# Supplementary material for: Metagenomic Insights into Microbial Community Structure, Function, and Salt Adaptation in Saline Soils of Arid Land, China
Source: Microorganisms. 2022 Nov 3;10(11):2183. doi: 10.3390/microorganisms10112183 (PMC9696928; doi:10.3390/microorganisms10112183)
Supplement: Supplementary file 1 [file microorganisms-10-02183-s001.zip]

Archive with 12 entries (12 files):
- Figure S1. Relative abundance of COG level 1 categories genes in the saline and hypersaline communities.tif
- Figure S2. The genes annotated in each KEGG categories (A) and relative abundance of KEGG at level 1 in each sample (B).tif
- Figure S3. Relative abundance of KEGG level 1 (A) and level 2 categories genes (B) in the saline and hypersaline communities.tif
- Table S1. Location of sampling sites.pdf
- Table S2. The statistics of metagenomic sequencing and assembly of microbial community in each soil sample.xlsx
- Table S3. Gene numbers assigned to organisms affiliated to different taxonomic levels.xlsx
- Table S4. The gene number and Shannon diversity index of microbial communities in each geo-graphic site.pdf
- Table S5. Relative abundances of organisms affiliated to different taxonomic levels.xlsx
- Table S6. The relative abundance of each COG category (level 1) in each sample.xlsx
- Table S7. Differential analysis of relative abundance of KEGG pathway (level 3) in microbial communities between hypersaline and saline soils.xlsx
- Table S8. Correlation of the KEGG pathways of the level 3 with EC.xlsx
- genes involved in osmotic substance metabolism and ion transport between hypersaline and saline soil micobial communities.xlsx
