# Supplementary material for: Metagenomic Insights into Microbial Community Structure, Function, and Salt Adaptation in Saline Soils of Arid Land, China
Source: Microorganisms. 2022 Nov 3;10(11):2183. doi: 10.3390/microorganisms10112183 (PMC9696928; doi:10.3390/microorganisms10112183)
Supplement: Supplementary file 1 [file microorganisms-10-02183-s001.zip › Table S2. The statistics of metagenomic sequencing and assembly of microbial community in each soil sample.xlsx]

## Sheet: Table S2
Table S2. The statistics of metagenomic sequencing and assembly of microbial community in each soil sample
	Clean data statistic							Assembly statistic						gene_num
#Sample	InsertSize(bp)	RawData (Mbp)	CleanData(Mbp)	Clean_Q20	Clean_Q30	Clean_GC(%)	Effective(%)	Total len.(bp)	Num.(≥500bp)	Average len.(bp)	N50 Len.(bp)	N90 Len.(bp)	Max len.(bp)
ABH1	350	12699.7	12447.1	97.77	93.99	63.28	98.011	52580813	66092	795.57	757	532	12398	935199
ABH2	350	22273.2	22028.6	94.92	88.66	55.71	98.902	170357503	175407	971.21	967	549	50682	885530
ABH3	350	12614.5	12358.2	97.2	92.49	54.11	97.968	121840510	143415	849.57	773	533	55291	945035
ALK1	350	12865.6	12837.1	96.88	91.63	53.97	99.778	690811292	661299	1044.63	1078	561	425846	2291188
ALK2	350	13040	12990.6	97.12	92.33	61.81	99.621	744733216	739866	1006.58	1033	560	86995	2293362
ALK3	350	12435	12405.1	96.95	91.93	57.11	99.759	705130317	713123	988.79	1009	558	147421	2317748
BCB1	350	12483.9	12385.5	97.69	93.85	66.27	99.212	463125040	492314	940.71	928	549	100136	2990314
BCB2	350	21567.8	20783	96.14	90.93	55.94	96.362	407801562	413212	986.91	1005	555	107312	2498368
BCB3	350	13138.1	13067.2	97.38	93.14	65.38	99.46	471460637	537486	877.16	852	542	75722	3456165
BJT1	350	12977.9	12914.1	97.1	92.39	64.31	99.509	587752855	605131	971.28	971	554	145097	3533709
BJT2	350	12152.9	12124.3	97.06	92.33	65.83	99.764	542996753	566567	958.4	961	554	61421	3385350
BJT3	350	15448.8	15410.6	97.03	92.32	65.29	99.753	669600376	690764	969.36	980	557	195062	3506555
CWP1	350	12880.8	12861.6	96.97	91.97	64.46	99.851	645959990	664292	972.4	982	555	109549	2655857
CWP2	350	17530	17508.7	96.92	91.83	63.22	99.879	852086307	877807	970.7	978	554	76721	2937478
CWP3	350	17173.1	17155	96.88	91.67	64.1	99.895	799493186	837787	954.29	957	552	100261	2846634
FKC1	350	13126.1	13106.3	97	91.84	53.64	99.849	659030322	686648	959.78	969	555	82639	2688389
FKC2	350	12630.9	12602.6	97.04	92.02	54.17	99.776	641852184	669395	958.85	968	555	46021	2641499
FKC3	350	12818.1	12800.4	96.6	90.88	54.03	99.861	680829630	695746	978.56	991	563	77649	2763781
HJC1	350	25334.8	24981.8	96.45	91.27	60.84	98.607	461523935	507104	910.12	889	546	126834	3908987
HJC2	350	25219	25172.4	97.11	92.61	67.53	99.815	777444002	890265	873.27	857	545	157185	4835982
HJC3	350	12727.1	12701.9	97.18	92.69	67.41	99.802	483342827	562068	859.94	839	543	155308	3982877
HSB1	350	33568.4	32493.1	95.78	90.3	65.21	96.797	1111656726	1204468	922.94	917	550	148199	4720362
HSB2	350	11909.2	11875.1	97.05	92.42	67.16	99.713	528001110	558734	945	931	551	114953	3244904
HSB3	350	13701.7	13613.2	97.11	92.34	49.34	99.354	279182520	371161	752.19	687	526	336234	1450508
KCB1	350	13121.8	13094	96.72	91.69	63.01	99.789	145945960	146780	994.32	1007	553	113193	1482090
KCB2	350	12491.6	12478.1	97.52	93.39	66.88	99.892	350163416	345602	1013.2	1016	557	84495	2486486
KCB3	350	12045.7	12008.9	97.16	92.71	67.59	99.695	235282929	244840	960.97	958	553	66640	2164980
KMS1	350	12054.5	12021	96.85	91.99	67.18	99.722	500724450	570059	878.37	868	547	55907	2954588
KMS2	350	24186.8	23981.2	95.65	90	62.46	99.15	385171864	439779	875.83	851	543	38813	2916501
KMS3	350	28656.2	28461.6	95.61	89.82	61.62	99.321	458883891	531907	862.71	846	544	48464	3117252
KPB1	350	12269.5	12234.6	97.09	92.46	66.47	99.716	549462407	562130	977.47	990	557	120063	2868049
KPB2	350	28910.5	28742	95.36	89.16	60.94	99.417	595919723	639235	932.24	926	550	85763	3176010
KPB3	350	35231.8	35174.9	96.91	92.17	67.13	99.839	1262512815	1205202	1047.55	1096	566	159545	3792685
TMG1	350	12671	12623.7	96.91	92.23	67.8	99.627	462730468	419310	1103.55	1193	571	76925	2310514
TMG2	350	11865.3	11843.5	96.94	92.24	66.8	99.816	568870662	563296	1009.9	1027	557	117438	2835830
TMG3	350	12231.7	12199.2	96.81	91.95	67.12	99.734	519771355	511106	1016.95	1034	556	106801	2811547
YSJ1	350	12951.8	12923.2	96.63	91.06	59.55	99.779	553069830	608487	908.93	902	552	53075	3009692
YSJ2	350	12339.1	12318	96.72	91.33	59.91	99.829	573764044	600887	954.86	945	555	120527	3031514
YSJ3	350	22949.4	22880	97.1	92.34	60.47	99.698	979744107	1049404	933.62	935	553	49194	3717469
ZNQ1	350	13092.1	13046.7	96.56	91.16	66.08	99.653	533340293	607372	878.11	855	543	81317	4224278
ZNQ2	350	12701	12673.6	96.7	91.44	66.16	99.784	522074622	607989	858.69	835	542	114679	4231557
ZNQ3	350	12802.8	12779	96.65	91.23	56.7	99.814	389324175	451288	862.7	839	542	80186	3641596
