# Supplementary material for: Metagenomic Insights into Microbial Community Structure, Function, and Salt Adaptation in Saline Soils of Arid Land, China
Source: Microorganisms. 2022 Nov 3;10(11):2183. doi: 10.3390/microorganisms10112183 (PMC9696928; doi:10.3390/microorganisms10112183)
Supplement: Supplementary file 1 [file microorganisms-10-02183-s001.zip › Table S5. Relative abundances of organisms affiliated to different taxonomic levels.xlsx]

## Sheet: Table S5
Table S5. Relative abundances of organisms affiliated to different taxonomic levels
Kingdom	ABH1	ABH2	ABH3	ALK1	ALK2	ALK3	BJT1	BJT2	BJT3	YSJ1	YSJ2	YSJ3	FKC1	FKC2	FKC3	CWP1	CWP2	CWP3	KMS1	KMS2	KMS3	HSB1	HSB2	HSB3	HJC1	HJC2	HJC3	ZNQ1	ZNQ2	ZNQ3	TMG1	TMG2	TMG3	KCB1	KCB2	KCB3	KPB1	KPB2	KPB3	BCB1	BCB2	BCB3
k__Bacteria	0.648922	0.659183	0.660189	0.733996	0.812683	0.661407	0.397047	0.42188	0.471758	0.799371	0.804266	0.794599	0.890606	0.89114	0.890938	0.765895	0.728707	0.776226	0.0472044	0.0850828	0.0992749	0.159621	0.259278	0.512532	0.444519	0.402382	0.392835	0.239592	0.212751	0.462605	0.167395	0.11425	0.12916	0.374086	0.211994	0.327394	0.597674	0.619217	0.650399	0.18662	0.331362	0.15691
k__Archaea	0.181443	0.0213978	0.119083	0.131625	0.0318744	0.232711	0.469676	0.446867	0.399089	0.112415	0.110316	0.112195	0.0104593	0.0100658	0.0112118	0.134057	0.176071	0.131184	0.857743	0.781738	0.765495	0.691018	0.595165	0.27472	0.35785	0.458006	0.447623	0.637815	0.670299	0.450887	0.660666	0.748537	0.722881	0.410545	0.617611	0.483375	0.206518	0.138715	0.154853	0.622834	0.485696	0.693875
k__Viruses	0.00120303	0.00789523	0.00127085	0.00210437	0.00193944	0.00189262	0.00106508	0.000793624	0.000739102	0.000552385	0.000583566	0.000604965	0.000628207	0.000689323	0.000722358	0.000396745	0.000373471	0.000271767	0.000529785	0.00242071	0.00236351	0.00492096	0.00248251	0.00857494	0.00399421	0.00152123	0.0017501	0.00152174	0.00126501	0.0010193	0.00135108	0.00150772	0.00115523	0.0463625	0.00162354	0.00624582	0.00571137	0.0107564	0.00508555	0.00356956	0.00409919	0.00612462
k__Eukaryota	0.000288458	0.00181277	0.0129528	0.0017555	0.000286857	0.00034994	0.000125699	0.000125748	0.000131194	6.34362e-05	5.62658e-05	6.39344e-05	9.22318e-05	9.78177e-05	9.07969e-05	0.00042052	0.000425484	0.000245462	1.6586e-05	0.001203	0.000974603	0.000119488	8.3489e-05	0.00129483	0.000703054	9.119e-05	0.000122134	5.77256e-05	4.75006e-05	4.02627e-05	9.96071e-05	0.000102784	6.85983e-05	0.000247015	0.000107047	0.000167248	0.000173459	0.00359789	0.000184494	7.5152e-05	0.00238027	6.50203e-05
Others	0.168144	0.309712	0.206504	0.13052	0.153217	0.10364	0.132086	0.130334	0.128283	0.0875981	0.0847781	0.0925371	0.0982143	0.0980077	0.0970372	0.0992314	0.0944231	0.0920734	0.0945069	0.129556	0.131893	0.144321	0.142991	0.202878	0.192934	0.137999	0.15767	0.121013	0.115637	0.0854484	0.170489	0.135603	0.146735	0.168759	0.168664	0.182819	0.189923	0.227714	0.189478	0.186902	0.176463	0.143026
Phylum	ABH1	ABH2	ABH3	ALK1	ALK2	ALK3	BJT1	BJT2	BJT3	YSJ1	YSJ2	YSJ3	FKC1	FKC2	FKC3	CWP1	CWP2	CWP3	KMS1	KMS2	KMS3	HSB1	HSB2	HSB3	HJC1	HJC2	HJC3	ZNQ1	ZNQ2	ZNQ3	TMG1	TMG2	TMG3	KCB1	KCB2	KCB3	KPB1	KPB2	KPB3	BCB1	BCB2	BCB3
k__Archaea;p__Euryarchaeota	0.172264	0.0193322	0.112753	0.115072	0.0222637	0.220233	0.460127	0.438171	0.391623	0.110811	0.108693	0.110435	0.00992574	0.009583	0.0107077	0.1315	0.173552	0.128211	0.845637	0.768871	0.753361	0.668484	0.573341	0.265419	0.349886	0.450683	0.43957	0.618336	0.650827	0.437534	0.633711	0.719924	0.695947	0.397274	0.598708	0.46781	0.199664	0.133448	0.148649	0.592891	0.463192	0.669362
k__Bacteria;p__Bacteroidetes	0.0482321	0.0259328	0.121685	0.14988	0.045631	0.0951341	0.0179331	0.0119624	0.0143874	0.3279	0.295706	0.296195	0.480875	0.467451	0.469214	0.0346268	0.0435105	0.0331472	0.0239943	0.023253	0.0422658	0.0160207	0.0186311	0.0146452	0.0544543	0.0323355	0.0266863	0.0416848	0.0467883	0.039223	0.0179988	0.0197301	0.0176023	0.0108617	0.0133502	0.0125916	0.049944	0.0403472	0.0415649	0.0231724	0.0232569	0.0249591
k__Bacteria;p__Actinobacteria	0.248535	0.222644	0.165069	0.0204103	0.0613593	0.0398208	0.138871	0.171173	0.172382	0.32358	0.331898	0.338685	0.199564	0.208216	0.202159	0.342685	0.30097	0.363955	0.00675753	0.0133957	0.013693	0.0465445	0.0655107	0.222133	0.192439	0.245672	0.232908	0.102263	0.0941697	0.0771511	0.026429	0.0179953	0.019864	0.181042	0.102773	0.200395	0.333188	0.25218	0.374274	0.0539524	0.080279	0.0361055
k__Bacteria;p__Proteobacteria	0.170386	0.210971	0.200182	0.292207	0.348871	0.289674	0.114958	0.127478	0.161239	0.0633666	0.0626643	0.069906	0.0675549	0.0698299	0.0749888	0.169279	0.18797	0.184585	0.00723425	0.0215094	0.016982	0.0311085	0.0611435	0.0892072	0.0693481	0.0519835	0.049294	0.0372006	0.0237041	0.0219059	0.0274914	0.0178265	0.0200441	0.0927724	0.0342772	0.0322968	0.0753878	0.179001	0.0825768	0.0336942	0.072077	0.0327672
k__Bacteria;p__Firmicutes	0.018086	0.0478997	0.0418745	0.0275839	0.00810209	0.0227508	0.00626711	0.00639459	0.00630729	0.00558926	0.0324458	0.00592442	0.00643559	0.0065324	0.00647233	0.0204693	0.0320756	0.0321176	0.00148979	0.0100881	0.00788213	0.00531581	0.00669033	0.0714083	0.0132084	0.00625104	0.00792136	0.00425622	0.00398149	0.275876	0.00674542	0.00454856	0.00529346	0.015411	0.00768928	0.0098403	0.0101837	0.0215817	0.0110592	0.00565789	0.0575308	0.00475922
k__Bacteria;p__Gemmatimonadetes	0.0187574	0.00487057	0.0121111	0.0142835	0.070239	0.0138627	0.00947563	0.0108139	0.0116269	0.0078406	0.00744437	0.00907057	0.0118569	0.0113163	0.012046	0.0340062	0.0214048	0.018071	0.000263734	0.000401232	0.000279737	0.00707191	0.031593	0.00133809	0.00255087	0.00344371	0.003065	0.00296726	0.00188148	0.00217717	0.0305023	0.0164837	0.0216071	0.00463974	0.00602494	0.00543645	0.0150193	0.0125946	0.0147914	0.00893718	0.00715837	0.00872825
k__Bacteria;p__Balneolaeota	0.0155099	0.00288583	0.0135039	0.0546363	0.0442612	0.0570419	0.0385581	0.0198262	0.0269633	0.000664899	0.000564539	0.000732056	0.0235254	0.0288281	0.0250263	0.0239598	0.0239095	0.010901	0.000212539	0.000366856	0.00029524	0.0108284	0.0083484	0.00509552	0.010665	0.00384554	0.00564933	0.0140311	0.00996629	0.0113099	0.00296671	0.00211159	0.00223753	0.00132591	0.00225875	0.00159522	0.00477095	0.00423115	0.0048319	0.00350787	0.00138691	0.00325728
k__Bacteria;p__Chloroflexi	0.0143495	0.0121176	0.00994114	0.0333952	0.0479974	0.0350826	0.00784143	0.00926222	0.00910303	0.0186395	0.0184846	0.0189632	0.0165777	0.016914	0.0173852	0.0297667	0.0251808	0.0251734	0.000700406	0.000881736	0.000745824	0.00407276	0.0070589	0.0010438	0.00752607	0.00654832	0.00842442	0.00582067	0.00481508	0.00389749	0.00502321	0.00321438	0.00381816	0.00815481	0.00582275	0.00931546	0.0116722	0.00879609	0.0129506	0.00557508	0.00539666	0.00393466
k__Bacteria;p__Acidobacteria	0.00902326	0.00971592	0.00605107	0.00601821	0.0184791	0.00418564	0.00221334	0.00235627	0.00268194	0.00183971	0.0017911	0.00204633	0.00337518	0.00324449	0.00354105	0.0153161	0.0120237	0.0192719	0.000334458	0.000437395	0.000380778	0.00147737	0.0037446	0.000373723	0.00154735	0.00132267	0.00153945	0.00130734	0.00103934	0.000836946	0.00314699	0.00195769	0.00242656	0.00187698	0.00178933	0.00214577	0.0035046	0.00370253	0.00379068	0.00195875	0.00165249	0.00163902
k__Bacteria;p__Planctomycetes	0.00500948	0.0159018	0.00374023	0.00404994	0.0127188	0.0032267	0.00265659	0.00298199	0.00366959	0.00278089	0.00252302	0.0029955	0.00865177	0.00852513	0.00865128	0.00598305	0.00521984	0.00792584	0.000464272	0.000505554	0.000473149	0.00374346	0.00450319	0.000575443	0.00272699	0.00172995	0.00260496	0.00254119	0.00239994	0.00197466	0.00266822	0.00189037	0.00223241	0.00167771	0.00164525	0.00196054	0.0168211	0.0154292	0.0184165	0.0084069	0.00674139	0.00538408
k__Bacteria;p__Candidatus Saccharibacteria	0.00213426	0.000655155	0.00154376	8.47991e-05	0.000173558	0.000414036	0.00655456	0.00374342	0.00470769	4.17693e-05	4.11024e-05	4.55058e-05	0.00286988	0.00152488	0.00169742	0.000229853	0.000313124	0.000176637	1.87013e-06	4.7446e-06	3.71189e-06	0.00260272	0.000556416	0.00230858	0.0179833	0.00489667	0.00481644	0.000218281	1.19159e-05	7.47351e-06	0.000212048	0.000136182	0.000173712	0.000681143	0.000841824	0.000793455	0.000291782	0.000347417	0.000284284	1.86101e-05	5.2459e-05	8.19896e-06
k__Bacteria;p__Verrucomicrobia	0.00157426	0.00225571	0.00116498	0.00189407	0.0118751	0.00127383	0.0018898	0.0018322	0.00223142	0.00142355	0.00130656	0.00150964	0.00821396	0.00883499	0.00811977	0.00201727	0.00218616	0.00315755	0.000106404	0.0001365	0.000113355	0.000747919	0.0014992	0.000173272	0.00120795	0.000674474	0.00106083	0.000613537	0.000611283	0.000447333	0.000627358	0.000471532	0.000540051	0.00032995	0.000403028	0.000423055	0.0031815	0.00273005	0.0044613	0.0010571	0.000902751	0.000767804
k__Bacteria;p__Spirochaetes	0.000426469	0.000414189	0.000310481	0.0101547	0.0014104	0.00490557	0.000325478	0.000352206	0.000421707	0.000212313	0.000194402	0.00021708	0.000390937	0.000399545	0.000395942	0.000494837	0.000836045	0.000495381	6.20036e-05	6.33361e-05	6.35295e-05	0.000227688	0.000299439	7.99358e-05	0.000278663	0.000173463	0.000195987	0.000203939	0.000187761	0.000143553	0.000262202	0.000182881	0.000210678	0.000179404	0.000234421	0.000212739	0.000284715	0.000258283	0.000308371	0.00067431	0.000385451	0.000231857
k__Bacteria;p__Deinococcus-Thermus	0.00271897	0.00160957	0.00173969	0.00971257	0.00276852	0.00996263	0.00259266	0.00451063	0.00367884	0.00284351	0.00272572	0.00282464	0.00383726	0.00380952	0.00389273	0.00591235	0.0034453	0.00395019	0.000160429	0.000264111	0.000160331	0.000846311	0.00164803	0.000211791	0.00157326	0.00194361	0.00181898	0.000728594	0.000644307	0.000479152	0.00126423	0.000848715	0.00109775	0.00104661	0.000836962	0.00122031	0.00510976	0.00405957	0.00548933	0.0033285	0.00168138	0.00402061
k__Bacteria;p__Cyanobacteria	0.0052116	0.00391174	0.00369586	0.00527047	0.0085865	0.0099361	0.00358372	0.00392079	0.00440854	0.00411869	0.00388904	0.00422078	0.00586283	0.00581009	0.00601435	0.00660217	0.00626825	0.00693539	0.000494951	0.000587294	0.000552866	0.00179029	0.00283586	0.000594749	0.00381524	0.00337339	0.00368278	0.00227774	0.00195855	0.00152526	0.00230587	0.00170523	0.00188749	0.00324777	0.00242429	0.00369903	0.0054729	0.00446269	0.00591599	0.00273577	0.00208532	0.00224333
k__Eukaryota;p__Basidiomycota	6.92857e-05	0.000373693	0.00973437	0.000821864	5.23941e-05	0.000126717	2.04473e-05	1.75813e-05	1.76911e-05	1.35707e-05	1.30125e-05	1.35244e-05	1.5768e-05	1.46693e-05	1.33493e-05	2.53462e-05	3.50514e-05	3.35542e-05	2.59471e-06	0.000696485	0.000417742	4.45609e-05	2.69949e-05	0.000127983	0.000171979	2.45193e-05	2.78399e-05	1.50574e-05	1.13464e-05	1.09186e-05	1.93864e-05	1.9761e-05	1.48609e-05	9.19866e-05	3.86118e-05	8.75066e-05	1.56678e-05	0.00314119	2.03113e-05	1.65407e-05	0.00136977	9.98025e-06
k__Bacteria;p__Tenericutes	2.67577e-06	1.50054e-05	0.000101826	0.00893444	0.000209275	0.00338073	3.14332e-06	2.16378e-06	1.77387e-06	2.20346e-06	3.7323e-06	2.92364e-06	2.29639e-06	1.64435e-06	1.61736e-06	3.13968e-05	0.00013474	5.66563e-05	2.75508e-07	1.32173e-05	3.01257e-06	3.08676e-06	2.21399e-06	6.49154e-06	3.53943e-05	1.15489e-05	9.69e-06	3.36162e-07	1.24289e-06	1.8012e-06	1.06327e-06	1.36672e-06	2.04913e-06	1.1921e-06	2.78299e-07	4.58604e-07	2.52145e-06	5.6587e-06	4.44192e-06	1.90196e-06	4.09466e-06	2.20175e-06
k__Bacteria;p__Chlamydiae	0.00139665	0.00325033	0.00155634	0.00011234	0.000134017	0.00011503	4.23344e-05	4.65369e-05	5.44239e-05	1.84243e-05	4.43855e-05	1.86029e-05	5.02235e-05	4.81066e-05	5.46139e-05	3.29989e-05	3.94834e-05	3.66103e-05	1.33284e-05	0.000462604	0.000693421	6.42242e-05	4.02089e-05	0.00810998	0.000683975	2.82755e-05	2.36352e-05	2.21661e-05	5.73084e-05	1.49449e-05	3.60655e-05	2.95386e-05	2.84141e-05	0.00110324	4.13083e-05	0.000165598	4.00118e-05	0.000824001	5.04523e-05	6.51013e-05	0.00449551	0.000303682
Others	0.266314	0.415243	0.293243	0.245479	0.294868	0.188873	0.186086	0.185155	0.184496	0.128313	0.129567	0.136195	0.150414	0.149117	0.149618	0.177062	0.160926	0.161799	0.112071	0.158062	0.161634	0.199006	0.212527	0.317148	0.269899	0.18506	0.210701	0.165513	0.156944	0.125483	0.238589	0.190923	0.204973	0.278282	0.220842	0.250011	0.265446	0.31286	0.270561	0.254348	0.270352	0.201516
Genus	ABH1	ABH2	ABH3	ALK1	ALK2	ALK3	BJT1	BJT2	BJT3	YSJ1	YSJ2	YSJ3	FKC1	FKC2	FKC3	CWP1	CWP2	CWP3	KMS1	KMS2	KMS3	HSB1	HSB2	HSB3	HJC1	HJC2	HJC3	ZNQ1	ZNQ2	ZNQ3	TMG1	TMG2	TMG3	KCB1	KCB2	KCB3	KPB1	KPB2	KPB3	BCB1	BCB2	BCB3
f__Staphylococcaceae;g__Staphylococcus	0.00117705	0.00822563	0.00148127	3.41981e-05	1.19918e-05	1.91967e-05	0.000110608	8.62415e-05	6.68369e-05	8.03581e-06	1.43721e-05	9.27323e-06	2.36412e-05	1.92141e-05	2.37915e-05	3.15521e-05	2.33614e-05	1.87449e-05	8.39243e-06	0.000825667	0.000903589	5.33432e-05	4.86551e-06	0.00741581	0.0009808	1.23536e-05	1.34435e-05	3.83995e-06	3.76314e-05	0.270435	1.59686e-05	4.98766e-06	1.99001e-06	0.000835379	2.80444e-05	0.000148913	1.146e-05	0.000989716	2.05374e-05	2.86945e-05	0.00293232	0.000122274
f__Flavobacteriaceae;g__Gillisia	0.00288693	0.000442815	0.00275604	0.0120351	0.000627328	0.00625878	0.00135362	0.000625275	0.000610257	0.0912329	0.0662591	0.0819759	0.147745	0.146986	0.137127	0.00369275	0.00313054	0.00236115	0.000336623	0.000234927	0.000971281	2.24887e-05	2.19923e-05	5.65922e-05	0.00139816	0.000889688	0.000776098	0.00134788	0.00168043	0.00146053	9.36149e-06	7.84261e-06	1.14356e-05	7.20502e-05	7.09933e-05	8.6709e-05	0.000153741	0.00011241	0.000119313	5.4202e-05	2.11433e-05	0.000158615
f__Nitriliruptoraceae;g__Nitriliruptor	0.0574639	0.0123813	0.0363495	0.00614621	0.00852042	0.0149177	0.038307	0.0486401	0.047961	0.0863333	0.0876992	0.0913706	0.0402871	0.043538	0.0394644	0.0994735	0.0779589	0.0683765	0.000191964	0.000207362	0.000124819	0.00961117	0.0126557	0.00316512	0.0377939	0.035972	0.0462704	0.0395994	0.0384552	0.031561	0.00417591	0.00297883	0.00305444	0.0396056	0.0216452	0.0451771	0.112571	0.0746024	0.129749	0.00973592	0.0033855	0.00691732
f__Halobacteriaceae;g__Halalkalicoccus	0.0193495	0.00168003	0.0126419	0.00221783	0.00090542	0.0057891	0.0790599	0.0928031	0.0793383	0.0318283	0.0313407	0.0301804	0.00125318	0.00116474	0.00129159	0.0400568	0.0541233	0.0444968	0.0695306	0.0902282	0.110703	0.025755	0.0176511	0.00660965	0.0293902	0.0677669	0.0458044	0.030637	0.0334174	0.0235311	0.0108767	0.0127819	0.013332	0.023373	0.0416705	0.0282965	0.0217029	0.01764	0.0184115	0.00974586	0.00699469	0.0265547
f__Haloarculaceae;g__Natronomonas	0.00519237	0.000373305	0.00316226	0.00702336	0.0011968	0.0115262	0.0223918	0.0184628	0.0162042	0.00741814	0.00810429	0.00901877	0.000212043	0.000208168	0.00019691	0.000427887	0.000626886	0.000395181	0.0678504	0.0819325	0.06941	0.0333954	0.0304909	0.0155689	0.0382579	0.0397437	0.0511057	0.0649621	0.0700519	0.0495779	0.0409881	0.0432898	0.0388642	0.0411044	0.0524556	0.0477158	0.0204206	0.00856381	0.0132916	0.0641819	0.0495971	0.0625186
f__Unclassified;g__Lawsonella	0.000292963	0.00115039	0.000311262	5.21238e-08	3.98329e-07	0	1.63974e-07	3.9026e-07	1.5426e-07	8.43762e-07	9.26026e-07	9.15656e-07	5.26971e-07	4.65154e-07	3.37506e-07	1.06533e-06	7.58084e-07	7.1651e-07	7.87649e-07	0.000358969	0.000527523	3.51222e-05	4.93265e-07	0.073797	0.00066352	5.65148e-07	7.20379e-07	2.13571e-06	1.835e-07	3.31356e-07	1.53836e-07	1.65937e-07	4.76008e-08	1.87423e-05	8.24281e-05	1.40309e-05	4.22309e-06	0.000328639	1.47149e-05	4.28574e-06	0.00135656	4.46806e-06
f__Prevotellaceae;g__Prevotella	0.0253349	0.0123927	0.0683801	0.000162403	7.67594e-05	9.31584e-05	1.55831e-05	1.42489e-05	1.30473e-05	3.43603e-05	0.000200761	3.77107e-05	7.96209e-05	8.54e-05	7.75162e-05	2.20966e-05	2.51899e-05	2.07762e-05	5.53205e-06	0.000438406	0.000228195	6.06506e-05	1.59703e-05	5.99523e-05	0.000101468	1.25165e-05	1.42325e-05	1.65801e-05	1.10351e-05	8.66329e-06	1.39147e-05	1.30988e-05	1.1541e-05	0.00028256	1.10616e-05	0.00018197	1.67645e-05	0.000101057	2.23996e-05	2.74438e-05	0.00106484	2.25048e-05
f__Haloarculaceae;g__Halosimplex	0.00304932	0.000304523	0.00186087	0.00152825	0.000369211	0.00236375	0.00581198	0.00488339	0.00360997	0.000335905	0.000325604	0.000344344	4.57393e-05	3.99363e-05	3.84376e-05	0.000349487	0.000476253	0.000310399	0.0540642	0.0213293	0.0220261	0.0199236	0.0162328	0.00813217	0.00595496	0.00609072	0.00628004	0.0137456	0.0145754	0.0092612	0.0132816	0.0221972	0.020194	0.0078634	0.0116493	0.00935424	0.00166289	0.00133007	0.00121739	0.0140862	0.00967919	0.0155945
f__Flavobacteriaceae;g__Salinimicrobium	0.000696301	0.000141851	0.000649295	0.0011208	0.000289448	0.00066122	0.000426186	0.000237575	0.000226599	0.0525783	0.0370857	0.0445954	0.035978	0.0355211	0.0336785	0.00093602	0.000760517	0.000626726	0.0039727	0.00279918	0.0116985	9.42553e-05	0.000152509	0.000155799	0.00461713	0.00226494	0.0018499	0.00537025	0.00649364	0.00521704	0.00010628	7.52648e-05	0.00010784	0.000810132	0.000819948	0.00100376	0.000658828	0.000369917	0.00045743	0.000443237	0.000175056	0.00105937
f__Gemmatimonadaceae;g__Gemmatimonas	0.0122651	0.00301277	0.00794623	0.00946909	0.0503252	0.00875685	0.0060462	0.00700025	0.00749084	0.00311171	0.00296177	0.0037836	0.00572753	0.00556996	0.00564531	0.0142161	0.00875154	0.00736394	0.000113401	0.000190487	0.000129849	0.00431012	0.019372	0.000792412	0.00128618	0.00152028	0.00153599	0.0017967	0.00103208	0.00131438	0.0189817	0.0102163	0.013316	0.00271031	0.00356624	0.00314824	0.00743951	0.00626857	0.00732821	0.00518306	0.00417795	0.00460338
f__Natrialbaceae;g__Haloterrigena	0.00480799	0.000460472	0.00309127	0.00188501	0.000364843	0.00543364	0.0201914	0.0192053	0.0194618	0.00326515	0.00309473	0.0031639	0.000415436	0.000388497	0.000478746	0.00308989	0.00420806	0.00286888	0.0494899	0.044318	0.0412305	0.0250835	0.0156446	0.00867039	0.0139071	0.0265583	0.0260596	0.0159323	0.0184259	0.0118871	0.0082635	0.00993846	0.00971923	0.00758927	0.0134542	0.00904753	0.00513115	0.00343695	0.00359031	0.00884007	0.00648632	0.0193832
f__Natrialbaceae;g__Halopiger	0.00317417	0.000325331	0.00194187	0.00106787	0.000193005	0.00213305	0.0103906	0.00960687	0.00963294	0.0027045	0.00254794	0.00258046	0.000243929	0.000239189	0.000301124	0.0027549	0.0034272	0.00231154	0.0432797	0.0258326	0.0241725	0.0156928	0.0105597	0.00683878	0.00991372	0.0165533	0.015019	0.0133061	0.0148002	0.00956862	0.0107006	0.0115805	0.0117791	0.00766558	0.0121618	0.00898927	0.00702514	0.00305908	0.00323226	0.00960094	0.00712212	0.0140936
f__Haloarculaceae;g__Halomicrobium	0.00485575	0.000474667	0.00308448	0.00323215	0.000563274	0.00547641	0.0132279	0.0108875	0.00887909	0.000630842	0.00062736	0.000679586	0.000119004	0.000131274	0.000110302	0.00053157	0.000798672	0.000520364	0.0431908	0.0242291	0.0241519	0.0427702	0.0281663	0.0172726	0.0135227	0.0125652	0.0124738	0.0192007	0.0206136	0.0127839	0.0157978	0.0198391	0.0192778	0.00997756	0.015269	0.0118086	0.00294677	0.00219096	0.00221779	0.0199155	0.0157787	0.0233576
f__Bacteroidaceae;g__Bacteroides	0.00228617	0.00271428	0.0244355	0.00385838	0.00117889	0.00195167	0.000112015	0.000100847	0.00011759	0.000259564	0.0431694	0.000300031	0.000519323	0.000502848	0.000549778	0.000144141	0.000171968	0.000203931	2.88753e-05	0.00237756	0.000982684	0.000188646	0.000127134	7.02733e-05	0.000253472	6.65608e-05	7.6397e-05	0.000104551	9.64343e-05	7.69644e-05	8.27072e-05	5.82723e-05	6.27463e-05	0.000187242	5.05821e-05	0.000126764	0.000179056	0.00358073	0.000164054	9.98184e-05	0.0048587	8.99766e-05
f__Flavobacteriaceae;g__Salegentibacter	0.000783867	0.000148502	0.000749968	0.0084771	0.000542098	0.00442543	0.000463541	0.000216657	0.000231057	0.0250393	0.0183548	0.023069	0.0419711	0.0411925	0.0399778	0.00109035	0.000912093	0.000726075	0.000613154	0.000426953	0.00182179	5.67349e-05	5.52026e-05	6.40713e-05	0.000939999	0.000487727	0.000436334	0.000880034	0.00104271	0.000901893	2.83533e-05	2.30725e-05	2.86411e-05	0.000139591	0.000146046	0.000175069	0.000215328	0.000125437	0.000163085	7.55199e-05	2.98496e-05	0.00015925
f__Halobacteriaceae;g__Haladaptatus	0.00790328	0.000810814	0.00513179	0.00334185	0.000676054	0.00937497	0.0144801	0.0142654	0.0132359	0.00192314	0.00188778	0.00202071	0.000367876	0.000325591	0.000404431	0.00144776	0.00221791	0.00147735	0.0322986	0.024559	0.0250967	0.0200364	0.018582	0.00682921	0.0127798	0.0172273	0.0153016	0.0233271	0.023861	0.0168393	0.0221804	0.0258953	0.0309737	0.0160585	0.0258214	0.018962	0.00616537	0.00474356	0.00489042	0.0260791	0.020325	0.0409185
f__Natrialbaceae;g__Salinarchaeum	0.00127631	0.000127662	0.000804552	0.00203546	0.000356992	0.00408638	0.00734753	0.00434536	0.00341541	0.000287816	0.000294491	0.000320056	3.20775e-05	3.86204e-05	3.82037e-05	0.000242357	0.000373526	0.000233413	0.00932242	0.00796192	0.00747469	0.039604	0.0253355	0.0204281	0.0108212	0.00792551	0.00884291	0.0156763	0.0236097	0.0105054	0.00543308	0.00840319	0.00607778	0.00461745	0.00579776	0.00544474	0.00102568	0.000717138	0.000759299	0.00759916	0.00616521	0.0081937
f__Haloarculaceae;g__Halorientalis	0.0032819	0.0003972	0.00214095	0.00341684	0.000504023	0.00748231	0.00656448	0.00591576	0.00494093	0.00102342	0.00108347	0.00116385	8.11104e-05	7.71471e-05	7.82879e-05	0.000377211	0.000572626	0.000379944	0.0207708	0.0219433	0.0199393	0.0120587	0.0115225	0.00446259	0.00762478	0.00810438	0.00861778	0.0186075	0.0198801	0.0128018	0.0271346	0.0392811	0.0324778	0.013746	0.0212514	0.0160751	0.00459428	0.0025658	0.00299066	0.0201313	0.0153353	0.0214744
f__Balneolaceae;g__Aliifodinibius	0.011067	0.00151017	0.00965278	0.03387	0.0165378	0.0373165	0.0325021	0.0158195	0.0206682	0.000417726	0.000354762	0.000466844	0.00581729	0.00839016	0.0087684	0.00424038	0.00422461	0.00206739	0.000159158	0.000283957	0.000224122	0.00977865	0.00725394	0.0046577	0.00899035	0.00326418	0.00480457	0.0129004	0.00912146	0.0103357	0.00202208	0.00144927	0.00152814	0.00111228	0.00192102	0.00133755	0.00415648	0.00369776	0.00422782	0.00303161	0.00117861	0.00277759
f__Pseudomonadaceae;g__Pseudomonas	0.00237504	0.00738698	0.00473455	0.00126443	0.00209656	0.00132289	0.000850201	0.000895545	0.00108095	0.00056152	0.000543391	0.000660436	0.000755101	0.000770119	0.00074116	0.00182694	0.00269219	0.00178735	0.000126931	0.00470864	0.00262327	0.000534934	0.00049421	0.0136667	0.00193237	0.00044285	0.00040689	0.000374825	0.000259878	0.000219257	0.000216884	0.000150092	0.000166329	0.00132351	0.000248252	0.000482906	0.000671453	0.0366757	0.000749631	0.000336357	0.0135114	0.000371525
f__Paenibacillaceae;g__Paenibacillus	0.000885805	0.0017664	0.000702225	0.00066523	0.00064313	0.000498922	0.000457676	0.000470843	0.000466651	0.000475629	0.000467637	0.000491171	0.000607938	0.000623403	0.000632247	0.000631766	0.000648261	0.00061242	0.00022532	0.000452898	0.000554697	0.000475871	0.000545711	0.0361206	0.000856925	0.000393564	0.000450481	0.000473047	0.000453052	0.000324975	0.000509495	0.000410598	0.000468684	0.000864842	0.000461932	0.000658631	0.000748484	0.0011678	0.000804499	0.000520678	0.00113671	0.000490268
f__Mycobacteriaceae;g__Mycobacterium	0.00667928	0.00765788	0.00456525	0.000473873	0.00190897	0.000655894	0.00313875	0.0036018	0.00360814	0.00279313	0.00292527	0.00311035	0.00214949	0.00214918	0.00204013	0.00464831	0.00377817	0.0044448	0.000121968	0.00070859	0.00110892	0.00129473	0.0016596	0.0104174	0.00476386	0.00396182	0.00463749	0.00151094	0.0013809	0.00103161	0.000703504	0.00049679	0.000516202	0.00558531	0.00260028	0.00519723	0.00523037	0.00552816	0.00582181	0.001032	0.0327426	0.000777374
f__Bifidobacteriaceae;g__Bifidobacterium	0.000194851	0.0316952	0.000446874	1.20268e-05	1.69754e-05	9.67439e-06	4.01907e-05	3.85048e-05	3.62046e-05	1.43609e-05	0.000106859	1.42268e-05	1.77271e-05	1.57896e-05	1.27818e-05	2.0317e-05	1.64932e-05	1.76955e-05	2.82809e-06	0.000429407	0.000214688	4.4612e-05	1.81638e-05	5.87862e-05	0.000872412	2.99755e-05	2.72423e-05	1.02772e-05	9.80219e-06	9.9706e-06	1.3862e-05	1.18698e-05	1.06677e-05	9.14047e-05	0.00307464	0.000125497	3.60384e-05	0.000104496	3.8264e-05	1.46025e-05	0.000846105	8.2399e-06
f__Halococcaceae;g__Halococcus	0.0046598	0.000596601	0.00314441	0.00199864	0.000489087	0.00303861	0.00906286	0.00872983	0.00743754	0.00210998	0.00212354	0.00221896	0.000185285	0.000165191	0.000189468	0.00183276	0.00267552	0.00188946	0.0145039	0.0146198	0.0145039	0.0132856	0.0141569	0.00425257	0.00793916	0.00876013	0.00876752	0.0151748	0.0150581	0.0107759	0.0285373	0.0250826	0.0286487	0.0135575	0.0210096	0.0161047	0.00534899	0.00399824	0.00403202	0.0214006	0.0174008	0.0213703
f__Ectothiorhodospiraceae;g__Halofilum	0.0189823	0.0131382	0.0128946	0.0202529	0.0168987	0.0275175	0.0173554	0.0151275	0.020462	8.10985e-05	7.84971e-05	0.000114247	0.000867127	0.00102096	0.00157633	0.000219943	0.000203922	0.000193269	2.60298e-05	3.70584e-05	5.00554e-05	0.00647248	0.0169166	0.00149375	0.00310693	0.00124898	0.00131112	0.0015366	0.00108682	0.00117258	0.00420896	0.00281346	0.00295614	0.0024253	0.00343283	0.00274455	0.000295285	0.000259068	0.000274349	0.000289354	0.000209091	0.000251146
f__Haloarculaceae;g__Haloarcula	0.00226121	0.000278224	0.00153084	0.00188559	0.000338668	0.00318347	0.00494542	0.00441672	0.00376367	0.000568447	0.000573086	0.000613225	6.81132e-05	7.05727e-05	6.82086e-05	0.000502966	0.000745148	0.000540749	0.014334	0.00991654	0.00992599	0.0109417	0.00935318	0.0040676	0.00423814	0.00429767	0.00436294	0.00897113	0.0093516	0.00604833	0.0144575	0.0264374	0.0185214	0.00682496	0.0103673	0.00803113	0.00221259	0.00166049	0.00169498	0.0109838	0.00802516	0.0107287
f__Hymenobacteraceae;g__Pontibacter	0.000258046	8.92599e-05	0.000209864	0.000593548	0.000493701	0.000477274	0.000280159	0.00018255	0.000199638	0.0198391	0.0167946	0.0193595	0.0238266	0.0228608	0.0257256	0.000734443	0.00108153	0.000768985	0.00290074	0.00174712	0.00448692	0.000362322	0.000270364	0.00129471	0.0114973	0.00656784	0.00500268	0.00127602	0.00163397	0.00178173	0.000188165	0.000176519	0.000250369	0.000467029	0.000616197	0.000550856	0.004803	0.00318349	0.00347626	0.00109717	0.000339673	0.00138433
f__Halobacteriaceae;g__Halobacterium	0.0047294	0.000510266	0.00312945	0.00567868	0.000770491	0.00759257	0.0163651	0.0126487	0.0103498	0.000605933	0.000635122	0.000677112	8.33219e-05	8.83997e-05	9.81501e-05	0.000430115	0.000634917	0.00043544	0.0143634	0.00981345	0.00949004	0.0256134	0.0192462	0.00733374	0.0061763	0.00617691	0.00624579	0.0152051	0.0125987	0.00841945	0.0112085	0.0119525	0.0124346	0.00726951	0.0103069	0.00857417	0.0073547	0.00506343	0.00607156	0.0146957	0.010852	0.0152601
f__Nocardioidaceae;g__Nocardioides	0.00181511	0.00186616	0.00127607	0.00017673	0.000479775	0.000311383	0.0011773	0.00137978	0.00130521	0.022193	0.0244863	0.024053	0.00444835	0.00492579	0.00446243	0.0038069	0.00285675	0.004626	7.65834e-05	0.000130484	0.000116493	0.000350548	0.000487988	0.000147221	0.0022161	0.00411501	0.00312738	0.00149603	0.00149232	0.00142367	0.000287867	0.000196434	0.000221919	0.00105105	0.000677861	0.00116778	0.00336453	0.00276186	0.00373304	0.000416467	0.000385164	0.000560768
f__Halorubraceae;g__Halorubrum	0.00420151	0.000646579	0.00281056	0.00954433	0.00155147	0.0244819	0.0107918	0.00956698	0.00832948	0.00178295	0.00180652	0.00191117	0.000184837	0.000187739	0.000191779	0.00198423	0.00268091	0.00184928	0.0152341	0.0162424	0.0154652	0.0158894	0.0148408	0.00616706	0.00838362	0.00846539	0.00933648	0.0154558	0.0161183	0.0105806	0.0182217	0.0229525	0.0201269	0.0109646	0.0159881	0.0128253	0.0052748	0.00383102	0.00411448	0.0146145	0.0113589	0.0145983
f__Halorubraceae;g__Halolamina	0.00271031	0.000285495	0.00170002	0.00162776	0.000315377	0.00337522	0.0113272	0.010114	0.00945233	0.000457448	0.000475238	0.000518139	0.000161757	0.000252774	0.000247082	0.000295102	0.00039917	0.000268209	0.00447156	0.00423184	0.00405025	0.0230012	0.0221248	0.0174592	0.00240214	0.0025879	0.00266457	0.00884502	0.00735925	0.00524938	0.00630295	0.00696301	0.00697535	0.0042477	0.0058936	0.00504502	0.00299398	0.00231318	0.00306863	0.00601426	0.00484483	0.00563121
f__Streptococcaceae;g__Streptococcus	0.00129665	0.00386184	0.000942972	1.69319e-05	8.93973e-06	1.08347e-05	1.13925e-05	9.88733e-06	1.07303e-05	1.66886e-05	2.66115e-05	1.51831e-05	1.35462e-05	1.15451e-05	1.16279e-05	1.06682e-05	1.04601e-05	1.37619e-05	1.4855e-05	0.000656735	0.00101698	4.8423e-05	9.05883e-06	0.00961379	0.000968076	3.36513e-05	3.59416e-05	6.97303e-06	7.25347e-05	5.19203e-06	5.63952e-06	6.56036e-06	2.79498e-06	0.000931171	2.51873e-05	0.000143495	3.51993e-05	0.00119261	4.72892e-05	3.36684e-05	0.0226465	0.000147502
f__Rubrobacteraceae;g__Rubrobacter	0.00262461	0.000996967	0.00160058	0.00023887	0.000688194	0.000285196	0.00148884	0.00171904	0.00159814	0.00770902	0.00784336	0.00812913	0.0200233	0.0185477	0.0216654	0.0037185	0.00335164	0.00431953	9.44654e-05	0.000136381	0.000108376	0.000596451	0.0010188	0.000154231	0.00196914	0.00191773	0.0022043	0.000867585	0.000732831	0.000593545	0.000815555	0.000501638	0.000579247	0.00234575	0.00134669	0.00274194	0.00284105	0.00213162	0.00303342	0.000770707	0.000417895	0.000562061
f__Jiangellaceae;g__Jiangella	0.00145452	0.00119809	0.000957852	0.000181903	0.00101953	0.000184903	0.000952391	0.000993442	0.00124282	0.00167047	0.00175415	0.00185843	0.00203453	0.00205873	0.00199409	0.0125198	0.00879194	0.0214777	3.21808e-05	3.85602e-05	3.10603e-05	0.000569707	0.000471211	0.000107608	0.000846766	0.00188177	0.00110493	0.000499933	0.000466074	0.000375698	0.00014097	9.5193e-05	0.00010417	0.000781609	0.0004512	0.000853913	0.00148013	0.00112944	0.00172418	0.000244808	0.000133082	0.000175253
f__Desulfobacteraceae;g__Desulfotignum	2.36544e-05	2.12089e-05	1.77452e-05	0.0205266	0.000760196	0.0144181	2.9694e-05	2.44994e-05	3.08934e-05	1.63893e-05	1.15507e-05	1.85633e-05	1.35115e-05	1.92553e-05	1.73201e-05	2.3196e-05	1.59566e-05	2.11437e-05	5.32956e-07	4.65044e-07	5.40382e-07	8.42808e-06	1.64681e-05	1.32674e-06	1.05693e-05	6.24496e-06	8.58045e-06	1.63961e-05	9.55078e-06	6.84105e-06	1.0772e-05	8.65569e-06	7.10896e-06	2.61967e-06	2.52413e-06	2.84131e-06	1.77112e-05	9.55423e-06	1.84473e-05	8.52734e-06	7.73934e-06	5.85936e-06
f__Micrococcaceae;g__Kocuria	0.000380269	0.000295248	0.000317022	9.34318e-05	6.30548e-05	0.000238652	0.000318616	0.000343942	0.000218291	0.0115174	0.0104262	0.0105165	0.00990981	0.0101273	0.0117375	0.00756787	0.0179282	0.0198532	0.000195894	0.000262107	0.000400148	0.000653492	0.000326667	0.0010467	0.00237696	0.00897719	0.00401874	0.00129299	0.0013627	0.0015817	4.18146e-05	3.15561e-05	3.22448e-05	0.000239439	0.000151069	0.00025765	0.00157736	0.00114006	0.00105864	0.000119457	0.000154389	0.00012434
f__Flammeovirgaceae;g__Nafulsella	0.000274189	9.96105e-05	0.000234758	0.00030216	0.000208675	0.000198988	0.00016978	0.000114926	8.1765e-05	0.016636	0.0134191	0.0150408	0.0183066	0.0188301	0.0196735	0.000984051	0.00244096	0.000748074	0.00389229	0.00184961	0.00413567	0.000289565	0.000180255	0.00285297	0.0110352	0.00682949	0.00468888	0.00402497	0.00490021	0.0061135	4.9702e-05	3.45048e-05	5.14207e-05	0.000239374	0.000214155	0.000298497	0.00738469	0.00384498	0.00547338	0.000727904	0.000269856	0.00156853
f__Natrialbaceae;g__Natrinema	0.00363135	0.000342496	0.00240294	0.00160582	0.00028498	0.00347158	0.0130842	0.011999	0.0115238	0.00246085	0.00233703	0.00236941	0.000237642	0.000228166	0.000286598	0.00230962	0.00313324	0.00212562	0.0182073	0.0188565	0.0177838	0.0135001	0.0100132	0.00571602	0.00714991	0.00991003	0.00987399	0.0135693	0.0152844	0.0100276	0.00805792	0.0102383	0.0101864	0.0062312	0.0101675	0.00726577	0.00428276	0.00261732	0.00316227	0.00902643	0.00665087	0.0125734
f__Natrialbaceae;g__Natronococcus	0.00165483	0.000181508	0.00109616	0.000686668	0.00013704	0.00151643	0.00621185	0.00566873	0.00540196	0.00647117	0.00585028	0.0055379	0.000358267	0.000344212	0.000354322	0.0150938	0.0187686	0.0135874	0.00793967	0.00926715	0.00935753	0.00665836	0.00520218	0.00330187	0.00466535	0.00669821	0.00675679	0.00747052	0.00759559	0.00542071	0.00437206	0.00489473	0.0047781	0.00361039	0.00539984	0.00430179	0.00341317	0.0021477	0.00237109	0.00403992	0.00301143	0.00526413
f__Natrialbaceae;g__Halovivax	0.00195363	0.000148382	0.00123843	0.00282744	0.000396528	0.00758697	0.00827696	0.00744155	0.00739849	0.000482915	0.000471696	0.000486546	7.31009e-05	6.88886e-05	0.000105435	0.000588738	0.000764476	0.000499443	0.00389398	0.003797	0.00384749	0.0179366	0.0116647	0.00907223	0.00312389	0.00492527	0.0048492	0.00992203	0.010649	0.00777856	0.00273272	0.00314516	0.00287695	0.00204461	0.00308433	0.00235826	0.000841016	0.000567632	0.00063787	0.00223861	0.00166155	0.00291056
f__Streptomycetaceae;g__Streptomyces	0.0121374	0.0112819	0.00778948	0.000693474	0.00298128	0.00102746	0.00661452	0.00762948	0.00774024	0.00908204	0.00940878	0.00968263	0.00654124	0.00692665	0.00652883	0.0118761	0.00991947	0.0127116	0.000458046	0.000487519	0.000429408	0.0024396	0.00329348	0.000715274	0.00974426	0.0121916	0.0120358	0.00381482	0.00329356	0.00263294	0.00182078	0.00120982	0.00139787	0.010455	0.00574595	0.0119325	0.0163062	0.0137061	0.0178311	0.00407034	0.00196636	0.00210257
f__Haloferacaceae;g__Halogranum	0.00340095	0.000426385	0.00223146	0.00181247	0.000379468	0.00283036	0.00639082	0.00615642	0.00524347	0.00112271	0.00112287	0.00117084	0.000135499	0.000120349	0.000132462	0.000871989	0.00128175	0.000873254	0.0102136	0.0101634	0.00973008	0.00821	0.00861337	0.00268571	0.00525662	0.0059591	0.0059689	0.0113085	0.0114243	0.00808587	0.0157478	0.0150504	0.0166173	0.00853733	0.0128073	0.0100212	0.0041615	0.00299905	0.00348874	0.0146501	0.011635	0.0147948
f__Balneolaceae;g__Rhodohalobacter	0.00292058	0.000961721	0.0025008	0.0150555	0.0154919	0.0145451	0.00329486	0.00231663	0.00401179	9.77817e-05	8.60001e-05	0.000116247	0.00721436	0.00908441	0.00671498	0.0158092	0.015778	0.00703759	1.73146e-05	2.92113e-05	2.1086e-05	0.000253369	0.000260858	0.000118315	0.00090206	0.000308338	0.000417358	0.000286542	0.000219991	0.000262637	0.000179457	0.000129312	0.000140084	4.36296e-05	6.96284e-05	5.30513e-05	0.000148323	0.000130139	0.000144015	9.18752e-05	3.52746e-05	0.000107682
f__Yersiniaceae;g__Rahnella	2.26177e-06	0.000290631	1.59492e-05	5.1698e-07	1.94618e-06	3.52988e-07	5.93807e-07	7.10898e-07	5.67371e-07	5.64646e-07	4.16352e-07	5.01601e-07	4.36354e-07	6.44493e-07	1.84645e-07	1.06877e-06	1.1301e-06	3.83437e-07	0	2.90519e-05	2.50292e-05	3.26131e-06	2.63286e-08	1.13548e-06	3.43381e-05	3.74382e-07	2.70833e-07	6.04241e-07	1.35466e-07	6.83538e-08	0	9.85156e-08	0	1.64389e-05	3.80647e-07	1.07011e-06	8.7219e-08	0.0157655	7.19142e-07	1.44639e-07	8.43416e-05	9.93845e-07
f__Cellvibrionaceae;g__Marinimicrobium	0.000373428	0.000321063	0.000257205	0.000510923	0.00567484	0.000410449	0.00132007	0.00326951	0.00194557	0.00042922	0.000502301	0.00052378	0.0022828	0.00221188	0.00307132	0.0071774	0.0155785	0.003601	9.22116e-05	5.00105e-06	5.76397e-06	2.47843e-05	4.45161e-05	1.64277e-05	0.00010983	0.000120095	0.000117416	6.98895e-05	3.15949e-05	3.03145e-05	1.29894e-05	9.14527e-06	1.06788e-05	7.96623e-06	1.09919e-05	9.1174e-06	2.93838e-05	2.75632e-05	3.1923e-05	2.09324e-05	1.2528e-05	1.90906e-05
f__Natrialbaceae;g__Natronorubrum	0.00224783	0.000223493	0.00147379	0.00150612	0.000253736	0.00385557	0.00797812	0.00741651	0.00742189	0.00485909	0.00462528	0.0047734	0.000909169	0.000908263	0.000949373	0.0118592	0.0153548	0.0116671	0.0116698	0.0130813	0.011802	0.00824766	0.00630599	0.00326139	0.00558255	0.0088807	0.00851539	0.00792486	0.00857439	0.00582579	0.00460624	0.00553194	0.00524272	0.00389183	0.0061286	0.00457712	0.00290388	0.00188301	0.00204025	0.00461852	0.00341329	0.00642991
f__Halomonadaceae;g__Halomonas	0.00288599	0.00134939	0.0019643	0.0121319	0.00796986	0.0150679	0.00379628	0.00471946	0.00585365	0.000639385	0.000751835	0.000772502	0.00154502	0.00199323	0.00201792	0.0113759	0.0140315	0.00918718	0.000105117	9.25783e-05	8.51923e-05	0.000494687	0.000926399	0.00016145	0.00103282	0.000979864	0.00151389	0.000663573	0.000337719	0.000295722	0.000330608	0.000234179	0.000259523	0.000490168	0.000393009	0.000529806	0.00162136	0.00114373	0.00203466	0.000363958	0.000221482	0.000430149
f__Sphingomonadaceae;g__Sphingomonas	0.000535174	0.00101356	0.000431284	0.000159137	0.000748497	0.000158759	0.000235792	0.00026482	0.000268554	0.0150377	0.0135837	0.0150426	0.00588683	0.00617255	0.00630931	0.00294498	0.00333463	0.00261704	2.77749e-05	0.000196838	0.000162666	9.9212e-05	0.000159056	0.0084589	0.00283594	0.00411341	0.00318461	0.000204581	0.000225655	0.000216931	8.39045e-05	6.44816e-05	7.41346e-05	0.000109774	0.000105652	0.00011699	0.00662746	0.00629217	0.00692643	0.000820533	0.000691449	0.00142188
f__Wenzhouxiangellaceae;g__Wenzhouxiangella	0.00270184	0.00630045	0.00187499	0.00717555	0.00460201	0.014447	0.00507924	0.00579912	0.0100168	2.98705e-05	2.32562e-05	3.39215e-05	0.00198767	0.0043699	0.00285058	0.00358736	0.00223595	0.00119586	3.00853e-06	1.34704e-05	3.37317e-06	9.84876e-05	0.000135149	2.57479e-05	0.00136362	0.000344171	0.000513465	6.5514e-05	2.62024e-05	2.22397e-05	3.13724e-05	1.89001e-05	2.01914e-05	1.81635e-05	1.9957e-05	2.43121e-05	5.52283e-05	3.84978e-05	5.7779e-05	1.75357e-05	1.85192e-05	1.73514e-05
f__Haloferacaceae;g__Haloferax	0.00302714	0.000505484	0.00211544	0.00191583	0.000424296	0.00285427	0.00585062	0.00538137	0.00466412	0.000928508	0.000927636	0.00100297	0.000116781	0.000106638	0.000126758	0.000762872	0.00114605	0.000810898	0.00835847	0.00814091	0.00782422	0.00823197	0.00894453	0.00268782	0.00463624	0.00458867	0.00477161	0.00932956	0.0091989	0.00648084	0.013979	0.0131902	0.0142403	0.00709467	0.0105883	0.00827622	0.00328257	0.00251135	0.00266131	0.0111778	0.00900303	0.0111929
f__Haloferacaceae;g__Halopelagius	0.00190891	0.000187857	0.00126059	0.000759131	0.000148749	0.00129764	0.00509303	0.00521319	0.00431004	0.000762146	0.00076468	0.000795728	6.79861e-05	6.66138e-05	7.4027e-05	0.000491173	0.000723537	0.000496609	0.0142244	0.00917421	0.00921375	0.00597314	0.00509416	0.00230415	0.00383116	0.00461317	0.00449355	0.00911156	0.00955044	0.00619623	0.00555871	0.00723892	0.00747026	0.00424188	0.00623313	0.00496479	0.00266434	0.00183606	0.0020465	0.00951291	0.00739153	0.0105984
f__Halobacteriaceae;g__Natronoarchaeum	0.00159054	0.000157711	0.000988864	0.000902398	0.000164821	0.00198188	0.00654039	0.00595385	0.0053276	0.000498025	0.000477638	0.000492359	5.93797e-05	5.54963e-05	6.6856e-05	0.000485159	0.000647397	0.000411621	0.0140624	0.010738	0.0109158	0.0111777	0.00776073	0.00437723	0.00482298	0.00619477	0.00551923	0.00720972	0.00745221	0.00475469	0.00658214	0.00773672	0.00774132	0.00394197	0.00620664	0.00455437	0.0014633	0.00103503	0.00106572	0.00540432	0.0041827	0.00705208
f__Erwiniaceae;g__Pantoea	1.7628e-05	0.00046964	7.03159e-05	7.03116e-06	1.49087e-05	5.49765e-06	4.54979e-06	4.514e-06	5.18941e-06	1.02385e-05	1.32029e-05	1.4149e-05	8.08778e-06	1.47806e-05	1.17527e-05	4.1559e-06	6.8197e-06	7.8532e-06	2.50651e-06	3.86241e-05	4.60875e-05	7.9145e-06	1.46258e-06	7.55328e-06	3.78673e-05	1.89427e-06	2.57961e-06	3.00933e-06	2.1899e-06	1.34253e-06	4.9039e-06	4.31437e-06	3.86002e-06	7.68123e-05	1.37361e-05	3.43567e-05	6.65384e-06	0.0136213	0.000580453	1.33923e-05	0.000103855	9.81614e-06
f__Bradyrhizobiaceae;g__Bradyrhizobium	0.00940842	0.0129928	0.00535126	0.000342686	0.00235442	0.000287509	0.000354347	0.000411268	0.000474003	0.000275274	0.000271768	0.000319088	0.000340038	0.000344239	0.000354303	0.00155057	0.00143791	0.00190498	2.87146e-05	6.27621e-05	5.38873e-05	0.00011919	0.000248794	0.000197761	0.000238272	0.000212195	0.000245495	0.000236402	0.000170139	0.000149689	0.000102689	9.73569e-05	0.000111252	0.000190013	0.00010812	0.00025215	0.000574374	0.000589863	0.00067808	0.000257338	0.00026716	0.000197805
f__Intrasporangiaceae;g__Ornithinimicrobium	0.000263902	0.000271367	0.000183543	4.06717e-05	9.97556e-05	7.79033e-05	0.000179245	0.000226016	0.000217589	0.0128274	0.0122722	0.0117117	0.00447975	0.00506803	0.00454911	0.00130891	0.00120665	0.00235991	9.53134e-06	2.24396e-05	1.8609e-05	5.31552e-05	7.67269e-05	4.45629e-05	0.000204801	0.000268833	0.000257943	0.000156338	0.000147132	0.000127837	3.30923e-05	2.47087e-05	2.68505e-05	0.000181126	0.000133912	0.000206112	0.000260108	0.000191486	0.000277466	3.63304e-05	6.03034e-05	3.82435e-05
f__Enterobacteriaceae;g__Salmonella	0.000834894	0.00285205	0.0124527	9.336e-06	1.20678e-05	1.12809e-05	6.65937e-06	0.00029745	3.32074e-06	9.54849e-06	1.08798e-05	7.39643e-06	4.72029e-06	4.87517e-06	5.54791e-06	3.12547e-06	4.84451e-06	4.38986e-06	2.09506e-05	0.00345964	0.00353525	0.000194534	4.42017e-05	0.00645552	0.000832119	1.7763e-05	4.6607e-06	3.15822e-05	6.92519e-05	3.28901e-05	1.72222e-06	1.25203e-05	6.50499e-07	0.00280377	1.70189e-05	0.000349972	2.98471e-05	0.00107625	3.9653e-05	3.06442e-05	0.00802114	0.00027248
f__Geodermatophilaceae;g__Blastococcus	0.00274951	0.0013557	0.00180757	0.000124368	0.000400046	0.000223393	0.00191332	0.00228377	0.00209119	0.00512495	0.00515318	0.00510511	0.00354246	0.00370467	0.00360795	0.0025355	0.00216242	0.0025673	0.000822512	0.000443382	0.000289824	0.00057028	0.000703081	0.000176085	0.00414033	0.0124098	0.00722352	0.00178997	0.0017479	0.00150085	0.000339661	0.000251272	0.000288412	0.00288797	0.00145375	0.00326754	0.00612423	0.00450085	0.00630066	0.0006847	0.000320321	0.000906255
f__Corynebacteriaceae;g__Corynebacterium	0.000492084	0.00125512	0.000569598	1.70996e-05	5.92249e-05	3.37027e-05	0.000137009	0.000153904	0.000146298	0.000179512	0.000185141	0.000201677	0.000119847	0.00012421	0.000127645	0.00023359	0.000236827	0.000306277	1.65774e-05	0.0001879	0.000292255	0.000113775	0.000113891	0.0121467	0.000532821	0.000214386	0.000275352	0.00012224	8.42722e-05	6.99e-05	6.78859e-05	4.1951e-05	5.07683e-05	0.000226386	0.000179163	0.000269008	0.00021329	0.000918603	0.00025201	6.41361e-05	0.00210254	4.16001e-05
f__Ruminococcaceae;g__Faecalibacterium	0.000938365	0.00205708	0.0120383	2.43063e-05	1.35849e-05	1.38146e-05	8.67514e-06	1.51155e-05	1.17089e-05	2.54938e-05	0.00692552	3.82373e-05	3.28459e-05	3.16886e-05	3.04467e-05	9.48731e-06	8.12674e-06	2.37291e-05	4.36066e-06	0.000961954	0.000422363	5.34407e-05	2.079e-05	1.46364e-05	3.58336e-05	5.20262e-06	3.33727e-06	1.05059e-05	9.02896e-06	7.02596e-06	7.63714e-06	5.88766e-06	3.73631e-06	0.000179936	1.06706e-05	0.000180555	2.19308e-05	0.00110764	2.41214e-05	4.10067e-06	0.00206747	6.89824e-06
f__Micromonosporaceae;g__Micromonospora	0.00273784	0.00215991	0.00174477	0.000172666	0.000717497	0.000253807	0.00197642	0.00205291	0.00352296	0.00259602	0.00274107	0.00281732	0.00186363	0.00198047	0.00190556	0.00644866	0.00656113	0.0115891	8.98153e-05	9.406e-05	7.95491e-05	0.000635878	0.000760321	0.000153114	0.00235623	0.00324779	0.00300673	0.00105353	0.000922747	0.000749964	0.000415639	0.000281944	0.000324075	0.00238007	0.0013181	0.00272428	0.00356888	0.00262137	0.00389556	0.00100038	0.000468292	0.000472297
f__Alteromonadaceae;g__Marinobacter	0.000702145	0.000665197	0.000458192	0.0115608	0.00198803	0.0106937	0.00089119	0.00102713	0.00113189	0.000218303	0.000220936	0.000291607	0.00405706	0.00139147	0.00156418	0.000977389	0.00153725	0.000548521	6.0945e-05	2.41758e-05	2.80781e-05	0.000177549	0.000312754	5.72146e-05	0.000398702	0.000247293	0.000252343	0.000303508	0.000231172	0.000180771	0.000169159	0.000123061	0.000136567	0.000115944	0.000129764	0.000148194	0.000309535	0.000243925	0.000369035	0.000125881	7.94699e-05	9.21879e-05
f__Prolixibacteraceae;g__Tangfeifania	3.3449e-05	1.65922e-05	4.10846e-05	0.0111175	0.000669373	0.00716332	5.41766e-05	3.79997e-05	5.38517e-05	9.17029e-05	7.01974e-05	8.87116e-05	0.000170081	0.00017039	0.000164593	0.000169639	0.00016981	0.000579656	5.97386e-06	7.10335e-06	1.03181e-05	2.03881e-05	1.84132e-05	7.3538e-06	3.39136e-05	1.28019e-05	1.39908e-05	2.5343e-05	2.30397e-05	2.18665e-05	1.14139e-05	1.03368e-05	9.41516e-06	2.4147e-06	3.96012e-06	3.32015e-06	4.10406e-05	2.97956e-05	3.46552e-05	1.78716e-05	9.49737e-06	1.57833e-05
f__Rhodothermaceae;g__Salinibacter	0.000680525	0.000144544	0.000529901	0.00226497	0.000623806	0.00308728	0.00154336	0.00125198	0.00124563	0.000105465	0.000105129	0.000143138	0.000286755	0.000291527	0.000302064	0.000236634	0.000249169	0.000154681	0.0034669	0.00490946	0.00406023	0.00217274	0.00382015	0.0012095	0.00177268	0.00166801	0.00238712	0.00815472	0.00992459	0.00562052	0.00829044	0.0109293	0.00880022	0.00366302	0.00522834	0.00436192	0.000635426	0.000510806	0.000545727	0.00663846	0.00416797	0.0072392
f__Bacillaceae;g__Bacillus	0.00137188	0.00295451	0.00121181	0.0008144	0.000648406	0.000612092	0.000660212	0.000677465	0.000641919	0.000589542	0.000601608	0.000616829	0.000684879	0.000695689	0.00071509	0.00644544	0.0108473	0.0101651	0.000176873	0.000602531	0.000724937	0.000491571	0.000586465	0.00522312	0.00136217	0.000666374	0.000839844	0.000487213	0.000486609	0.000340415	0.000484012	0.000358927	0.000416836	0.00121448	0.000613729	0.000922715	0.00114075	0.00159566	0.00117284	0.000543177	0.00179831	0.000494533
f__Ectothiorhodospiraceae;g__Thiohalospira	0.000123636	9.5721e-05	7.39174e-05	0.0102707	0.000424227	0.00392443	0.000178942	0.000168673	0.00020001	5.80057e-06	4.73364e-06	6.9385e-06	2.8869e-05	3.43734e-05	4.13298e-05	4.31242e-05	4.86073e-05	3.5422e-05	1.81733e-06	2.45096e-06	8.21122e-07	4.74299e-05	0.000115258	9.59411e-06	4.76665e-05	1.94391e-05	1.72403e-05	3.11346e-05	1.14823e-05	1.37113e-05	4.52754e-05	2.81241e-05	3.2429e-05	1.80074e-05	2.83391e-05	2.14307e-05	2.44388e-05	2.03945e-05	2.96874e-05	1.59473e-05	1.86361e-05	1.25998e-05
f__Rhodospirillaceae;g__Fodinicurvata	0.00163886	0.000538493	0.00114646	0.000437082	0.00109287	0.00129893	0.00313308	0.0020598	0.0101495	7.24811e-05	7.13224e-05	8.7459e-05	0.000248534	0.000332812	0.000242787	0.000487178	0.000464849	0.00053494	5.91042e-06	5.36091e-06	5.80315e-06	6.91708e-05	0.000166374	1.94825e-05	0.000477798	0.000225362	0.00017913	0.000219003	5.97278e-05	7.11079e-05	2.72767e-05	2.19661e-05	2.1984e-05	6.96265e-05	6.49068e-05	7.20526e-05	0.000102633	9.98651e-05	0.000116658	8.83166e-05	5.41617e-05	6.2001e-05
f__Alcaligenaceae;g__Achromobacter	0.00438222	0.0099198	0.00337759	3.58163e-05	0.000103639	3.62582e-05	4.01987e-05	0.000104819	3.64357e-05	2.29426e-05	3.30885e-05	2.57638e-05	2.48143e-05	2.9368e-05	2.90898e-05	5.39078e-05	6.54021e-05	6.73577e-05	3.51162e-06	0.000594279	6.30826e-05	2.32705e-05	3.65161e-05	7.0807e-05	0.00029204	7.50724e-05	0.000143167	1.68833e-05	1.27131e-05	1.11188e-05	2.03707e-05	1.45611e-05	1.57379e-05	0.000105116	0.000160737	9.35791e-05	0.00043558	0.000926715	0.000476864	3.89879e-05	0.000174628	3.18888e-05
f__Myoviridae;g__Js98virus	0	0	0	0	0	0	0	0	0	3.72188e-07	0	2.64686e-07	0	0	0	0	0	0	0	0	0	0	0	0	0	4.46724e-05	2.64462e-06	0	0	0	0	1.97035e-05	0	0.00965051	0	0.00100372	0	2.01979e-06	0	0.000110589	9.32196e-08	0.000921796
f__Cytophagaceae;g__Anditalea	1.70093e-05	1.50767e-05	1.98606e-05	6.22092e-05	4.57152e-05	3.68652e-05	2.28416e-05	1.3759e-05	1.81236e-05	0.000843655	0.000622233	0.000746091	0.00189849	0.00177585	0.0018846	0.00629038	0.00962848	0.00521476	6.09278e-05	3.21918e-05	8.16747e-05	9.46368e-06	9.59345e-06	5.37719e-05	0.000157017	9.64627e-05	7.39605e-05	4.97067e-05	5.92189e-05	7.18732e-05	6.26427e-06	3.70287e-06	4.45426e-06	4.87487e-06	5.67011e-06	5.63286e-06	0.000123655	7.24512e-05	9.13123e-05	1.46029e-05	5.17636e-06	2.46628e-05
f__Propionibacteriaceae;g__Cutibacterium	0.000293467	0.00111779	0.000445911	0	7.14477e-07	5.94999e-08	5.21775e-07	7.92469e-07	4.86358e-07	4.40747e-06	2.5251e-06	4.63176e-06	1.44342e-06	1.20474e-06	1.37849e-06	1.49014e-06	2.0118e-06	2.02207e-06	8.41865e-07	0.000422594	0.000497486	2.29742e-05	5.94758e-07	0.00960225	0.000655594	3.36471e-06	1.2386e-07	1.42176e-06	1.88903e-07	5.44184e-07	2.66261e-06	2.95123e-06	1.97122e-06	0.000408092	3.02884e-05	5.69577e-05	1.61089e-06	0.000794615	1.0827e-05	1.07782e-05	0.00162137	3.41227e-05
f__Haloferacaceae;g__Halogeometricum	0.00219484	0.000274347	0.00142223	0.00123171	0.000285358	0.00198862	0.0045116	0.0044707	0.00383727	0.000782912	0.000777295	0.000809319	8.69651e-05	7.89218e-05	8.50008e-05	0.000702876	0.00102475	0.000729397	0.00658424	0.00602459	0.00584473	0.00559023	0.00593306	0.00184187	0.00323662	0.00358595	0.00360937	0.00696234	0.00690918	0.00485573	0.00875282	0.00906354	0.00948326	0.00482113	0.0070787	0.00561395	0.00234107	0.00178042	0.001941	0.00792873	0.00644574	0.00813661
f__Enterococcaceae;g__Enterococcus	4.40556e-05	0.000187945	0.000106957	3.48131e-05	1.02375e-05	2.15996e-05	8.94182e-06	5.94779e-06	6.96077e-06	4.53088e-06	1.74168e-05	5.79309e-06	1.12659e-05	1.00275e-05	1.08323e-05	1.51944e-05	1.59178e-05	2.13868e-05	6.85742e-07	2.57263e-05	3.23052e-05	3.08413e-05	1.53188e-05	0.000468488	8.33548e-05	1.30025e-05	1.52846e-05	3.74919e-06	5.06803e-06	3.44882e-06	7.0618e-06	3.90223e-06	4.70266e-06	4.22531e-05	6.00864e-06	8.61436e-06	1.12629e-05	6.02399e-05	1.47549e-05	3.56014e-06	0.00945029	9.70191e-06
f__Erwiniaceae;g__Erwinia	9.05629e-06	0.000220484	3.82547e-05	5.26376e-06	9.529e-06	6.60885e-06	5.5564e-06	6.33197e-06	4.06643e-06	6.34935e-06	8.83718e-06	5.80517e-06	3.2033e-06	2.59225e-06	3.72272e-06	4.23253e-06	4.23819e-06	4.74835e-06	1.6187e-06	2.16803e-05	1.91829e-05	7.88074e-06	5.94833e-06	5.49844e-06	2.44853e-05	2.45091e-06	1.97645e-06	4.31287e-06	2.54586e-06	2.06403e-06	1.7178e-06	1.1947e-06	2.98434e-06	3.61503e-05	2.12561e-06	3.11654e-06	2.54914e-06	0.00943968	9.28968e-06	2.47392e-06	4.75125e-05	3.93022e-06
f__Halobacteriaceae;g__Halovenus	0.000627029	7.69752e-05	0.000410942	0.00296793	0.000245626	0.00639359	0.00153587	0.00119675	0.00101808	0.000115617	0.000122054	0.000132639	1.24982e-05	1.20723e-05	1.31855e-05	0.000111812	0.000146473	9.31801e-05	0.00344816	0.00266654	0.0024621	0.00376384	0.00365189	0.00112444	0.00113668	0.00112534	0.00124932	0.00262125	0.00312229	0.00191836	0.00562035	0.00922938	0.00568602	0.00195593	0.00290999	0.00228245	0.000394782	0.000263134	0.000270811	0.00189958	0.00166061	0.00195702
f__Haloferacaceae;g__Halobellus	0.00157306	0.000185221	0.000988267	0.00206841	0.000365703	0.0061513	0.00330641	0.00307363	0.00264832	0.000350805	0.000358471	0.000405376	5.5334e-05	4.26413e-05	4.40245e-05	0.000266937	0.000422171	0.000267817	0.00423608	0.00411286	0.00402585	0.00516416	0.00562615	0.00155709	0.00231513	0.00233001	0.00244116	0.00522339	0.00519231	0.00362068	0.00789514	0.00898644	0.00831251	0.00378862	0.00559456	0.00444444	0.00148488	0.00110141	0.00120332	0.00629909	0.00505976	0.00608759
f__Yersiniaceae;g__Serratia	2.88977e-05	0.000156548	6.02352e-05	1.92619e-05	2.22621e-05	1.17779e-05	3.79595e-06	3.98162e-06	5.87679e-06	7.24743e-06	4.07472e-06	5.19464e-06	7.48065e-06	6.67866e-06	4.83338e-06	9.4721e-06	9.37369e-06	1.01126e-05	2.32159e-07	1.31646e-05	1.67877e-05	2.71245e-06	1.15944e-06	5.23392e-06	2.79611e-05	1.28592e-06	1.20454e-06	2.18294e-06	4.79048e-07	8.38855e-07	5.29699e-07	6.54618e-07	3.62289e-07	4.46589e-05	8.77621e-06	3.40318e-05	8.49642e-06	0.00869322	2.61401e-05	1.68153e-06	4.81504e-05	1.66356e-06
f__Prolixibacteraceae;g__Mariniphaga	1.29323e-05	1.19455e-05	1.55503e-05	0.008133	0.000375407	0.0053445	1.60656e-05	8.966e-06	1.56204e-05	4.78205e-05	3.60194e-05	4.66236e-05	0.000117812	0.000115955	0.000115529	0.000245322	0.000227758	0.000894371	4.11576e-06	4.46587e-06	1.12926e-05	1.46742e-05	1.30844e-05	3.36491e-06	2.86925e-05	1.02674e-05	9.03535e-06	8.99644e-06	6.73016e-06	7.53005e-06	2.26177e-06	2.16695e-06	2.37047e-06	2.77304e-06	4.04393e-06	3.90342e-06	2.08253e-05	1.75495e-05	2.11386e-05	8.62712e-06	5.08273e-06	7.56128e-06
f__Chlamydiaceae;g__Chlamydia	0.00135353	0.00316078	0.00151072	2.23303e-05	1.54005e-05	1.82073e-05	1.68165e-05	1.50424e-05	1.30697e-05	8.79222e-06	3.64924e-05	1.00156e-05	1.41123e-05	1.37527e-05	1.10423e-05	1.23971e-05	2.0928e-05	8.68118e-06	1.08954e-05	0.000457217	0.000686327	4.25215e-05	9.99007e-06	0.00805539	0.000649191	1.75363e-05	1.20219e-05	8.7138e-06	4.81718e-05	7.38731e-06	9.20242e-06	1.01385e-05	6.32613e-06	0.00106992	1.81095e-05	0.000137501	1.86637e-05	0.000799146	2.63508e-05	3.53947e-05	0.0044621	0.000281444
f__Haloferacaceae;g__Haloplanus	0.00144313	0.00017531	0.000905888	0.000775987	0.000172279	0.00114966	0.0023911	0.00230968	0.00191342	0.000268292	0.000281005	0.000301801	3.33904e-05	3.21005e-05	3.28477e-05	0.000197464	0.000307838	0.000206856	0.00406819	0.00422224	0.00396448	0.00384924	0.00454931	0.00126445	0.0019761	0.00196842	0.00205154	0.00490977	0.00485955	0.00328402	0.00748592	0.00773563	0.0080468	0.00383351	0.00562125	0.00444562	0.00132984	0.00103573	0.0010795	0.00595308	0.00486995	0.00581435
f__Halanaerobiaceae;g__Halanaerobium	3.32647e-05	0.000129241	2.97288e-05	0.008042	0.000322233	0.00507362	3.67402e-05	3.21941e-05	3.00782e-05	1.98193e-05	1.85279e-05	2.20286e-05	2.44654e-05	2.28854e-05	2.38924e-05	3.36879e-05	2.82074e-05	2.53303e-05	5.51975e-06	8.57157e-06	7.25435e-06	3.0723e-05	3.34296e-05	1.21928e-05	6.53937e-05	2.55973e-05	2.94561e-05	1.08908e-05	1.11367e-05	1.03232e-05	2.79945e-05	2.0668e-05	2.25224e-05	1.4466e-05	2.2503e-05	1.72242e-05	3.33069e-05	3.85861e-05	3.55145e-05	1.69622e-05	1.08589e-05	1.25001e-05
f__Kofleriaceae;g__Haliangium	0.00105002	0.000296712	0.000707165	0.00033809	0.00789041	0.000370013	0.000493667	0.000585218	0.000580769	7.91774e-05	7.64615e-05	8.7855e-05	0.000237437	0.000260888	0.000268375	0.000700588	0.000538459	0.000572712	1.73644e-05	1.74021e-05	1.47761e-05	0.00094668	0.000636485	7.53405e-05	0.000577115	0.000279419	0.000274191	0.000245438	0.000136284	0.000200909	0.000383149	0.000138607	0.000156841	0.000140135	0.000156862	0.000171446	0.000311241	0.000214806	0.000329502	0.000357493	0.000174868	0.0003449
f__Balneolaceae;g__Gracilimonas	0.000636138	0.000198626	0.000579685	0.00313568	0.00739016	0.00253439	0.0013045	0.000802605	0.00110964	5.74488e-05	4.47428e-05	5.46449e-05	0.00731732	0.00786715	0.00658778	0.00135187	0.00141003	0.000636499	1.6365e-05	2.40738e-05	2.63896e-05	0.00032128	0.000377085	0.0001333	0.000320279	0.000113517	0.00017659	0.000344319	0.000249688	0.000278162	0.000282583	0.000189286	0.000212358	5.59434e-05	9.52152e-05	6.84087e-05	0.000181143	0.000151828	0.000178412	0.000137285	6.22857e-05	0.000127514
f__Cellulomonadaceae;g__Cellulomonas	0.0011145	0.000650683	0.000687078	0.000119053	0.000304317	0.000216177	0.000787641	0.000958522	0.000933216	0.00509372	0.00530814	0.00508728	0.00263993	0.00291936	0.00270731	0.00239529	0.00270585	0.00357944	0.00033391	0.000156015	0.000179486	0.00026145	0.000320792	7.79439e-05	0.0023385	0.00783682	0.00409833	0.000609257	0.000595051	0.000521267	0.000159672	0.000121165	0.00013115	0.000789841	0.000694849	0.000898366	0.00168743	0.00125854	0.00169776	0.000266768	0.00012423	0.000375256
f__Succinivibrionaceae;g__Succinatimonas	0.00252577	0.000822637	0.00763597	0	0	0	7.83025e-07	1.11115e-07	5.24919e-07	0	3.94096e-07	0	6.51082e-07	6.86608e-07	7.94544e-07	3.24596e-08	2.02721e-08	0	2.5221e-07	1.91852e-06	1.30294e-06	2.24076e-07	1.04477e-07	8.57439e-07	7.80122e-07	5.61851e-08	9.38084e-08	8.21783e-08	2.46745e-08	9.35378e-08	1.54042e-07	1.03228e-07	2.07421e-07	7.21205e-07	0	7.31338e-08	9.09877e-08	1.15285e-06	9.16556e-07	3.67368e-07	4.77248e-07	0
f__Haloarculaceae;g__Halapricum	0.000788424	9.6315e-05	0.000533887	0.000933469	0.000147665	0.00236514	0.00137676	0.00118373	0.00100967	0.000116794	0.000125834	0.000141162	1.71318e-05	1.95056e-05	1.94738e-05	8.83152e-05	0.000125347	8.6086e-05	0.00327457	0.0027386	0.00260112	0.00303705	0.00307862	0.00114586	0.00125401	0.00123522	0.00136557	0.0027443	0.00285945	0.00188617	0.00587049	0.00749649	0.0064031	0.00243399	0.00372648	0.00288075	0.000653035	0.000460008	0.00047091	0.00361094	0.00291408	0.00347234
f__Flavobacteriaceae;g__Gramella	0.000155679	4.00237e-05	0.00013075	0.000361076	8.72812e-05	0.000223841	8.83626e-05	4.56147e-05	5.08634e-05	0.0049761	0.00365332	0.0045027	0.00744054	0.00741136	0.00696885	0.000189117	0.000165435	0.000128003	0.000162936	0.000108045	0.000461629	2.58775e-05	2.59228e-05	1.60792e-05	0.000280761	0.000141393	0.000131779	0.000193983	0.000232144	0.000212149	2.26704e-05	1.76458e-05	2.14909e-05	7.05215e-05	6.59937e-05	8.92221e-05	6.80565e-05	5.01402e-05	5.54976e-05	3.94853e-05	2.02435e-05	5.66448e-05
f__Enterobacteriaceae;g__Klebsiella	0.000999373	0.00208816	0.00732151	1.38842e-05	1.79407e-05	1.5462e-05	4.99985e-06	0.00039978	3.46873e-06	3.05252e-06	6.24548e-06	3.47568e-06	4.79352e-06	5.48608e-06	4.53679e-06	5.19814e-06	4.94075e-06	4.82645e-06	6.38126e-06	0.000445774	0.000544433	3.03545e-05	6.37243e-06	0.00389911	0.000438737	6.42317e-05	5.79716e-06	7.45261e-06	3.37411e-05	4.3845e-06	1.39924e-05	4.77107e-05	9.38344e-06	0.00560418	2.07898e-05	0.00056737	1.03122e-05	0.000693915	1.64467e-05	3.5085e-05	0.00136682	0.000350968
f__Pseudonocardiaceae;g__Amycolatopsis	0.00400557	0.00272703	0.00265791	0.000182054	0.000703646	0.000314311	0.00252219	0.00293478	0.00286951	0.00266242	0.00289045	0.00311471	0.00160193	0.00166963	0.00155433	0.0033807	0.0026757	0.0031215	8.07447e-05	9.48764e-05	7.86666e-05	0.000837513	0.00119132	0.000257091	0.00356725	0.00328834	0.00400002	0.00189974	0.00163089	0.00136041	0.000670604	0.000453964	0.000488881	0.00365207	0.0021356	0.00424133	0.0063511	0.00439549	0.00727069	0.00152717	0.000623293	0.0006324
f__Micrococcaceae;g__Citricoccus	2.27148e-05	5.20593e-05	3.26433e-05	1.60732e-06	4.38424e-06	3.36479e-06	4.02702e-06	4.985e-06	4.49154e-06	4.01573e-05	3.6539e-05	4.129e-05	2.33555e-05	2.57871e-05	2.50078e-05	0.00225524	0.00390647	0.00720128	9.11226e-07	3.58713e-06	8.58279e-06	2.76513e-06	1.5522e-06	1.514e-05	1.77206e-05	1.84654e-05	1.10595e-05	6.57259e-06	3.69026e-06	4.2998e-06	2.87795e-06	1.8623e-06	1.7479e-06	4.63474e-05	1.39577e-05	5.46488e-05	1.2257e-05	2.68361e-05	1.46041e-05	9.05954e-07	1.51698e-05	2.24558e-06
f__Acidimicrobiaceae;g__Ilumatobacter	0.00227555	0.00205535	0.00159707	0.00112977	0.000986397	0.00327583	0.0011716	0.0016665	0.00159825	0.00276504	0.00276151	0.00289738	0.00166797	0.00169494	0.0016177	0.00399194	0.00413784	0.00705586	1.19157e-05	2.53219e-05	1.35772e-05	0.00025014	0.000531033	9.9693e-05	0.00118924	0.00164976	0.00147112	0.000883068	0.000814649	0.000647695	8.96817e-05	6.19886e-05	6.32873e-05	0.000930657	0.000464877	0.00108541	0.00259952	0.00184937	0.00289469	0.000294796	0.000119073	0.000352852
f__Polyporaceae;g__Ganoderma	3.82457e-06	1.52057e-05	0.00701772	5.17017e-05	3.82254e-08	2.73576e-06	0	0	0	2.68728e-08	0	0	0	5.22529e-07	1.61246e-07	5.49317e-08	5.77349e-08	1.1674e-06	0	5.37687e-06	3.32171e-06	2.52612e-07	0	0	8.18158e-07	0	6.19051e-08	0	9.76976e-08	1.00798e-07	0	0	0	0	0	0	1.47385e-07	8.13852e-07	7.59883e-08	0	1.12791e-05	2.05135e-07
f__Frankiaceae;g__Frankia	0.00353567	0.00220116	0.00218801	0.000144554	0.000762179	0.000199206	0.00183409	0.00205721	0.0020792	0.00427681	0.00439031	0.00422418	0.00308015	0.0031848	0.00311529	0.00327872	0.00271914	0.00345083	0.000190571	0.000211306	0.000171344	0.000714231	0.000877857	0.00019918	0.00341669	0.0063935	0.00477457	0.000995279	0.000924664	0.000735365	0.000374278	0.000266905	0.000312407	0.00328987	0.00169872	0.0036933	0.00650999	0.00495729	0.00684674	0.00076657	0.00034036	0.000712985
f__Enterobacteriaceae;g__Escherichia	0.000880222	0.00472247	0.0021557	1.23665e-05	1.39887e-05	1.09284e-05	4.04183e-06	8.56343e-06	2.3953e-06	9.45929e-06	1.6032e-05	8.22742e-06	1.24831e-05	9.20575e-06	1.16153e-05	9.50355e-06	2.89912e-05	6.04801e-06	7.71215e-06	0.00114913	0.00131836	7.41451e-05	2.8591e-06	0.006766	0.00135411	9.81178e-06	3.27939e-06	2.21475e-06	3.82009e-05	2.20273e-06	9.77128e-07	5.09769e-06	3.58091e-07	0.00229743	1.57932e-05	0.000182385	5.62599e-06	0.00136719	1.67622e-05	3.70042e-05	0.00233833	0.000237919
f__Lactobacillaceae;g__Lactobacillus	7.33159e-05	0.00127958	0.00224366	3.41188e-05	2.17319e-05	3.34907e-05	2.04864e-05	1.692e-05	2.56247e-05	8.43644e-06	4.76976e-05	8.46066e-06	1.01641e-05	1.46332e-05	1.09706e-05	2.23279e-05	2.08628e-05	1.78483e-05	1.51619e-05	0.00309308	0.00163259	0.000170416	4.05862e-05	0.000279767	0.000202414	4.37435e-06	4.95792e-06	3.32256e-05	2.06978e-05	0.000149684	2.15493e-05	1.66648e-05	2.06501e-05	0.00340693	0.00101104	1.5821e-05	1.62743e-05	0.000143762	2.39936e-05	2.39698e-05	0.00672019	1.28668e-05
f__Haloarculaceae;g__Halorhabdus	0.000910034	0.00011423	0.000617355	0.000863691	0.00012644	0.00136687	0.00174072	0.00143622	0.00124594	0.000165342	0.000161943	0.000173066	2.04112e-05	1.65471e-05	2.10798e-05	0.000204788	0.000276052	0.000193293	0.00388748	0.00307675	0.0029859	0.00454066	0.00442754	0.00165384	0.00171258	0.0015633	0.00171807	0.00328897	0.00338786	0.00222174	0.00657898	0.00645931	0.0067148	0.00279863	0.004331	0.00332947	0.00074541	0.000532812	0.000552892	0.00406221	0.00329951	0.00399132
f__Halothiobacillaceae;g__Halothiobacillus	3.32774e-05	4.28306e-05	3.42934e-05	0.00491847	0.000420328	0.00670948	4.19311e-05	4.58323e-05	5.11847e-05	1.28323e-05	1.31196e-05	1.82707e-05	1.40948e-05	1.67435e-05	1.73177e-05	2.92212e-05	2.64578e-05	2.07863e-05	4.50813e-06	1.2181e-05	2.64805e-06	1.84353e-05	3.84103e-05	6.15817e-06	1.81414e-05	1.54301e-05	2.02072e-05	2.39943e-05	1.71724e-05	1.22982e-05	2.8595e-05	1.54195e-05	2.13143e-05	1.35669e-05	1.51985e-05	1.50458e-05	2.98046e-05	1.82791e-05	3.47993e-05	1.37428e-05	7.81681e-06	1.18076e-05
f__Sandaracinaceae;g__Sandaracinus	0.00052854	0.000214532	0.000412148	0.000624674	0.00670051	0.00109457	0.000989306	0.00135941	0.00167689	9.99675e-05	0.000100933	0.000111523	0.000155312	0.00016733	0.000171444	0.000252148	0.000204486	0.00061352	8.30127e-06	9.87041e-06	8.87044e-06	0.00012492	0.000372719	1.63283e-05	0.000194277	0.000146613	0.000106301	0.000248527	0.000118507	7.7102e-05	0.000800718	0.000240816	0.00026809	0.000186729	0.000104095	0.000189188	0.000416887	0.000294206	0.000494366	0.000211536	0.00010559	0.000154438
f__Trueperaceae;g__Truepera	0.00108298	0.0002566	0.000677497	0.00653744	0.00117024	0.0066772	0.00145377	0.00270131	0.00211544	0.0015321	0.0014445	0.00147966	0.00201051	0.00199788	0.00202021	0.00329811	0.00172717	0.00201886	1.07025e-05	2.00742e-05	1.10348e-05	0.000328829	0.000676035	7.90087e-05	0.000343557	0.000571707	0.000564062	0.000213256	0.000171441	0.000119894	9.69485e-05	5.91092e-05	7.10109e-05	0.000138396	0.000105883	0.000167538	0.00263803	0.00213557	0.00281558	0.000511607	0.000227158	0.000533088
f__Natrialbaceae;g__Natrialba	0.00131056	0.000158047	0.000900372	0.000709666	0.000147373	0.00120665	0.00414376	0.00371667	0.00353134	0.00194144	0.0018678	0.00192828	0.000155037	0.000157136	0.000179947	0.00223336	0.00280776	0.00194009	0.00569878	0.00666619	0.00643028	0.00560567	0.00448802	0.00239604	0.0035597	0.00417918	0.00451637	0.00560519	0.00562298	0.00407719	0.00403258	0.00438181	0.00439762	0.0026417	0.00395197	0.00312879	0.00228454	0.00162032	0.00154443	0.00428976	0.00331956	0.00480229
f__Halobacteriaceae;g__Haloarchaeobius	0.00102452	0.000121945	0.000708032	0.00144144	0.000180409	0.00214717	0.00166091	0.00161606	0.0013949	0.000209058	0.000225582	0.000224359	2.91073e-05	2.54935e-05	3.35611e-05	0.000187985	0.000255794	0.000157077	0.00362709	0.00320139	0.00310677	0.00301518	0.00312277	0.00104584	0.00157462	0.00183647	0.00178316	0.00359171	0.00345874	0.00234166	0.0055044	0.00656603	0.0059848	0.00247612	0.0036756	0.00287544	0.00097069	0.000715833	0.000727418	0.00373761	0.00295614	0.00404837
f__Natrialbaceae;g__Halobiforma	0.00100155	0.000103546	0.000675019	0.000555315	8.58542e-05	0.00105569	0.003313	0.00303761	0.00284685	0.000866492	0.000839184	0.000837193	7.69012e-05	7.32214e-05	8.54424e-05	0.0011877	0.00149541	0.00101159	0.00626588	0.0065091	0.00629456	0.00428893	0.00343151	0.00189026	0.00250591	0.00363567	0.00352238	0.00412049	0.00440371	0.00292717	0.00320816	0.00393134	0.00368957	0.00229192	0.00363932	0.00273368	0.00160784	0.00090028	0.000969304	0.00279265	0.0020559	0.00358497
f__Ectothiorhodospiraceae;g__Aquisalimonas	0.00113489	0.000441697	0.000844373	0.00258326	0.000863071	0.00465419	0.00472953	0.00572875	0.00650122	4.42532e-05	3.97585e-05	5.25658e-05	0.000159705	0.000199575	0.000607409	0.00263127	0.00336703	0.00162346	9.60925e-06	4.79371e-06	5.14924e-06	0.000163267	0.000356937	8.70365e-05	0.0002203	0.000334867	0.000111274	7.76826e-05	4.24389e-05	3.96898e-05	0.000107213	7.32858e-05	8.1346e-05	7.75103e-05	0.000102335	8.82618e-05	3.92532e-05	2.98527e-05	4.35464e-05	6.16641e-05	5.17721e-05	4.2346e-05
f__Flammeovirgaceae;g__Cesiribacter	4.09205e-05	4.56369e-05	3.41472e-05	5.73401e-05	6.52825e-05	4.24423e-05	3.15657e-05	1.8096e-05	2.0235e-05	0.00280967	0.00218889	0.00250332	0.00583421	0.0053446	0.00647366	0.000121317	0.000213554	0.000110134	0.000228346	0.00010008	0.000226069	3.90529e-05	4.16124e-05	0.000185566	0.00131831	0.000844879	0.000550016	0.000268741	0.000330341	0.000400246	3.51203e-05	2.69089e-05	3.18187e-05	1.591e-05	2.23621e-05	2.20931e-05	0.00204821	0.00104999	0.00151856	8.90521e-05	2.93268e-05	0.000177533
f__Enterobacteriaceae;g__Shigella	0.000413973	0.0020399	0.000723529	3.72062e-06	3.97107e-08	9.63679e-07	4.9097e-07	1.47044e-06	9.23391e-08	9.96592e-07	5.72146e-06	1.64474e-06	7.69448e-07	5.14096e-07	3.75518e-07	2.76075e-07	7.51831e-07	4.19408e-07	4.45161e-06	0.000424578	0.000593058	2.50173e-05	9.43851e-07	0.00596565	0.000461911	7.78338e-06	7.95175e-07	9.42031e-07	3.84929e-05	4.26975e-07	1.9582e-07	4.13774e-06	1.21907e-07	0.00280202	1.2165e-05	0.000140451	1.82015e-06	0.000603175	5.00473e-06	2.2328e-05	0.00625513	0.000163984
f__Moraxellaceae;g__Acinetobacter	0.00161607	0.0062445	0.00318206	6.03102e-05	7.41924e-05	5.10817e-05	2.72635e-05	5.94892e-05	6.35722e-05	2.36218e-05	2.64739e-05	3.33766e-05	2.91717e-05	4.13113e-05	3.61004e-05	2.84367e-05	7.83086e-05	4.16742e-05	3.91428e-06	0.000429449	0.000278258	3.47901e-05	1.7742e-05	0.000917299	0.000391045	1.29289e-05	1.2149e-05	2.13231e-05	2.51431e-05	1.62939e-05	1.73646e-05	1.24479e-05	1.0553e-05	0.000235949	0.000655551	6.05212e-05	0.00100009	0.00268361	0.000868343	3.22799e-05	0.000796902	3.82846e-05
f__Halomonadaceae;g__Halovibrio	3.52165e-05	3.7854e-05	3.29149e-05	0.00395798	0.000428955	0.00617458	9.50123e-05	9.65642e-05	8.84434e-05	6.17608e-06	7.25676e-06	9.93029e-06	2.83955e-05	2.54244e-05	2.69282e-05	2.76174e-05	5.06603e-05	1.06635e-05	2.89e-07	3.92355e-07	3.86516e-07	1.59691e-05	2.69343e-05	4.71993e-06	2.32066e-05	1.28851e-05	1.41053e-05	1.1886e-05	1.01375e-05	1.13479e-05	1.14268e-05	4.81794e-06	5.48571e-06	1.04045e-05	6.72055e-06	1.25537e-05	2.42476e-05	1.88538e-05	2.63664e-05	1.0424e-05	7.67144e-06	5.71209e-06
f__Pseudonocardiaceae;g__Pseudonocardia	0.00424393	0.00261881	0.00274116	0.000212211	0.000858287	0.00035972	0.00250564	0.00301547	0.00296	0.00246355	0.00262115	0.0027273	0.00195292	0.00202824	0.00192268	0.0050956	0.00373653	0.00433282	0.000108391	0.000130515	0.000109437	0.00098038	0.00130288	0.000267643	0.00358907	0.00400588	0.00441204	0.00133196	0.00109133	0.000847938	0.000596965	0.000393803	0.000448833	0.00363633	0.00224824	0.00421676	0.00513122	0.00377413	0.00589497	0.00106181	0.000446832	0.000664042
f__Unclassified;g__Thiohalorhabdus	0.000386817	0.000257003	0.000279894	0.00589257	0.00039228	0.00170596	0.000249788	0.000233538	0.000296773	2.06897e-05	2.2762e-05	2.58924e-05	4.89748e-05	5.4115e-05	5.60069e-05	9.56558e-05	7.75774e-05	8.64758e-05	8.23151e-06	8.42824e-06	8.22754e-06	0.000176754	0.000743527	3.62641e-05	0.000131041	7.30367e-05	8.78921e-05	9.14975e-05	5.90998e-05	4.43526e-05	0.000328299	0.000147169	0.0001651	0.000148577	0.000245641	0.000177721	4.37336e-05	3.24847e-05	4.5438e-05	9.18332e-05	7.42359e-05	7.0672e-05
f__Lachnospiraceae;g__Roseburia	0.00042302	0.000982172	0.00328106	1.28891e-05	4.30033e-06	1.11888e-05	3.25425e-06	3.67511e-06	1.93777e-06	4.63775e-07	0.00566044	1.50086e-06	4.62703e-06	3.87902e-06	2.9295e-06	2.02167e-06	1.75397e-06	3.08979e-06	4.7612e-07	0.000160022	7.23326e-05	7.58535e-06	1.13078e-06	4.4306e-06	6.68356e-05	2.63401e-06	2.81685e-06	4.10518e-06	1.2689e-06	1.33985e-06	3.76018e-07	1.15896e-06	2.85246e-07	3.19366e-05	9.215e-07	1.90367e-05	9.78751e-06	0.000920182	8.86534e-06	1.86328e-06	0.000232114	2.17881e-06
f__Phyllobacteriaceae;g__Phyllobacterium	6.13523e-05	0.00010462	3.68389e-05	8.19848e-06	6.95664e-05	7.7146e-06	2.0608e-05	2.23487e-05	2.88793e-05	1.49037e-05	1.32143e-05	1.82859e-05	2.02776e-05	1.69221e-05	1.92179e-05	7.10725e-05	5.88965e-05	8.09723e-05	3.15304e-07	1.29956e-05	8.84085e-06	3.73049e-06	6.98195e-06	0.00550248	0.000316695	1.85289e-05	2.75298e-05	1.1593e-05	6.10762e-06	5.88577e-06	4.23007e-06	2.91866e-06	3.54049e-06	6.21336e-06	9.0521e-06	8.27364e-06	1.63495e-05	2.32998e-05	1.63279e-05	8.51637e-06	1.98818e-05	6.25009e-06
f__Sphaerobacteraceae;g__Sphaerobacter	0.00070071	0.000248079	0.000452669	0.000113179	0.00038566	0.000135775	0.000403541	0.000445085	0.000491178	0.00345084	0.00333947	0.00319921	0.00252782	0.0026713	0.00268894	0.00544976	0.00478091	0.00463791	2.88805e-05	4.48985e-05	4.21752e-05	0.000289711	0.000391903	5.60323e-05	0.000361998	0.000383886	0.000445541	0.000306297	0.000310474	0.000218886	0.000152452	0.000100747	0.000122995	0.000326649	0.000215354	0.000359653	0.000973263	0.000727763	0.000950303	0.000158176	0.000175463	0.000158319
f__Anaerolineaceae;g__Brevefilum	8.51858e-06	6.08718e-06	9.15296e-06	0.00476507	0.00037981	0.00537513	1.28609e-05	1.18687e-05	1.02158e-05	1.82434e-05	1.06608e-05	1.63068e-05	6.28514e-06	6.037e-06	6.71268e-06	2.00569e-05	1.93498e-05	1.36555e-05	4.77922e-07	5.64324e-07	4.32711e-07	3.66836e-06	2.19235e-06	2.62678e-06	6.35407e-07	8.68913e-07	9.0249e-07	6.36129e-06	4.48593e-06	4.65886e-06	1.31771e-06	4.41618e-07	1.25446e-06	8.92215e-07	8.22296e-07	1.56236e-06	5.26038e-06	4.79293e-06	4.96647e-06	2.88427e-06	2.74474e-06	2.12551e-06
f__Geodermatophilaceae;g__Geodermatophilus	0.00202743	0.000884178	0.00129139	0.000118508	0.000411471	0.000188067	0.0015235	0.00183572	0.00172809	0.00357299	0.0036761	0.0035895	0.00306877	0.00317134	0.0031427	0.00261538	0.00219316	0.00264007	0.000234538	0.000219398	0.00019747	0.00048499	0.000693347	0.000154132	0.00257926	0.00536724	0.00384014	0.000945832	0.000883583	0.000714181	0.000358543	0.000256025	0.00029889	0.00191759	0.00119589	0.00215759	0.00417192	0.00296065	0.00431003	0.000525441	0.000205582	0.000541873
f__Erythrobacteraceae;g__Altererythrobacter	5.46257e-05	0.00010293	4.95569e-05	5.35104e-05	0.000209654	4.92209e-05	4.04583e-05	3.62925e-05	6.18134e-05	0.00128392	0.00113687	0.00142905	0.00142795	0.00139992	0.00159861	0.00149124	0.00205917	0.00525781	8.32048e-06	7.96714e-06	1.08306e-05	2.18787e-05	2.45477e-05	1.75175e-05	0.000174001	0.000261783	0.000620167	7.61959e-05	5.80888e-05	8.811e-05	4.73765e-06	5.29961e-06	5.76966e-06	1.07981e-05	1.30642e-05	1.00164e-05	0.000181249	0.000286869	0.000181426	8.46995e-05	4.85895e-05	0.000115997
f__Burkholderiaceae;g__Ralstonia	0.000928189	0.00213368	0.000795883	2.6168e-05	0.000115417	3.51021e-05	3.43027e-05	4.60817e-05	4.41478e-05	1.8644e-05	1.84222e-05	2.13275e-05	2.2089e-05	2.19543e-05	2.45864e-05	6.13044e-05	6.78973e-05	6.83244e-05	3.40785e-06	6.60189e-05	2.73363e-05	1.82373e-05	2.3811e-05	0.00515844	0.000210949	3.90848e-05	4.42789e-05	1.52003e-05	7.12008e-06	5.92431e-06	1.54455e-05	8.30098e-06	1.12117e-05	7.41153e-05	0.00122057	8.19389e-05	0.00016958	0.00030329	0.000179332	2.60597e-05	0.000127658	2.41991e-05
f__Planococcaceae;g__Planococcus	5.07247e-05	2.54134e-05	2.91313e-05	0.0015224	7.18825e-05	0.0045909	5.6666e-05	5.22253e-05	4.6891e-05	0.00015831	0.000147488	0.000190083	7.62672e-05	7.34473e-05	7.21251e-05	0.00200748	0.00511934	0.00497369	2.67976e-06	4.52246e-06	4.60277e-06	2.20968e-05	2.12588e-05	1.47794e-05	6.55258e-05	6.29762e-05	7.91345e-05	3.24578e-05	3.06952e-05	2.57476e-05	7.02396e-06	9.27185e-06	9.15599e-06	6.42071e-05	2.69328e-05	5.56676e-05	5.44298e-05	4.70315e-05	6.42822e-05	2.19964e-05	1.74171e-05	1.41642e-05
f__Aphanizomenonaceae;g__Nodularia	1.07312e-05	1.17136e-05	8.70598e-06	0.00111672	0.000113739	0.00504572	1.73287e-05	1.24839e-05	1.29022e-05	1.32114e-05	1.15738e-05	1.06262e-05	2.05758e-05	2.00557e-05	2.06404e-05	1.49648e-05	2.53372e-05	2.63625e-05	8.10434e-07	9.64961e-07	2.17822e-06	7.45289e-06	4.40869e-06	4.81273e-06	2.88657e-05	1.35724e-05	9.44685e-06	8.54748e-06	5.82129e-06	5.75959e-06	2.2522e-06	2.15741e-06	1.48352e-06	3.72089e-06	5.95326e-06	3.55712e-06	7.55641e-06	6.72263e-06	7.18938e-06	6.85316e-06	4.03235e-06	8.23691e-06
f__Unclassified;g__Methyloceanibacter	0.000791237	0.00499998	0.000571259	0.000382511	0.00167691	0.000332157	0.000107341	0.000146118	0.000150018	6.20748e-05	6.95355e-05	7.57537e-05	7.59348e-05	6.76453e-05	7.09769e-05	0.00132312	0.00116002	0.00249195	6.87451e-07	5.50078e-06	1.92416e-06	4.24894e-05	5.08413e-05	1.2817e-05	0.000114255	8.70306e-05	0.000174576	0.000118308	7.84364e-05	7.45328e-05	2.93893e-05	1.3143e-05	1.93817e-05	1.88795e-05	2.69136e-05	2.784e-05	6.05017e-05	8.79766e-05	6.42162e-05	9.35463e-05	3.80172e-05	4.7792e-05
f__Unclassified;g__Candidatus Entotheonella	0.000749411	0.000512109	0.000613027	0.000842149	0.00332287	0.000329784	0.00040101	0.000438064	0.000436171	0.000180057	0.000175442	0.000204537	0.000268929	0.000259829	0.000271834	0.00408541	0.00456202	0.00494505	3.85267e-05	4.32127e-05	4.04714e-05	0.000191549	0.000327726	5.68237e-05	0.000392445	0.000321147	0.000422186	0.000346875	0.000174301	0.000193216	0.000217994	0.000146377	0.000170065	0.000253969	0.000228357	0.000292173	0.000346257	0.00028421	0.000392925	0.000296065	0.000203743	0.00019504
f__Micrococcaceae;g__Nesterenkonia	0.000397484	0.000911284	0.000244166	5.51017e-05	2.92886e-05	0.000106517	0.000142027	0.000171985	0.00015888	0.00035346	0.000357143	0.000339617	0.000726281	0.000872654	0.000878265	0.0033104	0.00483484	0.00480248	4.58052e-06	1.33748e-05	9.59399e-06	4.08376e-05	3.77305e-05	2.0407e-05	0.000150628	0.000148569	0.000169153	5.28486e-05	4.15398e-05	3.78755e-05	3.0541e-05	2.01449e-05	1.96444e-05	0.0001653	8.66945e-05	0.000189772	0.000235505	0.000355901	0.000270155	3.50364e-05	2.12263e-05	2.41937e-05
f__Unclassified;g__Candidatus Izimaplasma	3.23644e-07	2.59676e-08	2.01487e-06	0.00482515	0.000128542	0.0020948	1.40546e-06	5.6898e-07	5.05263e-07	9.42171e-07	7.11648e-07	1.10538e-06	9.67307e-07	8.84825e-07	8.34168e-07	1.05409e-05	1.17678e-05	1.99618e-05	2.75508e-07	1.2264e-05	2.32327e-06	2.52482e-07	0	0	2.86332e-08	6.83127e-08	2.80468e-07	0	4.9518e-08	0	0	8.98992e-08	3.41052e-07	0	0	9.18248e-08	1.49758e-06	2.73396e-06	2.73064e-06	7.92267e-07	1.24706e-06	1.24307e-06
f__Desulfobacteraceae;g__Desulfococcus	5.97167e-05	2.81403e-05	4.93866e-05	0.00465416	0.0003081	0.00251722	5.72112e-05	5.45434e-05	5.53913e-05	1.38882e-05	1.13828e-05	1.48398e-05	4.86631e-05	5.02949e-05	4.76359e-05	4.47705e-05	4.06119e-05	4.91162e-05	7.6508e-06	7.61442e-06	5.17916e-06	3.0417e-05	5.45678e-05	5.53817e-06	2.0661e-05	1.16137e-05	1.79891e-05	2.14477e-05	1.56716e-05	1.25577e-05	3.86838e-05	3.08418e-05	3.46574e-05	5.13442e-05	2.83618e-05	5.26792e-05	1.74021e-05	1.45157e-05	2.37125e-05	3.24597e-05	1.99022e-05	2.16459e-05
f__Archangiaceae;g__Hyalangium	9.86716e-05	5.25282e-05	6.08581e-05	7.8624e-05	0.000256241	9.87655e-05	5.04064e-05	5.86208e-05	6.21875e-05	8.7403e-05	7.36059e-05	9.43974e-05	8.3108e-05	8.3914e-05	8.59615e-05	0.00061222	0.000360065	0.000251226	1.53989e-05	1.68678e-05	1.48369e-05	3.71214e-05	8.23683e-05	6.32495e-06	9.79612e-05	6.57469e-05	8.8768e-05	6.60728e-05	6.05655e-05	4.19533e-05	4.59942e-05	2.68086e-05	3.24024e-05	3.25934e-05	0.00459647	3.72263e-05	0.000217924	0.000149932	0.000193706	0.000104316	0.000185301	7.56486e-05
f__Hymenobacteraceae;g__Rufibacter	7.26678e-05	4.64509e-05	5.30972e-05	0.000158609	0.000157983	0.000131581	8.0099e-05	5.35169e-05	5.74614e-05	0.00311474	0.00256743	0.00306801	0.00411387	0.00378165	0.00454281	0.000171872	0.000231683	0.000151055	0.000169984	0.000107384	0.000258392	6.78266e-05	6.49946e-05	0.000114379	0.000787327	0.000488687	0.000353194	0.000179393	0.000209962	0.000235765	3.49962e-05	2.95307e-05	3.77095e-05	3.15082e-05	3.75256e-05	3.85098e-05	0.000597407	0.000398774	0.000482634	9.50262e-05	3.5164e-05	0.000133372
f__Halorubraceae;g__Halopenitus	0.000844161	9.70971e-05	0.000530547	0.000533929	9.73686e-05	0.000870289	0.00197656	0.00170865	0.00151294	0.00033687	0.000352524	0.000361962	2.52167e-05	2.33138e-05	2.31835e-05	0.000202578	0.000302476	0.000215296	0.00296696	0.00375297	0.00351831	0.00324511	0.00335293	0.0011848	0.00165383	0.00163524	0.00183759	0.00320552	0.00337126	0.00219618	0.00388259	0.0045307	0.00424273	0.00243627	0.00362854	0.00288422	0.00101544	0.000763909	0.000815495	0.00317802	0.00257866	0.00323281
f__Caulobacteraceae;g__Caulobacter	0.00137497	0.00448053	0.000998842	4.83829e-05	0.00024595	4.78429e-05	5.85472e-05	7.53812e-05	7.51792e-05	0.000105857	9.45353e-05	0.000108034	7.88405e-05	8.31192e-05	9.03528e-05	0.000194947	0.000197206	0.000228171	3.66505e-06	1.08234e-05	7.35177e-06	2.69002e-05	5.30471e-05	1.65491e-05	8.82774e-05	8.15534e-05	8.67629e-05	3.34426e-05	2.05551e-05	1.97965e-05	2.55711e-05	2.08635e-05	2.39772e-05	0.000140666	4.56506e-05	0.000143308	0.000106192	0.000125754	0.000113019	5.27574e-05	2.93781e-05	4.72553e-05
f__Flavobacteriaceae;g__Flavobacterium	0.000118042	9.37803e-05	0.000226203	0.000822984	0.000385631	0.000526	0.000141901	7.772e-05	0.000112982	0.00264912	0.00194993	0.00240411	0.0043804	0.00423658	0.00424704	0.000312542	0.000381382	0.000276844	8.83077e-05	6.1908e-05	0.000218775	8.789e-05	6.59539e-05	8.99138e-05	0.000215741	0.000118349	0.000103638	0.000134845	0.000146648	0.000143076	4.30972e-05	2.98606e-05	3.55388e-05	4.87413e-05	5.68543e-05	5.75908e-05	0.000201511	0.000133816	0.000168949	7.24654e-05	4.70097e-05	8.51704e-05
f__Gemmatimonadaceae;g__Gemmatirosa	0.000746611	0.000265322	0.000474571	0.000517258	0.00224298	0.000552057	0.000377488	0.000438998	0.000474735	0.00130342	0.00121258	0.00141109	0.00158295	0.00147492	0.00165385	0.00437818	0.00286243	0.00234623	4.7425e-05	6.87072e-05	4.46595e-05	0.000250201	0.00107693	5.20103e-05	0.000252196	0.000471063	0.000323437	0.000203982	0.000167208	0.000156679	0.00094152	0.000535941	0.000710499	0.000143214	0.000210483	0.000170357	0.00164829	0.00137339	0.00160753	0.000550902	0.000426338	0.000787463
f__Comamonadaceae;g__Delftia	5.59933e-05	0.000154205	0.000443621	8.61366e-06	1.65846e-05	6.24132e-06	9.7148e-06	9.32176e-06	1.01074e-05	3.77668e-06	4.19834e-06	4.0379e-06	2.51186e-06	3.28653e-06	3.52852e-06	1.95252e-05	1.96357e-05	1.41582e-05	9.58421e-07	3.26117e-05	3.66218e-05	4.8534e-06	1.32657e-06	0.00422989	0.000338595	3.3617e-06	2.83702e-06	1.76481e-06	2.30197e-06	1.30137e-06	9.62734e-07	2.97886e-07	7.19536e-07	1.23031e-05	1.06328e-05	8.96723e-06	2.02431e-05	9.81052e-05	2.0211e-05	4.34139e-06	4.67359e-05	3.67764e-06
f__Intrasporangiaceae;g__Serinicoccus	0.000234691	0.000108048	0.000173692	1.71295e-05	4.43382e-05	2.55828e-05	0.000216922	0.000240797	0.000249458	0.00422738	0.00406452	0.00392092	0.00175717	0.00197772	0.00177358	0.000306129	0.000254457	0.000410136	5.12378e-06	9.25738e-06	6.03934e-06	8.6957e-05	0.000105141	3.52114e-05	0.0002664	0.000320943	0.000361478	8.21678e-05	6.75173e-05	5.43598e-05	6.30989e-05	4.20839e-05	4.03039e-05	0.000277402	0.000187285	0.000306055	0.000164977	0.000109486	0.000188949	6.01782e-05	3.36545e-05	4.49154e-05
f__Micrococcaceae;g__Arthrobacter	0.00104764	0.00083754	0.000661176	9.62586e-05	0.000297295	0.000162755	0.00067965	0.000760032	0.000745063	0.00416718	0.00418119	0.00396781	0.00363076	0.00346192	0.00348635	0.00158265	0.00407925	0.00239676	3.58355e-05	3.99039e-05	3.85734e-05	0.000289715	0.000361018	0.000398862	0.00116425	0.00195408	0.00152264	0.000430794	0.000390898	0.000335854	0.000123688	7.85443e-05	8.32176e-05	0.000854986	0.000443765	0.000997441	0.00138799	0.00102997	0.00148454	0.000209307	0.000138475	0.000155866
f__Thermomonosporaceae;g__Actinomadura	0.00282303	0.00407654	0.00175053	0.00010247	0.000450949	0.000170141	0.00123761	0.00145565	0.00149076	0.00176277	0.00184796	0.00188483	0.00135048	0.00141576	0.00133234	0.00231854	0.0019083	0.00240691	6.47625e-05	6.09529e-05	5.70718e-05	0.000441367	0.000605116	0.000130598	0.00189591	0.00254908	0.00242485	0.000777183	0.000643022	0.000513196	0.000346849	0.000229697	0.000259691	0.00228782	0.00116061	0.00258365	0.00312744	0.00254824	0.00345789	0.00117433	0.000405947	0.000425895
f__Caulobacteraceae;g__Brevundimonas	0.00090415	0.00407506	0.00130108	4.06416e-05	0.000153229	3.4387e-05	3.90488e-05	4.45242e-05	5.43756e-05	0.0001284	0.000120505	0.000123409	0.000116156	0.000107335	0.0001893	0.00030615	0.000532255	0.000524612	1.89432e-06	0.000126727	0.000108209	2.40682e-05	2.26384e-05	7.65316e-05	0.00032067	5.72826e-05	5.80862e-05	1.36384e-05	1.18349e-05	1.02805e-05	2.55404e-05	1.5668e-05	2.4007e-05	0.00014178	2.02665e-05	0.000149275	8.13148e-05	0.00024493	9.53656e-05	5.21624e-05	0.000297452	6.69994e-05
f__Nitrospinaceae;g__Nitrospina	0.000313522	6.02178e-05	0.000218441	0.000609466	0.00398344	0.000381294	0.000164883	0.000209914	0.000152826	5.30832e-06	5.87684e-06	6.74504e-06	3.40924e-05	3.70056e-05	3.47802e-05	2.28843e-05	2.68776e-05	2.69503e-05	2.71824e-06	2.9438e-06	2.88373e-06	1.58338e-05	2.28072e-05	4.30982e-06	2.46616e-05	1.3769e-05	6.62102e-05	1.58471e-05	9.90838e-06	9.8443e-06	3.0687e-05	2.21573e-05	2.54755e-05	4.34616e-05	2.32887e-05	5.27213e-05	2.64806e-05	2.57828e-05	2.80655e-05	3.87373e-05	3.68307e-05	1.96753e-05
f__Woeseiaceae;g__Woeseia	0.000602732	0.000302534	0.000389616	0.000579051	0.00394785	0.000476832	0.000349679	0.000433007	0.000507238	2.7761e-05	2.92959e-05	3.6911e-05	7.87509e-05	9.69718e-05	8.56545e-05	0.0015686	0.000934631	0.0035676	1.72885e-06	2.22493e-06	2.30593e-06	0.00012319	0.000197432	3.9638e-05	6.25133e-05	4.79446e-05	4.66595e-05	0.000118243	3.43082e-05	3.91251e-05	2.2395e-05	1.84477e-05	2.57319e-05	1.8041e-05	2.46293e-05	2.03031e-05	4.20786e-05	4.15318e-05	4.24806e-05	3.19363e-05	2.39744e-05	2.71046e-05
f__Natrialbaceae;g__Halostagnicola	0.000716421	9.15874e-05	0.000475621	0.000466193	0.000104707	0.000846931	0.00269476	0.00238045	0.00233969	0.000961285	0.000906786	0.000932603	8.86202e-05	8.65603e-05	0.000107761	0.00154523	0.00190241	0.00129449	0.00377823	0.00378801	0.00384596	0.00347811	0.00275499	0.00154939	0.00188172	0.00251673	0.00257657	0.00340748	0.00350134	0.00253653	0.00218555	0.00253322	0.00240162	0.00146343	0.00221989	0.00172321	0.00116419	0.000790133	0.000809912	0.00204179	0.00151987	0.00250939
f__Desulfobacteraceae;g__Desulfatitalea	4.72387e-05	0.000146297	4.33196e-05	0.00383523	0.000265531	0.00233754	4.3083e-05	4.13052e-05	4.17837e-05	1.75715e-05	1.60321e-05	1.86699e-05	6.36728e-05	6.26766e-05	6.39386e-05	7.30676e-05	7.28232e-05	8.01005e-05	7.00241e-06	6.84242e-06	8.37198e-06	2.0846e-05	4.38663e-05	5.11412e-06	2.09783e-05	1.47415e-05	1.52331e-05	2.19529e-05	1.85684e-05	1.73049e-05	2.1806e-05	1.61326e-05	1.73939e-05	5.77716e-06	9.67495e-06	8.88583e-06	6.56613e-05	7.11688e-05	7.49201e-05	5.20472e-05	4.24568e-05	3.48069e-05
f__Anaplasmataceae;g__Anaplasma	7.24688e-06	1.50494e-05	8.02493e-05	8.38533e-08	2.41599e-06	0	2.09566e-07	2.70939e-08	9.1118e-08	0	0	0	8.05101e-08	0	0	0	0	0	1.14795e-07	1.15739e-06	8.07771e-07	2.81502e-07	1.89649e-07	7.29819e-06	2.61723e-06	1.1502e-07	0	7.00592e-08	6.39902e-08	9.33982e-08	4.22029e-07	2.1311e-07	4.58334e-07	1.21628e-06	4.0116e-07	3.5385e-07	0	1.61391e-06	8.66267e-08	3.81882e-07	0.00380485	2.25564e-07
f__Planctomycetaceae;g__Fuerstia	0.000266918	0.00379394	0.000194192	6.47094e-05	0.000378562	6.28377e-05	0.000129728	0.000213233	0.000212622	4.52699e-05	4.65041e-05	4.93097e-05	9.61149e-05	9.6635e-05	9.51559e-05	0.000248356	0.000227151	0.000449813	8.42151e-06	7.25914e-06	7.32898e-06	6.06471e-05	9.68839e-05	8.63865e-06	4.80002e-05	3.21409e-05	4.63887e-05	4.75313e-05	4.62587e-05	3.53433e-05	5.12249e-05	3.99656e-05	4.56403e-05	3.19618e-05	2.79287e-05	3.86757e-05	0.000501041	0.000472947	0.000541342	0.000144481	9.6688e-05	9.38618e-05
f__Pseudonocardiaceae;g__Haloechinothrix	0.00189902	0.000573698	0.00119578	5.71133e-05	0.000163076	0.000114257	0.00117872	0.00137662	0.00137956	0.000486554	0.000544992	0.000616163	0.000417913	0.000435962	0.000408179	0.00121714	0.000914246	0.00105686	1.5364e-05	1.44356e-05	9.88513e-06	0.000479989	0.000603257	0.000138779	0.0016248	0.00135693	0.00179982	0.000557975	0.000464834	0.000352405	0.000272517	0.000175835	0.000190568	0.0019137	0.00110485	0.00216506	0.00293943	0.0019008	0.00378383	0.000936349	0.000338277	0.000348973
f__Natrialbaceae;g__Natronolimnobius	0.0005132	4.18056e-05	0.000346056	0.000271818	4.56956e-05	0.000503717	0.00224987	0.00203364	0.00209944	0.00067005	0.000654132	0.000684507	7.60569e-05	7.72815e-05	8.42951e-05	0.00164683	0.00199315	0.00148004	0.00368835	0.00377124	0.00339316	0.00297969	0.00207852	0.0015063	0.00187796	0.00292127	0.00279868	0.00224575	0.002527	0.00159888	0.00123117	0.0015084	0.00142633	0.000992875	0.00149318	0.00113624	0.00145981	0.000515136	0.000546532	0.00123463	0.000903122	0.00192491
f__Bradyrhizobiaceae;g__Bosea	0.00140039	0.00373994	0.000711154	6.68727e-05	0.000370467	5.69734e-05	8.54917e-05	0.000120011	0.000150233	0.00010168	9.59334e-05	0.000114037	8.27718e-05	8.53049e-05	8.52174e-05	0.000412004	0.000363724	0.000513318	3.61014e-06	8.07276e-06	8.95991e-06	2.48027e-05	4.58827e-05	2.35815e-05	6.47945e-05	6.9222e-05	7.42155e-05	6.05385e-05	4.51666e-05	3.6446e-05	4.11948e-05	3.43352e-05	4.24023e-05	0.000100417	5.46016e-05	0.000103735	0.000123783	0.000137638	0.000130817	6.06377e-05	4.63125e-05	5.57918e-05
f__Natrialbaceae;g__Natronobacterium	0.000596475	8.71861e-05	0.000407405	0.000390011	7.27401e-05	0.000726945	0.00185516	0.00168283	0.00161862	0.000663005	0.000636971	0.000657274	5.21853e-05	5.3883e-05	6.15821e-05	0.00110814	0.00137904	0.000936224	0.00312056	0.00370511	0.00325828	0.00255397	0.00203347	0.00110009	0.00164366	0.00213682	0.00220129	0.00253035	0.00265592	0.00183416	0.00209621	0.00238561	0.00232803	0.00139608	0.00202235	0.00166	0.00114177	0.000682805	0.000702638	0.001872	0.00140916	0.00215577
f__Haloferacaceae;g__Haloprofundus	0.000911769	0.000124248	0.000566694	0.000414153	9.87223e-05	0.000682798	0.00174261	0.00170908	0.00147367	0.000316511	0.000308741	0.000338339	3.58849e-05	3.33884e-05	3.89146e-05	0.000285694	0.000404555	0.000283552	0.00286234	0.00261423	0.00259488	0.0022604	0.00232473	0.000741658	0.00142611	0.00167553	0.00164133	0.00303311	0.00308401	0.00215632	0.00326132	0.00347093	0.00369142	0.00196059	0.00285315	0.00227752	0.00103959	0.000788636	0.000854338	0.00307497	0.00243704	0.00340443
f__Nocardioidaceae;g__Marmoricola	0.000248154	0.000167956	0.000153512	1.95144e-05	6.47096e-05	3.52188e-05	0.000194257	0.000219427	0.000204363	0.00324843	0.00346772	0.00329908	0.000888297	0.000952072	0.000873574	0.000525194	0.000388394	0.000594369	6.96679e-06	1.00391e-05	1.00929e-05	6.59881e-05	8.44212e-05	2.21696e-05	0.000434114	0.000712121	0.000601293	0.000249551	0.000251702	0.000246478	3.83545e-05	2.52889e-05	3.05421e-05	0.00017859	0.000122137	0.000220207	0.000545862	0.000410252	0.000598907	0.000291239	0.00011278	7.9405e-05
f__Alcanivoracaceae;g__Alcanivorax	0.000258275	0.00027626	0.000166758	0.0031595	0.00176873	0.00333955	0.000391669	0.000437567	0.000594973	0.000133908	0.000144153	0.000167833	0.000136355	0.000151071	0.000143422	0.000242422	0.000286235	0.00017602	1.37306e-05	7.94976e-06	7.58853e-06	9.15974e-05	0.000116611	3.0867e-05	0.000136471	9.71111e-05	9.24812e-05	0.00010299	6.93686e-05	6.87084e-05	5.4984e-05	4.87456e-05	4.07773e-05	5.43045e-05	6.22572e-05	6.28159e-05	8.54109e-05	6.12406e-05	9.30783e-05	4.81011e-05	3.04556e-05	3.03655e-05
f__Phyllobacteriaceae;g__Mesorhizobium	0.00167531	0.00319357	0.00118831	0.000305747	0.002167	0.000304977	0.000612393	0.00077467	0.000933165	0.000403353	0.000403425	0.000483067	0.000501279	0.000477311	0.000521431	0.00204873	0.00188681	0.00229671	2.9404e-05	5.6737e-05	3.50874e-05	0.000169948	0.000341284	0.000157187	0.000451742	0.000417162	0.000502812	0.000379299	0.000252122	0.000216979	0.00016192	0.000133317	0.000166676	0.000239289	0.000212603	0.000294072	0.000754681	0.000723681	0.000842797	0.000217197	0.00015249	0.00019541
f__Coriobacteriaceae;g__Collinsella	3.60375e-05	0.0031744	6.82449e-05	8.0879e-06	8.09813e-06	9.97206e-06	6.36782e-06	1.04278e-05	9.09693e-06	7.83892e-06	1.17654e-05	1.07246e-05	6.13288e-06	8.91445e-06	5.67345e-06	6.70638e-06	4.99849e-06	6.39267e-06	1.73376e-06	8.08624e-05	2.14423e-05	7.79652e-06	7.04509e-06	2.14635e-06	9.96319e-05	1.09719e-05	1.63509e-05	3.89729e-06	5.37138e-06	3.4597e-06	6.77794e-06	5.79728e-06	6.22104e-06	5.4144e-05	2.26184e-05	5.54644e-05	4.58414e-05	5.20406e-05	4.95231e-05	8.5693e-06	6.61827e-05	7.9604e-06
f__Desulfobulbaceae;g__Desulfofustis	2.36748e-05	1.39964e-05	1.95852e-05	0.0017604	0.000175306	0.00316367	2.34913e-05	2.39747e-05	2.65346e-05	1.76181e-05	1.32616e-05	1.7774e-05	2.56739e-05	2.36325e-05	2.56867e-05	3.78562e-05	3.32895e-05	4.43466e-05	3.83071e-07	1.65048e-07	1.3976e-07	5.52818e-06	1.28307e-05	1.22625e-06	2.69089e-06	3.28386e-06	2.76166e-06	9.38351e-06	4.6969e-06	5.23284e-06	1.06101e-05	7.43287e-06	9.34585e-06	1.55083e-06	1.62201e-06	2.10654e-06	8.80142e-06	6.31523e-06	1.2713e-05	9.15911e-06	3.65687e-06	5.48074e-06
f__Rhodobacteraceae;g__Paracoccus	0.000318617	0.00103726	0.00315146	0.000116786	0.000474	0.00016402	0.000112548	0.000134004	0.000167634	0.000222915	0.000194546	0.000213283	0.000119584	0.000122553	0.000124424	0.000322956	0.000326237	0.000434608	7.33751e-05	5.34227e-05	4.28546e-05	2.23854e-05	5.53241e-05	3.33734e-05	0.00063898	0.000415935	0.000254863	0.000111521	8.8955e-05	0.00010511	3.54912e-05	2.20005e-05	2.6309e-05	4.0476e-05	4.50664e-05	2.61749e-05	0.000347438	0.000460749	0.000331722	8.47146e-05	0.000108666	8.17365e-05
f__Halorubraceae;g__Haloparvum	0.00035858	3.97222e-05	0.000231216	0.000382563	9.28062e-05	0.00113029	0.00112318	0.00120645	0.00108669	0.000176132	0.000179321	0.000200747	1.43751e-05	1.44181e-05	1.64559e-05	0.000176968	0.000243478	0.000170747	0.0015234	0.0017263	0.00152005	0.00201224	0.00178382	0.000814511	0.000940457	0.00101093	0.00128992	0.00173697	0.00210156	0.00121509	0.00141951	0.00313792	0.00203596	0.0011144	0.0016039	0.00129044	0.000730237	0.00050298	0.000596302	0.0012573	0.000898584	0.00133219
f__Halorubraceae;g__Candidatus Halobonum	0.000567792	7.28066e-05	0.000404612	0.000260491	6.22883e-05	0.000400921	0.00134191	0.00136849	0.00124747	0.000239859	0.00024051	0.000239349	2.87215e-05	2.7138e-05	3.22594e-05	0.000209138	0.000293003	0.000191788	0.00269451	0.00223018	0.00216276	0.00188951	0.00175166	0.000722302	0.0010151	0.0012094	0.00119125	0.00279742	0.00267775	0.00193559	0.00228049	0.00264808	0.002759	0.00149953	0.00214267	0.00177625	0.00074571	0.000534705	0.00059952	0.00291197	0.0023349	0.00311636
f__Flammeovirgaceae;g__Fulvivirga	0.000138182	0.000237688	0.000142889	0.000294012	0.00119388	0.000223772	0.000122303	6.70072e-05	7.59644e-05	0.000845218	0.000648815	0.000776847	0.00286909	0.00250727	0.00310636	0.000183973	0.000326608	0.000379813	7.12821e-05	3.51196e-05	7.04548e-05	0.000126425	9.11069e-05	8.42743e-05	0.000236254	0.000121415	9.79497e-05	0.000162564	0.000110925	0.000125141	1.45689e-05	1.90672e-05	1.83327e-05	1.68903e-05	2.56525e-05	2.04062e-05	0.00265636	0.00183856	0.00287219	0.000175691	7.45769e-05	0.000186595
f__Ectothiorhodospiraceae;g__Thioalkalivibrio	0.00140045	0.00134354	0.000961497	0.00309797	0.00253489	0.00310553	0.00186646	0.00189008	0.00244281	0.000229923	0.00024044	0.000277823	0.000568931	0.000659731	0.000667423	0.00155406	0.00153627	0.00133727	1.65759e-05	5.20779e-05	2.76397e-05	0.000413502	0.000855867	0.000104698	0.000712225	0.000386465	0.000413842	0.00035313	0.000170204	0.000154121	0.000275591	0.000169796	0.000202827	0.000318927	0.00025656	0.000379705	0.000388284	0.000306616	0.000440102	0.000133198	7.98433e-05	0.000116014
f__Enterobacteriaceae;g__Citrobacter	1.49839e-05	2.63861e-05	0.000112635	8.06943e-06	1.90337e-06	7.07745e-06	8.52022e-07	3.26042e-06	1.23988e-06	2.34704e-06	5.2172e-06	1.575e-06	1.27479e-06	2.09644e-06	1.9832e-06	6.37266e-07	1.26378e-06	1.29305e-06	3.78944e-07	2.24858e-05	2.02598e-05	3.30377e-06	4.05147e-06	2.6734e-05	3.69159e-05	6.59013e-06	5.80301e-06	1.08512e-06	4.86687e-07	1.0099e-07	1.59716e-06	2.43865e-06	1.69347e-06	0.00306611	4.14612e-06	5.7412e-06	2.28615e-06	3.49737e-05	4.48573e-06	4.84681e-06	4.24101e-05	6.90711e-06
f__Deinococcaceae;g__Deinococcus	0.000551668	0.000723651	0.000384743	0.00104569	0.000480739	0.00108507	0.000409256	0.000645003	0.000567857	0.00071421	0.000705768	0.000729484	0.000904657	0.000892006	0.00092376	0.000960384	0.00068768	0.000755079	9.51537e-05	0.000193216	9.72048e-05	0.000156327	0.000259102	4.7235e-05	0.000627001	0.00082976	0.000612803	0.000221821	0.000218515	0.000165076	0.000539344	0.000393548	0.000552445	0.000275324	0.000217195	0.000322243	0.00115323	0.000904453	0.001201	0.00226431	0.00107937	0.00301026
f__Geodermatophilaceae;g__Modestobacter	0.000951	0.000311497	0.000610069	4.44155e-05	0.000156905	8.13363e-05	0.00062887	0.000749911	0.000710609	0.00127118	0.00125406	0.00127772	0.000958863	0.000999653	0.00100639	0.000717861	0.000644695	0.000764469	9.57671e-05	0.000114354	0.000118123	0.000208857	0.000258782	6.08485e-05	0.00122856	0.00270991	0.00287714	0.000421486	0.000382019	0.000311137	0.000124943	8.93716e-05	0.000109927	0.000817304	0.000505605	0.000960689	0.00176812	0.00120554	0.00178844	0.000233641	0.000105688	0.000234017
f__Desulfohalobiaceae;g__Desulfovermiculus	8.65894e-05	4.37453e-05	4.38135e-05	0.00283757	0.000135327	0.00151693	3.09415e-05	3.71988e-05	4.15811e-05	1.3389e-05	1.14555e-05	1.47398e-05	1.85347e-05	1.83849e-05	1.65739e-05	2.76733e-05	2.43058e-05	2.75432e-05	3.78104e-07	6.67883e-07	3.27768e-07	1.36099e-05	2.17129e-05	5.23702e-06	8.45837e-06	7.34189e-06	9.6335e-06	1.14812e-05	6.40872e-06	5.94494e-06	1.40469e-05	9.01622e-06	1.2052e-05	3.47876e-05	1.48542e-05	4.15123e-05	3.06222e-05	2.27242e-05	3.23394e-05	1.22084e-05	9.00923e-06	6.82257e-06
f__Unclassified;g__Geminicoccus	0.000218499	9.45277e-05	0.000133102	0.000230378	0.00248455	9.20875e-05	4.69282e-05	7.17836e-05	7.07319e-05	0.00014926	0.000149216	0.000182622	0.000121635	0.000115946	0.000119906	0.00218016	0.00226731	0.00283482	1.83476e-06	3.27889e-06	2.85652e-06	2.34268e-05	8.18434e-05	1.62056e-05	3.80923e-05	4.91585e-05	5.89134e-05	0.000191288	0.00013919	0.000132453	4.16566e-05	2.05326e-05	2.53675e-05	3.44401e-05	3.82662e-05	3.75177e-05	9.96189e-05	8.60623e-05	0.00011252	0.000442679	0.000180124	0.000290484
f__Cyclobacteriaceae;g__Algoriphagus	0.000175011	8.87916e-05	0.000124345	0.000729795	0.000664979	0.000561637	0.000161084	0.000105949	0.000144479	0.000984896	0.000743598	0.000905134	0.00279373	0.00262651	0.00281628	0.000564822	0.000746313	0.000519432	4.26715e-05	3.44905e-05	6.82655e-05	7.37768e-05	9.61977e-05	5.01311e-05	0.000170942	9.30769e-05	8.24194e-05	0.000105791	9.77268e-05	0.000104914	4.56063e-05	3.58986e-05	4.10717e-05	5.82293e-05	4.00476e-05	6.17388e-05	0.000279491	0.000198198	0.000262753	6.38863e-05	4.81735e-05	6.79206e-05
f__Sporidiobolaceae;g__Rhodotorula	6.81581e-07	2.55479e-05	2.38938e-06	5.65433e-07	1.07053e-06	1.11084e-06	3.20755e-08	0	0	2.18292e-08	6.96807e-08	1.97896e-08	4.95857e-08	0	0	5.88092e-08	1.35165e-07	3.95542e-07	0	2.72755e-06	2.21844e-06	2.94098e-07	0	1.55114e-06	4.17864e-06	7.50937e-07	4.83622e-07	0	0	4.80683e-08	0	0	0	8.12527e-08	0	0	4.03185e-08	0.00279066	2.10691e-07	7.73159e-08	2.073e-06	1.90904e-08
f__Peptostreptococcaceae;g__Clostridioides	5.80701e-05	0.000163691	0.000138188	1.33989e-05	3.36887e-06	8.08402e-06	1.17149e-06	5.33076e-07	8.19091e-07	1.65089e-06	3.61966e-05	1.98635e-06	3.7631e-06	3.80004e-06	3.8207e-06	3.11841e-06	4.61449e-06	3.85463e-06	5.43732e-07	2.18967e-05	2.82147e-05	3.86401e-06	4.31877e-06	0.000349152	2.74067e-05	4.56121e-07	8.52926e-07	1.01787e-06	4.05228e-06	6.01666e-07	1.94207e-06	1.15847e-06	7.52294e-07	3.54604e-05	8.54297e-06	7.96515e-06	2.67721e-06	4.66926e-05	3.04214e-06	2.64679e-06	0.00271256	6.19716e-06
f__Nocardiopsaceae;g__Nocardiopsis	0.00139273	0.00188428	0.000910101	7.99012e-05	0.000296679	0.000139769	0.000761316	0.000895804	0.000953684	0.000840351	0.000863201	0.000924872	0.000602499	0.000637794	0.000611843	0.00249651	0.00270294	0.00216459	2.33035e-05	2.24867e-05	1.88052e-05	0.000309155	0.000365408	8.93933e-05	0.00101054	0.00101722	0.00114699	0.000442518	0.000387564	0.000310454	0.000185594	0.000118611	0.000129772	0.000938255	0.000600911	0.00109757	0.00144159	0.00144038	0.00159398	0.000317739	0.000223054	0.000175042
f__Halorubraceae;g__Halobaculum	0.000525466	6.38228e-05	0.000336533	0.000329925	5.57927e-05	0.000680106	0.000957774	0.00104878	0.000928742	6.50865e-05	6.76067e-05	7.11992e-05	1.31783e-05	1.07409e-05	1.2632e-05	5.45628e-05	8.86087e-05	5.74888e-05	0.00111173	0.00102098	0.000950523	0.00125737	0.00144867	0.000373865	0.000616034	0.000646712	0.000613175	0.00179296	0.00165773	0.00118959	0.00243297	0.00255647	0.00267099	0.00131867	0.00182283	0.00151349	0.000601466	0.000457336	0.000533479	0.00203147	0.00167066	0.00207897
f__Halomonadaceae;g__Aidingimonas	6.6797e-05	3.02744e-05	5.25897e-05	0.000122652	0.000119318	0.000156336	0.00143314	0.000367182	0.00266917	1.84658e-05	1.69869e-05	2.23191e-05	3.52589e-05	3.62733e-05	4.38617e-05	6.13013e-05	6.63201e-05	5.52256e-05	7.1844e-07	1.66956e-07	9.51975e-07	2.04942e-05	3.77831e-05	7.01615e-06	1.49821e-05	1.15558e-05	1.4069e-05	2.91245e-05	1.70525e-05	1.50501e-05	1.25302e-05	6.90754e-06	8.25711e-06	3.18171e-06	9.25762e-06	8.1072e-06	3.20516e-05	2.6594e-05	3.98346e-05	7.24382e-06	1.92808e-06	7.49098e-06
f__Halobacteriaceae;g__Halanaeroarchaeum	0.000579523	9.20413e-05	0.000411288	0.000936416	0.00010845	0.00239422	0.00077884	0.000705365	0.000596664	0.000161169	0.000157462	0.000168486	1.08047e-05	1.09179e-05	9.60407e-06	6.19678e-05	0.00010191	7.17342e-05	0.00113603	0.00134554	0.00128974	0.00161198	0.00190214	0.00041662	0.0008008	0.00075476	0.000783529	0.00139415	0.00132067	0.000935036	0.00265317	0.00219707	0.00249706	0.00119905	0.00186233	0.00145104	0.000672921	0.000534319	0.000556391	0.00194334	0.00159116	0.00182043
f__Oxalobacteraceae;g__Massilia	0.000167615	0.0001683	0.000137917	9.16379e-05	0.000205233	0.000107243	7.29272e-05	7.67359e-05	8.36371e-05	0.000173154	0.00017867	0.000202287	9.86335e-05	0.000103428	0.000102118	0.000182062	0.00264716	0.000180039	1.15658e-05	2.26153e-05	2.33468e-05	3.87914e-05	9.76292e-05	3.21384e-05	0.000173268	0.000206251	0.000174729	3.19585e-05	2.44696e-05	2.39149e-05	3.71928e-05	2.41691e-05	2.6435e-05	8.3486e-05	4.49737e-05	9.73682e-05	0.000144067	0.000138235	0.000850782	5.47807e-05	8.02819e-05	6.0016e-05
f__Rhodobacteraceae;g__Oceanicella	0.00106505	0.000418031	0.000623105	0.000142484	0.00262425	0.00012402	0.000478019	0.000643673	0.000723339	2.16344e-05	2.08955e-05	2.35091e-05	1.82879e-05	1.85109e-05	2.04264e-05	5.79057e-05	5.56344e-05	6.70984e-05	1.25421e-06	3.65607e-06	1.60574e-06	1.40648e-05	0.000241589	1.48525e-05	1.98131e-05	1.37583e-05	1.19455e-05	2.36664e-05	1.14005e-05	1.25565e-05	5.44225e-06	4.82818e-06	4.00452e-06	3.80419e-06	4.96338e-06	5.3402e-06	0.000752453	0.000710487	0.000847571	4.13279e-05	5.78555e-05	4.44195e-05
f__Planctomycetaceae;g__Rhodopirellula	0.000393521	0.00120077	0.000272173	0.00024838	0.000749656	0.00019959	0.00016867	0.000195206	0.000224348	0.000178008	0.000181881	0.000227181	0.000438465	0.000409998	0.000415457	0.000360614	0.000293414	0.000402516	2.84152e-05	4.4518e-05	4.71701e-05	0.000154199	0.000245133	3.02246e-05	0.00015174	9.3832e-05	0.000170342	0.000204046	0.000241787	0.000187943	0.000143035	0.000103277	0.000116513	5.21721e-05	7.49874e-05	6.43673e-05	0.00236636	0.00213618	0.00259456	0.000503214	0.00026904	0.000325216
f__Chromatiaceae;g__Thiohalocapsa	9.87994e-05	8.39328e-05	6.01285e-05	0.000672397	0.000297234	0.00259216	7.2004e-05	8.27181e-05	0.000101561	2.60786e-05	2.78061e-05	3.55533e-05	3.89264e-05	4.18505e-05	4.35565e-05	9.92221e-05	9.9732e-05	0.000100654	8.3335e-06	9.94959e-06	1.25266e-05	2.79035e-05	4.6648e-05	7.47432e-06	6.84715e-05	4.46917e-05	4.25612e-05	3.55772e-05	1.85693e-05	1.45962e-05	2.45637e-05	1.74866e-05	2.12221e-05	1.7975e-05	1.72555e-05	1.96915e-05	3.56954e-05	3.25409e-05	4.33561e-05	2.61322e-05	1.89208e-05	1.71814e-05
f__Rhodothermaceae;g__Longibacter	0.000411498	0.000125059	0.000252678	0.00121316	0.000655372	0.00159235	0.000854974	0.000601354	0.000850832	0.000105265	9.9818e-05	0.000141533	0.000343929	0.000341218	0.000361215	0.000258091	0.000326919	0.000192814	0.000592434	0.000868073	0.000675509	0.000562667	0.00106428	0.000366767	0.000633341	0.00047927	0.000621954	0.00233238	0.00254291	0.00166994	0.00118777	0.00143887	0.00121782	0.000667362	0.000922142	0.000775273	0.000769643	0.000566897	0.000694484	0.00157686	0.00122104	0.00152674
f__Solirubrobacteraceae;g__Solirubrobacter	0.00161872	0.00127026	0.000982518	0.000100583	0.000475856	0.000116186	0.000742567	0.000854127	0.000841919	0.0020492	0.00217683	0.00226914	0.001698	0.00174524	0.00164457	0.0019208	0.00137628	0.00178088	4.78719e-05	8.33928e-05	5.17468e-05	0.000239501	0.000372704	7.33489e-05	0.00103759	0.00115343	0.00122377	0.000559713	0.00052915	0.000451108	0.000131191	8.92077e-05	9.25628e-05	0.00109042	0.000534386	0.00123756	0.0022647	0.00171212	0.00251007	0.000243013	0.000169901	0.000191788
f__Nocardiaceae;g__Rhodococcus	0.0015441	0.00246547	0.00102907	0.000157306	0.000485326	0.000232087	0.00105796	0.00124564	0.00122703	0.00150734	0.00157764	0.00164688	0.00108137	0.00112468	0.00108522	0.00202336	0.00166712	0.00197586	5.10061e-05	5.62114e-05	4.97719e-05	0.000428039	0.000570175	0.000200353	0.00146155	0.00171291	0.0017084	0.000578329	0.000521383	0.000415927	0.000201603	0.000131013	0.0001506	0.00107615	0.000691298	0.0012377	0.00175671	0.00161785	0.00192978	0.000316543	0.000161082	0.000244084
f__Polyangiaceae;g__Sorangium	0.000609473	0.000481912	0.000368886	0.000239897	0.00245787	0.000261467	0.000436869	0.000517394	0.000548023	0.000232005	0.000232928	0.00027166	0.00038217	0.000378469	0.000393532	0.000742363	0.000637899	0.00122711	2.54477e-05	2.89785e-05	2.4334e-05	0.000208143	0.000340383	4.14307e-05	0.000301863	0.000254092	0.000302023	0.000202476	0.000164058	0.000132064	0.00027995	0.000140429	0.000168214	0.000192934	0.000221937	0.000225909	0.000476671	0.000360844	0.000518126	0.000196961	0.00014362	0.000190661
f__Lentimicrobiaceae;g__Lentimicrobium	6.50275e-06	7.98487e-06	4.68551e-06	0.00240838	0.000111456	0.00117325	1.41227e-05	6.92007e-06	8.36439e-06	3.19011e-05	2.33118e-05	2.68304e-05	0.000110732	0.000101505	0.000115315	2.18069e-05	2.79853e-05	3.85132e-05	3.66699e-06	8.83683e-07	2.06172e-06	3.07077e-05	2.03526e-05	1.70116e-05	8.97875e-06	2.80125e-06	4.32987e-06	4.24548e-06	2.31455e-06	2.70408e-06	6.31412e-07	1.20814e-06	3.94701e-07	1.11354e-06	1.44227e-06	1.42549e-06	2.37999e-05	1.63295e-05	2.28409e-05	2.88844e-06	1.00765e-06	3.45751e-06
f__Xanthomonadaceae;g__Lysobacter	0.000328547	0.000306708	0.00026152	0.000197169	0.000446925	0.000263985	0.000209333	0.000225782	0.000251698	0.000837303	0.000969943	0.00085803	0.000716443	0.000656454	0.00239267	0.000637847	0.000742253	0.00083339	1.30096e-05	2.3816e-05	2.1722e-05	6.31743e-05	0.000130724	2.26731e-05	0.000311196	0.000296744	0.000217646	0.000109857	0.000134029	7.9423e-05	0.000112372	6.50458e-05	7.61496e-05	8.50247e-05	8.04277e-05	9.01761e-05	0.000548691	0.000330935	0.000551312	9.27528e-05	0.000114129	7.09088e-05
f__Anaerolineaceae;g__Anaerolinea	5.68681e-05	4.92684e-05	3.97079e-05	0.00215788	0.000487153	0.00236038	3.56872e-05	4.38814e-05	4.1418e-05	4.97044e-05	4.89497e-05	4.87823e-05	5.74218e-05	5.45115e-05	5.57022e-05	8.66921e-05	7.99517e-05	7.6843e-05	1.31264e-05	9.29009e-06	8.9706e-06	3.1571e-05	4.2824e-05	1.28129e-05	5.98761e-05	2.90977e-05	3.74625e-05	0.000234795	0.00020992	0.000213656	2.94841e-05	2.57773e-05	2.97856e-05	5.20582e-05	4.20756e-05	5.7044e-05	4.90336e-05	3.37474e-05	5.11966e-05	5.68602e-05	7.07973e-05	3.92292e-05
f__Microthrixaceae;g__Candidatus Microthrix	0.00143516	0.000869823	0.000947546	0.000144324	0.000555202	0.000276787	0.000910389	0.00114579	0.00113472	0.00143975	0.00144754	0.00148796	0.000882677	0.000882385	0.000841365	0.00212881	0.00222612	0.0023497	5.34155e-06	1.77573e-05	4.48797e-06	0.000296737	0.00045419	9.85382e-05	0.00103728	0.00116802	0.00117653	0.000584033	0.000503543	0.000389795	0.00011622	7.33908e-05	7.59814e-05	0.000925959	0.000597071	0.00109662	0.00137087	0.000954187	0.00153166	0.000187188	7.37606e-05	0.000196001
f__Micromonosporaceae;g__Actinoplanes	0.000994891	0.000886276	0.000633408	9.30167e-05	0.000324452	0.000145052	0.000598822	0.000686669	0.000847075	0.00095017	0.000978639	0.00101908	0.000641215	0.000676402	0.000649002	0.00166219	0.00148253	0.00231952	2.36531e-05	2.37103e-05	1.89445e-05	0.00020397	0.000316998	9.69293e-05	0.000849646	0.00106811	0.000984471	0.00035257	0.000307873	0.000248707	0.000163857	9.83481e-05	0.00010868	0.000710914	0.000448478	0.000808334	0.00122908	0.000889913	0.0013574	0.000197002	0.000107279	0.000144423
f__Planococcaceae;g__Planomicrobium	1.02677e-05	1.83272e-06	7.94716e-06	0.000296969	1.53337e-05	0.000891453	2.04449e-05	1.35565e-05	1.0311e-05	0.000124945	0.000125164	0.000145128	5.07975e-05	5.07616e-05	4.26328e-05	0.000902768	0.0023192	0.00224863	1.64939e-06	3.50553e-06	1.72921e-06	4.34339e-06	4.11053e-06	7.4729e-06	1.69098e-05	3.11153e-05	4.14954e-05	1.51579e-05	1.35828e-05	1.40455e-05	1.79063e-06	1.42824e-06	1.67163e-06	9.23962e-07	1.46205e-06	1.37779e-06	1.76209e-05	1.14768e-05	1.59443e-05	2.83476e-06	2.90372e-06	2.27468e-06
f__Rhodospirillaceae;g__Azospirillum	0.00050558	0.000298935	0.000312414	0.0002884	0.00231194	0.000284811	0.000220809	0.000270084	0.000331966	0.000198738	0.00125556	0.000239002	0.000220177	0.000208277	0.00022535	0.00145484	0.00144639	0.00177256	1.56055e-05	2.41775e-05	1.17335e-05	6.91501e-05	0.000164699	2.84726e-05	0.000184018	0.000151485	0.00015095	0.000203477	0.000131708	0.000129682	7.69236e-05	4.70233e-05	5.92475e-05	5.43133e-05	8.25799e-05	6.34012e-05	0.000496029	0.00055596	0.000556025	0.000410615	0.000299562	0.000357475
f__Cyclobacteriaceae;g__Cyclobacterium	8.41176e-05	4.71521e-05	9.4156e-05	0.000575907	0.000416906	0.000412024	0.000117918	7.52592e-05	0.000106311	0.000909737	0.000670291	0.000776936	0.00229523	0.00205593	0.00230413	0.000394686	0.000529597	0.000423829	2.89137e-05	2.02182e-05	3.52654e-05	7.90904e-05	8.67791e-05	3.61142e-05	0.000136303	7.17631e-05	6.26272e-05	8.58637e-05	7.38899e-05	8.10099e-05	4.36019e-05	3.15575e-05	3.44029e-05	3.08302e-05	4.11558e-05	3.90997e-05	0.000351063	0.000254823	0.000320465	5.50367e-05	5.13181e-05	4.91605e-05
f__Spirochaetaceae;g__Sediminispirochaeta	4.72039e-06	7.09849e-07	2.99262e-06	0.00227405	5.72196e-05	0.000734361	4.44885e-06	6.67425e-06	8.50317e-06	1.07755e-05	8.55129e-06	9.30589e-06	8.69086e-06	8.19336e-06	8.1828e-06	7.90624e-06	1.56755e-05	7.2917e-06	6.97841e-07	8.6567e-07	6.36791e-07	2.60504e-06	4.16304e-06	2.28036e-07	1.99859e-06	5.81365e-07	6.49778e-07	2.61351e-06	2.7382e-06	1.94089e-06	8.42967e-06	5.76043e-06	6.31264e-06	3.48111e-07	1.57981e-06	1.07338e-06	2.65124e-06	1.66122e-06	2.9752e-06	5.00781e-06	3.87227e-06	3.99119e-06
f__Nocardioidaceae;g__Actinopolymorpha	0.000900866	0.0014096	0.00060514	4.95586e-05	0.000203056	5.99947e-05	0.000452541	0.000523683	0.000555644	0.00103146	0.00109874	0.00115162	0.00069818	0.000760801	0.000702119	0.00161174	0.00124973	0.00225127	3.38955e-05	4.24272e-05	3.16426e-05	0.00020936	0.000261019	5.62684e-05	0.000730622	0.00103281	0.000938381	0.000346146	0.000291482	0.00023865	0.000133308	9.78385e-05	0.000107307	0.000584357	0.000370981	0.000686011	0.00130803	0.000883037	0.00162882	0.0001987	0.000101755	0.000136357
f__Aeromonadaceae;g__Aeromonas	6.64124e-05	0.000160256	0.000101942	5.46019e-05	8.26252e-05	4.63878e-05	6.38356e-05	6.92422e-05	7.43654e-05	1.71409e-05	1.5046e-05	1.61421e-05	2.00204e-05	2.24751e-05	2.21122e-05	3.93382e-05	4.06655e-05	2.49439e-05	2.87218e-06	4.24201e-05	3.84517e-05	1.67108e-05	2.44885e-05	0.000218741	0.000190848	3.31609e-05	4.16097e-05	1.60419e-05	8.63092e-06	5.73196e-06	4.29693e-05	3.40545e-05	3.66451e-05	0.00225102	3.99877e-05	4.76412e-05	3.77689e-05	6.44756e-05	4.71392e-05	1.67195e-05	0.000117585	1.00236e-05
f__Hyphomonadaceae;g__Hyphomonas	6.83933e-05	6.50943e-05	6.1455e-05	5.22904e-05	0.000213255	6.54043e-05	6.82459e-05	7.27133e-05	8.7376e-05	3.78539e-05	3.33664e-05	3.61099e-05	3.85264e-05	3.86025e-05	3.99924e-05	0.000650038	0.00223727	0.000390894	1.48926e-06	1.48074e-06	1.59328e-06	2.21242e-05	3.7176e-05	5.99995e-06	2.924e-05	3.22836e-05	3.71733e-05	2.66886e-05	1.62777e-05	1.18509e-05	2.68094e-05	1.81768e-05	1.70647e-05	1.11862e-05	1.52321e-05	1.70271e-05	4.7552e-05	4.08045e-05	5.39142e-05	2.93671e-05	2.94964e-05	2.17931e-05
f__Flavobacteriaceae;g__Zunongwangia	5.81672e-05	7.38847e-06	4.56349e-05	8.82344e-05	2.86113e-05	5.07174e-05	2.16025e-05	1.27637e-05	1.11435e-05	0.00166511	0.00122433	0.00152455	0.00220552	0.00216502	0.0020894	6.76322e-05	5.31288e-05	4.12269e-05	5.85853e-05	4.00763e-05	0.000191174	1.09255e-05	6.74612e-06	6.31663e-06	8.70036e-05	4.27148e-05	3.84387e-05	6.12776e-05	6.58111e-05	7.18778e-05	1.96696e-06	2.50707e-06	2.21173e-06	1.37571e-05	1.19304e-05	1.71019e-05	2.76621e-05	1.61809e-05	2.06574e-05	1.016e-05	5.17489e-06	1.90917e-05
f__Streptosporangiaceae;g__Microbispora	0.000707975	0.00218295	0.00044442	2.28208e-05	0.000124514	2.76e-05	0.000262521	0.000324731	0.000328393	0.000368813	0.0003821	0.000389067	0.000305771	0.00031015	0.000307693	0.000667352	0.000547255	0.000762089	1.06107e-05	1.36256e-05	9.1607e-06	8.27634e-05	0.000114327	1.85638e-05	0.000445695	0.000529058	0.000533418	0.000204701	0.000128502	0.000104987	6.78566e-05	3.96621e-05	4.76449e-05	0.000429909	0.000228449	0.000474413	0.000624175	0.000791364	0.000678494	0.000132191	4.99006e-05	7.01629e-05
f__Algiphilaceae;g__Algiphilus	0.00014663	0.000108713	0.000106897	0.000185661	0.000937814	0.000407997	0.00185723	0.00151482	0.00213889	5.76055e-05	6.07868e-05	7.29093e-05	7.14707e-05	7.98052e-05	7.05647e-05	0.000105249	9.26802e-05	6.92859e-05	5.28146e-05	5.99486e-05	5.27579e-05	5.26479e-05	8.62711e-05	2.40939e-05	0.000108263	7.60739e-05	8.32345e-05	0.000126054	0.000108462	8.33713e-05	3.80009e-05	3.26408e-05	3.83227e-05	7.54477e-05	0.000100783	8.58613e-05	0.0001165	7.65537e-05	0.000137096	6.90706e-05	5.70104e-05	6.53364e-05
f__Halobacteriaceae;g__Halodesulfurarchaeum	0.000357318	6.15408e-05	0.00023239	0.000372608	7.48645e-05	0.0021131	0.000522919	0.0004438	0.000352351	4.70851e-05	5.19047e-05	5.37103e-05	7.45516e-06	5.88832e-06	6.90284e-06	4.35844e-05	6.31041e-05	4.53688e-05	0.000576086	0.000582303	0.000519642	0.0011869	0.0014318	0.000347841	0.000548089	0.000432224	0.000473991	0.000918159	0.000865886	0.000602374	0.00174449	0.00151195	0.00161379	0.000790391	0.00119152	0.000950762	0.000329191	0.00023909	0.000256641	0.000954858	0.00073726	0.000840009
f__Prolixibacteraceae;g__Draconibacterium	3.28004e-05	2.90842e-05	3.31343e-05	0.00203767	0.000241274	0.00119989	4.10598e-05	2.51185e-05	3.32961e-05	8.8651e-05	6.86737e-05	8.46571e-05	0.000170509	0.000158574	0.00017061	5.63615e-05	6.89318e-05	0.000166531	5.37449e-06	1.89584e-06	2.30172e-06	1.96161e-05	1.56322e-05	8.44623e-06	2.18048e-05	1.07017e-05	1.21266e-05	1.80523e-05	1.39783e-05	1.57839e-05	1.03362e-05	7.63069e-06	1.06967e-05	4.42717e-06	7.90807e-06	5.71738e-06	3.55245e-05	2.73303e-05	3.64037e-05	8.60491e-06	4.71506e-06	7.60175e-06
f__Ruminococcaceae;g__Ruminococcus	0.00027908	0.00201723	0.00140685	4.36806e-05	1.53617e-05	2.39502e-05	4.26576e-06	4.83057e-06	5.4621e-06	2.96486e-06	0.00183762	4.27004e-06	5.06723e-06	5.1028e-06	4.19675e-06	1.177e-05	1.23603e-05	1.2792e-05	1.12722e-06	8.19248e-05	3.49268e-05	8.49387e-06	7.16389e-06	1.77444e-05	1.96632e-05	4.1338e-06	3.96559e-06	5.7763e-06	4.72238e-06	4.47786e-06	3.79954e-06	3.63799e-06	3.71407e-06	3.17983e-05	6.622e-06	2.8445e-05	6.52616e-06	0.000359987	6.68582e-06	3.8437e-06	0.000141695	3.01905e-06
f__Balneolaceae;g__Balneola	0.000380172	8.79618e-05	0.000346776	0.00121102	0.00200472	0.0012258	0.000628607	0.000380046	0.000493903	7.39217e-05	6.48921e-05	7.50212e-05	0.00176923	0.00190754	0.00164961	0.000931169	0.00091035	0.000423481	1.38681e-05	1.8751e-05	1.65423e-05	0.000231757	0.000257062	9.43606e-05	0.000222646	8.60599e-05	0.000121876	0.000271887	0.000206772	0.000237379	0.000172726	0.000118455	0.000130489	5.51905e-05	8.58675e-05	6.63519e-05	0.000153605	0.000135812	0.000152533	0.000131936	6.68811e-05	0.000125244
f__Hymenobacteraceae;g__Adhaeribacter	1.75126e-05	9.98854e-06	1.84493e-05	3.89799e-05	5.81164e-05	3.19488e-05	1.45719e-05	6.8052e-06	9.1024e-06	0.000968062	0.000858951	0.000978044	0.00174389	0.00154735	0.00198286	5.08105e-05	9.2733e-05	5.67921e-05	5.09522e-05	2.88926e-05	5.86299e-05	1.47905e-05	1.33072e-05	3.0962e-05	0.000231003	0.000149213	0.000109569	4.29709e-05	4.70432e-05	5.5995e-05	3.44341e-06	2.43506e-06	4.19833e-06	5.40766e-06	9.2148e-06	1.01618e-05	0.000156193	0.000106867	0.00011956	1.98637e-05	9.09321e-06	2.79268e-05
f__Planctomycetaceae;g__Gimesia	0.000250421	0.00196315	0.000200641	9.18712e-05	0.000502819	5.44005e-05	7.85674e-05	0.000111211	0.000101967	4.07118e-05	3.92065e-05	4.86279e-05	9.86564e-05	0.000100364	9.59679e-05	0.000423978	0.000396112	0.000811927	2.19174e-05	2.49584e-05	2.02068e-05	9.68634e-05	0.000126405	1.89789e-05	9.95769e-05	5.77383e-05	7.40896e-05	0.000117456	0.000107953	7.68831e-05	6.37236e-05	5.76187e-05	6.71954e-05	2.78659e-05	3.85263e-05	3.18945e-05	0.0012981	0.00121622	0.00136936	0.000343884	0.000241611	0.000221995
f__Rhodobacteraceae;g__Albimonas	0.000734678	0.000327091	0.000472154	0.00104623	0.00193202	0.00139031	0.000344557	0.000466512	0.000508844	3.98186e-05	3.7125e-05	4.35939e-05	3.49624e-05	3.51129e-05	3.58674e-05	9.95159e-05	8.24571e-05	9.80397e-05	7.27261e-06	7.15669e-06	4.29881e-06	1.30638e-05	0.000155537	1.18036e-05	3.19283e-05	3.2521e-05	2.69329e-05	2.23999e-05	1.83973e-05	1.7379e-05	7.33655e-06	5.51997e-06	5.10416e-06	9.95342e-06	7.16981e-06	1.05342e-05	0.000766631	0.00071723	0.000874917	3.57312e-05	5.20701e-05	3.99452e-05
f__Planctomycetaceae;g__Roseimaritima	0.000205683	0.00111947	0.000175151	3.9349e-05	0.00016015	4.17954e-05	3.61991e-05	3.88167e-05	4.09586e-05	0.000135914	0.000161017	0.000226121	0.000259035	0.000225047	0.000221015	0.000150489	0.000113433	0.000108133	4.08583e-06	4.93176e-06	4.49686e-06	3.76421e-05	4.23375e-05	5.59924e-06	6.17446e-05	4.62743e-05	0.000154592	0.000101519	0.000129218	6.47318e-05	3.77759e-05	3.04282e-05	3.46066e-05	1.01957e-05	1.26346e-05	1.1099e-05	0.00171173	0.0016308	0.00191126	0.000315637	0.000101837	0.000162931
f__Rhodospirillaceae;g__Tistlia	0.00046846	0.000257733	0.000291626	0.000194564	0.00190284	0.000200934	0.000304194	0.000416263	0.000454477	9.73282e-05	9.68476e-05	0.000116628	0.000104095	9.79769e-05	0.00010604	0.000750424	0.000720939	0.000924258	7.20445e-07	9.75283e-07	1.09981e-06	3.77413e-05	0.000129008	1.14307e-05	6.86812e-05	6.36827e-05	7.82481e-05	0.000155896	6.74983e-05	7.54154e-05	4.0993e-05	2.23546e-05	2.42016e-05	3.44241e-05	3.87079e-05	3.50924e-05	0.00014509	0.000143825	0.000169182	0.000139087	9.8018e-05	9.4055e-05
f__Unclassified;g__Luteitalea	0.000231998	0.000253969	0.000148737	0.000109345	0.000544344	0.000100972	8.11744e-05	0.000101007	9.93432e-05	0.000110368	0.000105596	0.000123432	0.000187734	0.00019569	0.000193338	0.00120104	0.000837819	0.00187492	7.45525e-06	8.61179e-06	9.71201e-06	4.04155e-05	0.000167915	1.48025e-05	3.995e-05	5.72273e-05	5.40866e-05	3.77685e-05	3.44384e-05	3.07152e-05	4.88951e-05	3.43231e-05	3.87798e-05	5.2236e-05	5.05737e-05	5.41964e-05	0.000165982	0.00034147	0.000167805	6.00271e-05	4.58966e-05	5.88609e-05
f__Cellvibrionaceae;g__Cellvibrio	0.000223669	0.000200774	0.000139292	9.96042e-05	0.000695436	9.02242e-05	0.000119171	0.000187495	0.000156925	0.000564221	0.000501356	0.000756366	0.000561903	0.000611377	0.000712557	0.00088555	0.00184003	0.000494008	0.000113553	4.08206e-06	4.01778e-06	1.05758e-05	2.08166e-05	2.9592e-06	8.81494e-05	0.000146471	6.02532e-05	2.43378e-05	1.21394e-05	1.36357e-05	3.81239e-06	4.32051e-06	3.78618e-06	2.59437e-06	5.85224e-06	2.96865e-06	2.4358e-05	1.86806e-05	3.45626e-05	8.0938e-06	3.68212e-06	1.08199e-05
f__Myoviridae;g__T4virus	0	1.11872e-05	0	1.22265e-05	3.47795e-06	8.18514e-06	1.12358e-06	3.68763e-07	6.27303e-07	0	0	7.28911e-09	2.83615e-07	4.18727e-07	5.53773e-08	0	0	0	0	0	1.81734e-06	2.24784e-06	1.95163e-06	7.90059e-07	1.51013e-06	8.08658e-06	5.34754e-07	3.1563e-07	1.23232e-07	8.47616e-08	8.95557e-07	3.9955e-06	1.0485e-07	0.00183328	1.92158e-06	0.000200342	2.27062e-06	6.83678e-06	1.5997e-06	2.26307e-05	2.84517e-07	0.000175646
f__Rhodothermaceae;g__Rhodothermus	0.000783433	0.000326199	0.00051298	0.000646683	0.00150838	0.000727041	0.000712358	0.000741368	0.000779907	0.00030692	0.000283682	0.00035553	0.000832979	0.00082307	0.000831686	0.000906158	0.000829443	0.000648343	0.000315851	0.000471982	0.000332079	0.000519574	0.00137699	0.000302153	0.000637478	0.000448163	0.000506213	0.00181579	0.00167732	0.00131213	0.00114478	0.000796257	0.000898114	0.000427767	0.000534582	0.000522018	0.00153047	0.00117781	0.00148169	0.0016848	0.00130778	0.00123293
f__Ectothiorhodospiraceae;g__Halorhodospira	0.000163204	8.65146e-05	9.25846e-05	0.000597383	0.000189698	0.00181367	0.000252474	0.000261794	0.000299645	1.9153e-05	1.7541e-05	1.93006e-05	4.47711e-05	5.47205e-05	5.33785e-05	0.000113414	0.000109881	6.49742e-05	1.75485e-06	3.15428e-06	1.19623e-06	9.07075e-05	0.000183459	1.82403e-05	0.000136961	9.72811e-05	0.000133423	4.89345e-05	2.8795e-05	2.29388e-05	4.49933e-05	3.11475e-05	3.21361e-05	6.14906e-05	6.94857e-05	7.74554e-05	1.97742e-05	1.74497e-05	2.44741e-05	3.37775e-05	1.65698e-05	2.1389e-05
f__Desulfobacteraceae;g__Desulfobacterium	3.67582e-05	1.91036e-05	1.87842e-05	0.00180152	0.000163232	0.00123878	1.71447e-05	1.3007e-05	1.47705e-05	1.11019e-05	8.56505e-06	1.16698e-05	2.16623e-05	2.02143e-05	2.2868e-05	3.65658e-05	3.5022e-05	3.97394e-05	2.67893e-06	3.31397e-06	2.02054e-06	1.82231e-05	1.81542e-05	3.97096e-06	2.26308e-05	1.07872e-05	1.28282e-05	1.27521e-05	1.18211e-05	8.0516e-06	2.46226e-05	1.35337e-05	1.60495e-05	6.85263e-06	1.12259e-05	8.5769e-06	6.36486e-05	0.000111262	6.0165e-05	2.95854e-05	1.83101e-05	2.05002e-05
f__Haloferacaceae;g__Haloquadratum	0.00023256	3.45886e-05	0.000150735	0.000164413	3.31095e-05	0.000253328	0.000435219	0.000384927	0.000332136	6.04036e-05	5.46731e-05	5.9974e-05	7.12365e-06	5.12483e-06	7.17803e-06	8.81187e-05	0.000123355	9.10328e-05	0.000707021	0.000833118	0.000783148	0.000737931	0.00077054	0.000230478	0.000356621	0.000322429	0.000362674	0.000612744	0.000617416	0.000423798	0.00172255	0.00180088	0.00175404	0.000815805	0.0012914	0.00097842	0.000225729	0.000180501	0.000182973	0.00104172	0.000810273	0.000973745
f__Hyphomicrobiaceae;g__Rhodomicrobium	0.000212101	0.000113005	0.000160289	5.22209e-05	0.000436028	4.50255e-05	7.61564e-05	9.62358e-05	0.000122148	3.85161e-05	3.79034e-05	4.53686e-05	4.76041e-05	4.8153e-05	4.84207e-05	0.000614366	0.000810272	0.00178897	1.35439e-07	2.71267e-07	7.48664e-07	6.61345e-05	3.11264e-05	7.58799e-06	3.41059e-05	3.52219e-05	6.13831e-05	3.37865e-05	2.17418e-05	1.99594e-05	8.6076e-06	3.75128e-06	4.76614e-06	5.098e-06	4.7755e-06	5.10936e-06	6.82852e-05	5.84899e-05	6.76832e-05	2.80642e-05	1.65358e-05	2.14281e-05
f__Lewinellaceae;g__Lewinella	0.000126631	9.40069e-05	0.000124479	0.00125688	0.000899972	0.00178412	0.000210805	0.000150574	0.000181051	0.000420874	0.000333791	0.000392018	0.00108727	0.000957515	0.00105438	0.000200967	0.000200888	0.00015983	4.21427e-05	2.90411e-05	4.46483e-05	0.000113669	0.000154254	5.77501e-05	0.000121573	7.7792e-05	6.89263e-05	0.00010943	0.000106251	9.73083e-05	0.000139896	0.000101504	0.000113538	3.45459e-05	5.19032e-05	4.19656e-05	0.000242819	0.000207999	0.000229946	7.94595e-05	5.56859e-05	7.74295e-05
f__Salinisphaeraceae;g__Salinisphaera	0.000806799	0.000151426	0.000509243	0.00022394	0.00156015	0.000249806	0.00151215	0.00141994	0.00177557	4.56926e-05	5.18191e-05	4.64865e-05	0.000102055	9.08227e-05	9.25357e-05	9.63742e-05	7.82231e-05	7.00679e-05	1.14225e-05	1.34454e-05	1.22453e-05	8.52328e-05	0.00014645	2.31639e-05	0.000283524	0.000124911	0.000122725	0.000128035	7.84817e-05	7.10231e-05	0.000100503	7.90612e-05	8.68512e-05	0.000391898	0.000497945	0.00043092	0.000153049	0.00010117	0.00019095	5.35273e-05	3.98694e-05	4.71624e-05
f__Cellulomonadaceae;g__Actinotalea	9.08236e-05	5.60681e-05	5.72758e-05	2.35144e-05	2.81031e-05	5.12591e-05	8.11309e-05	8.99687e-05	8.26102e-05	0.000668091	0.000689015	0.000660817	0.000393327	0.000444663	0.000417126	0.0004312	0.000432428	0.000715745	9.70312e-05	3.55861e-05	4.83337e-05	2.27505e-05	2.10734e-05	8.2228e-06	0.00039272	0.00176546	0.000750833	8.17109e-05	9.32532e-05	8.98387e-05	7.4336e-06	7.95896e-06	9.43564e-06	5.5117e-05	3.91231e-05	6.40519e-05	0.000258344	0.000189012	0.000238904	4.89418e-05	2.15841e-05	8.73192e-05
f__Flavobacteriaceae;g__Aquimarina	5.88975e-05	5.56967e-05	7.08892e-05	0.000271776	0.000221977	0.000195801	5.16422e-05	4.10568e-05	5.14863e-05	0.000881409	0.000643988	0.000807184	0.00174159	0.00175835	0.00169456	8.98085e-05	0.000102519	7.73057e-05	4.55101e-05	2.51975e-05	9.87893e-05	3.34839e-05	3.03785e-05	2.53855e-05	0.000107776	6.97279e-05	5.18991e-05	5.45925e-05	5.85723e-05	6.22066e-05	1.85856e-05	1.3813e-05	1.51939e-05	9.50718e-06	1.54879e-05	1.12419e-05	9.13412e-05	6.0174e-05	7.31141e-05	2.35643e-05	2.63812e-05	2.72879e-05
f__Desulfovibrionaceae;g__Desulfovibrio	0.000349117	0.000300568	0.000227354	0.00175188	0.00052169	0.00125444	0.000181001	0.000194001	0.000203076	0.000108218	0.000102003	0.000114055	0.000176143	0.000167359	0.000168308	0.000225452	0.000201782	0.000207011	2.04179e-05	2.42279e-05	1.64205e-05	0.000149092	0.000204548	4.31288e-05	0.000223126	0.000145878	0.000201376	9.91739e-05	7.0193e-05	5.44034e-05	0.000227622	0.000141703	0.000159776	0.00020697	0.000174752	0.000228438	0.000217908	0.000179631	0.000237222	0.000164075	0.000124368	0.000111744
f__Rhodobacteraceae;g__Rubellimicrobium	5.16702e-05	0.000224401	6.97572e-05	4.41574e-05	9.61541e-05	5.80491e-05	4.47505e-05	5.82431e-05	4.69587e-05	0.000814669	0.000725412	0.000721998	9.71178e-05	0.000101306	0.000105007	7.59382e-05	6.68689e-05	9.10661e-05	8.10344e-06	3.12588e-05	3.72119e-05	5.39558e-06	1.46456e-05	1.04758e-05	0.000892183	0.00173599	0.000992822	6.29768e-05	6.07629e-05	9.59266e-05	7.47014e-06	5.04122e-06	6.13396e-06	7.90229e-06	0.000172386	5.22077e-06	0.00138167	0.00130675	0.000942586	6.96667e-05	4.18563e-05	7.38984e-05
f__Rhodospirillaceae;g__Skermanella	0.000200308	0.000157398	0.000150593	0.00017508	0.00172959	0.000140518	0.000129405	0.000149977	0.000159756	0.000123422	0.000120014	0.000140757	0.000167454	0.000143283	0.00017508	0.00123158	0.00124656	0.00149474	2.94646e-06	1.35159e-05	3.91526e-06	0.000258206	0.000112823	1.32849e-05	9.97241e-05	8.36521e-05	7.60835e-05	0.000140429	8.90462e-05	9.8165e-05	1.37619e-05	1.23635e-05	1.59336e-05	4.44752e-05	3.40773e-05	5.04149e-05	0.000245195	0.000238087	0.000267469	0.000322748	0.000213183	0.000274566
f__Sutterellaceae;g__Sutterella	6.55788e-06	6.69873e-05	2.08361e-05	2.5413e-06	1.25272e-06	4.76346e-07	6.08678e-07	1.49699e-06	4.69223e-07	0	0.00170376	2.32158e-08	0	0	4.03856e-08	1.66395e-06	1.18272e-06	7.70997e-07	1.75959e-08	7.66566e-06	3.09768e-07	7.73317e-08	6.04863e-07	4.79255e-08	1.84367e-06	3.76122e-07	7.23766e-07	2.22056e-06	2.34105e-07	1.20157e-06	3.13005e-07	1.28832e-07	2.24011e-07	5.28646e-06	4.06554e-07	7.27931e-07	2.13671e-06	4.9206e-06	1.85051e-06	5.62221e-07	2.23537e-06	2.62605e-07
f__Marinilabiliaceae;g__Anaerophaga	1.10427e-05	1.32698e-05	8.66241e-06	0.00169246	0.000216294	0.00142755	2.57157e-05	1.45727e-05	2.08238e-05	3.50874e-05	2.71543e-05	3.22715e-05	9.07919e-05	8.08374e-05	9.51404e-05	4.43294e-05	5.07813e-05	4.37081e-05	4.45274e-06	4.44815e-06	7.7573e-06	3.25944e-05	1.77711e-05	1.21828e-05	7.04401e-06	4.63703e-06	5.39391e-06	5.97251e-06	6.83062e-06	4.9734e-06	6.34228e-06	7.39353e-06	5.48168e-06	1.82304e-06	3.60378e-06	2.54534e-06	1.56959e-05	9.08362e-06	1.4298e-05	4.81571e-06	2.78364e-06	4.02719e-06
f__Spirochaetaceae;g__Alkalispirochaeta	6.43735e-05	3.6707e-05	4.80031e-05	0.00168914	0.000204445	0.00120594	5.98797e-05	6.11021e-05	7.2778e-05	2.24536e-05	2.12861e-05	2.70532e-05	2.45372e-05	2.60773e-05	2.88622e-05	8.52358e-05	7.65487e-05	8.83806e-05	5.69775e-06	5.76403e-06	8.19304e-06	1.19866e-05	3.49503e-05	3.92913e-06	2.68162e-05	1.66367e-05	2.08216e-05	2.08259e-05	1.35349e-05	9.16345e-06	1.34204e-05	9.29704e-06	1.11897e-05	8.13621e-06	1.03182e-05	8.5029e-06	1.46157e-05	1.11807e-05	1.71266e-05	2.41137e-05	1.61964e-05	1.72894e-05
f__Spirochaetaceae;g__Marispirochaeta	1.34617e-05	6.23158e-06	7.26443e-06	0.00168583	0.000106008	0.000655586	1.28483e-05	1.30242e-05	2.05436e-05	6.81752e-06	6.6037e-06	6.21773e-06	1.62685e-05	1.42555e-05	1.67965e-05	2.64161e-05	2.85617e-05	2.7428e-05	1.76594e-06	2.77715e-06	1.84721e-06	9.03119e-06	2.48365e-05	1.77885e-06	5.75156e-06	2.94583e-06	5.07482e-06	8.01026e-06	1.03652e-05	5.11847e-06	4.8647e-06	3.27161e-06	3.41902e-06	3.59098e-06	5.07977e-06	3.75826e-06	1.30816e-05	1.35701e-05	1.45127e-05	1.28977e-05	1.89021e-05	8.9636e-06
f__Halobacteriaceae;g__Halarchaeum	0.000478149	5.31959e-05	0.000311354	0.00033556	5.09238e-05	0.00040482	0.000617014	0.000584534	0.000480663	7.18599e-05	6.81416e-05	7.29203e-05	1.02973e-05	9.42258e-06	9.39777e-06	6.41784e-05	8.44689e-05	5.76017e-05	0.00104195	0.000846596	0.000762287	0.00100135	0.00110743	0.00031298	0.00058067	0.00054369	0.000570022	0.00122003	0.00114736	0.000800039	0.00131966	0.00128342	0.00142528	0.000643749	0.000971862	0.000785644	0.000686956	0.000487994	0.000580139	0.00168546	0.00135179	0.00159461
f__Sphingobacteriaceae;g__Pedobacter	0.000189072	0.000427016	0.000144043	0.000360645	0.000233789	0.000237067	8.80131e-05	5.4396e-05	7.26024e-05	0.000745875	0.00059373	0.000693722	0.00160854	0.00149969	0.0016734	0.000176434	0.000220838	0.000169907	3.89324e-05	7.03285e-05	0.000129036	8.34864e-05	6.46456e-05	0.000880582	0.000207493	6.99078e-05	5.68261e-05	7.07745e-05	7.47836e-05	7.22708e-05	2.64798e-05	2.7397e-05	2.42926e-05	9.7602e-05	2.78412e-05	3.35574e-05	0.000291271	0.000290928	0.000268817	4.87416e-05	0.000233478	6.68253e-05
f__Catalimonadaceae;g__Catalinimonas	7.45566e-05	6.85591e-05	7.26746e-05	0.000208944	0.000298286	0.000201993	9.26318e-05	6.50689e-05	8.39503e-05	0.000746672	0.000604563	0.000696819	0.00154719	0.00141586	0.00165895	0.000130608	0.00018377	0.000122765	7.46976e-05	3.87534e-05	6.05538e-05	7.15462e-05	8.48334e-05	5.23859e-05	0.000239372	0.000153121	0.000120432	0.00014153	0.000145917	0.000147294	4.51812e-05	3.53608e-05	4.15213e-05	3.0375e-05	3.77535e-05	3.47531e-05	0.000367479	0.000273476	0.000310251	7.45934e-05	4.65173e-05	7.64652e-05
f__Hyphomicrobiaceae;g__Devosia	0.000182929	0.000178203	0.000126648	9.9699e-05	0.000258491	0.000108292	0.000137249	0.000171501	0.000183179	0.000310189	0.000303807	0.000362084	0.000177572	0.000182449	0.00017036	0.000542513	0.000531784	0.000643297	9.28103e-06	2.06695e-05	1.05876e-05	5.2461e-05	8.0174e-05	3.86082e-05	0.000741493	0.00122697	0.00164861	8e-05	6.85667e-05	5.56516e-05	5.20257e-05	4.10874e-05	4.59723e-05	9.00681e-05	9.32532e-05	0.000103502	0.000799398	0.000836346	0.000831793	6.96127e-05	3.80021e-05	5.01122e-05
f__Rhodospirillaceae;g__Oceanibaculum	0.000342631	0.000137753	0.000198573	0.000146678	0.00163767	0.000132947	0.000160612	0.000213301	0.000265449	8.09432e-05	8.1233e-05	0.000104143	9.28925e-05	8.4036e-05	8.62624e-05	0.000866355	0.000841385	0.00105294	1.09005e-06	2.35446e-06	1.54034e-06	3.42877e-05	9.94239e-05	1.18927e-05	5.25688e-05	5.96441e-05	7.60702e-05	0.000121425	6.51122e-05	6.58886e-05	1.76643e-05	1.00284e-05	1.00462e-05	4.53218e-05	2.94607e-05	5.06773e-05	0.000161074	0.000152615	0.000184727	0.000196165	0.0001586	0.000130577
f__Sphaerobacteraceae;g__Nitrolancea	0.000376126	0.000241111	0.000477409	6.60255e-05	0.000253266	6.5955e-05	0.000201558	0.0002225	0.000228211	0.0014062	0.00136814	0.00129224	0.00119426	0.00124587	0.00127002	0.00163744	0.00146235	0.0014228	1.17516e-05	2.07287e-05	1.49691e-05	0.000144154	0.000223367	3.16155e-05	0.000283983	0.000244764	0.000310057	0.000119729	0.000112033	8.70944e-05	0.000122243	7.41233e-05	9.24771e-05	0.000339435	0.000187393	0.000382381	0.000424773	0.000340146	0.000403789	0.000140087	0.000116342	0.000111071
f__Flavobacteriaceae;g__Leeuwenhoekiella	3.24974e-05	2.67063e-05	3.6501e-05	0.000104919	5.83507e-05	8.10009e-05	3.36747e-05	2.03543e-05	2.42986e-05	0.00108304	0.000789455	0.000986402	0.00163735	0.00158572	0.00153084	4.49112e-05	5.05488e-05	3.42817e-05	3.80917e-05	3.02554e-05	0.000109193	1.40635e-05	1.09725e-05	5.79821e-06	7.40697e-05	4.07758e-05	3.57433e-05	4.88383e-05	5.769e-05	5.42968e-05	8.60682e-06	7.15035e-06	7.9048e-06	8.40993e-06	1.27749e-05	1.1764e-05	3.66694e-05	2.37767e-05	3.139e-05	1.13214e-05	6.01558e-06	1.51639e-05
f__Rhodobacteraceae;g__Roseovarius	0.000352003	0.00030752	0.000232287	0.000910863	0.00109051	0.00162876	0.000214475	0.000271591	0.000321939	0.000107344	9.40021e-05	9.96277e-05	6.06642e-05	5.39276e-05	5.63026e-05	0.000201818	0.00018718	0.000228539	1.7743e-05	6.78565e-06	1.06089e-05	3.10626e-05	9.9369e-05	1.42162e-05	0.000106211	0.000124399	8.48788e-05	0.000115241	5.02481e-05	6.10262e-05	1.42095e-05	1.28505e-05	1.47188e-05	4.95508e-05	2.53608e-05	5.70907e-05	0.000228581	0.000234153	0.000243564	4.20422e-05	3.11256e-05	4.72649e-05
f__Rhodobacteraceae;g__Palleronia	4.48922e-05	2.70829e-05	3.86541e-05	3.75352e-05	3.9547e-05	5.58967e-05	4.41443e-05	4.46399e-05	4.63702e-05	0.000272005	0.0002886	0.000282707	3.51109e-05	3.74583e-05	3.4686e-05	4.004e-05	3.37547e-05	3.84212e-05	0.00161952	2.37615e-05	0.000120211	1.15948e-05	6.61456e-06	2.59549e-05	0.000687063	0.000701153	0.000375352	0.000218925	0.000187046	0.000293146	2.94895e-06	1.90772e-06	2.16678e-06	1.78151e-05	3.13154e-05	1.5999e-05	0.000278228	0.000317578	0.000160239	8.35889e-05	4.07207e-05	8.3629e-05
f__Thermoanaerobacteraceae;g__Moorella	0.000188894	0.00161105	0.000128732	7.32036e-05	0.000137306	6.19437e-05	0.000121078	0.000140091	0.000144962	5.91066e-05	6.58099e-05	6.74548e-05	6.32266e-05	6.20497e-05	5.87393e-05	7.29584e-05	6.10245e-05	6.15544e-05	8.03472e-06	1.13876e-05	9.7001e-06	4.99261e-05	7.91962e-05	1.1327e-05	0.000161708	0.000111906	0.000140649	6.02345e-05	4.93717e-05	3.82956e-05	7.3534e-05	3.91137e-05	4.90317e-05	0.000179268	8.47849e-05	0.000196325	0.000134351	0.000117102	0.000160469	4.98917e-05	2.97952e-05	2.90861e-05
f__Phycisphaeraceae;g__Phycisphaera	0.000440747	6.00706e-05	0.000300216	0.000116908	0.000675479	0.000194799	0.000362901	0.000403534	0.00067426	0.000356574	0.000293941	0.000349531	0.00160933	0.00160943	0.00159993	0.000447908	0.000353195	0.000202855	1.33614e-05	1.93594e-05	1.53927e-05	0.000877662	0.000726076	7.58047e-05	0.000418246	0.000270286	0.000474455	0.000309133	0.000285257	0.000292964	0.000152013	0.000128696	0.000151951	0.000108213	0.000141875	0.000119121	0.000698686	0.000605026	0.000905842	0.00150435	0.00151589	0.000893877
f__Pseudoalteromonadaceae;g__Pseudoalteromonas	0.000221217	0.000714412	0.00021174	0.000129182	0.000192817	0.000141849	5.61448e-05	5.69719e-05	7.16935e-05	3.99032e-05	4.0777e-05	5.94577e-05	9.22748e-05	9.45544e-05	0.000101438	9.8253e-05	0.000148549	6.52797e-05	7.11898e-06	0.000107033	0.000175111	2.55722e-05	2.91914e-05	0.00159332	0.00019479	2.49885e-05	2.02938e-05	1.76764e-05	1.70114e-05	8.76972e-06	1.45294e-05	1.15719e-05	1.03114e-05	0.000190361	1.76913e-05	6.48633e-05	3.4543e-05	0.00022245	3.9516e-05	1.7086e-05	0.000399071	3.9764e-05
f__Rhodobacteraceae;g__Rubrimonas	0.000612744	0.000222386	0.000370309	7.80167e-05	0.00157863	6.40879e-05	0.000301591	0.000385619	0.000435169	2.33205e-05	1.99697e-05	2.41991e-05	1.52246e-05	1.34083e-05	1.36111e-05	7.33117e-05	6.35372e-05	8.31416e-05	1.29707e-06	1.31922e-06	7.69658e-07	1.27607e-05	0.000145703	7.48013e-06	5.13542e-05	3.67163e-05	4.91405e-05	1.24054e-05	8.75065e-06	7.81546e-06	1.99701e-06	1.09472e-06	1.2181e-06	1.52442e-05	1.91274e-05	1.41631e-05	0.000485647	0.000445267	0.000545712	2.82706e-05	3.50479e-05	2.66305e-05
f__Unclassified;g__Thermopetrobacter	0.00127199	0.000320062	0.000827612	7.70326e-05	0.00034297	6.58157e-05	0.00027202	0.000444785	0.000521822	0.000235657	0.000254518	0.000308996	0.000369048	0.000324549	0.000363802	0.00157402	0.00123173	0.00137259	7.05687e-08	7.33703e-07	9.23758e-08	5.68108e-06	1.60284e-05	2.30658e-06	0.000151061	0.000250531	0.000307881	0.00021813	0.000151512	0.000113234	8.05882e-06	3.64497e-06	3.34262e-06	6.0077e-06	8.26546e-06	7.24187e-06	7.08268e-05	7.11106e-05	7.42779e-05	2.53831e-05	2.27778e-05	1.95451e-05
f__Prolixibacteraceae;g__Sunxiuqinia	2.63044e-05	2.92559e-05	4.40117e-05	0.00157145	0.00032308	0.000889709	4.30094e-05	2.40823e-05	3.62589e-05	8.81381e-05	7.04238e-05	7.97947e-05	0.000240087	0.000232541	0.000232001	6.75287e-05	8.86478e-05	0.000147177	6.7178e-06	3.47568e-06	9.19853e-06	3.35437e-05	1.77601e-05	1.42702e-05	2.75263e-05	1.40055e-05	1.22508e-05	2.73841e-05	2.42e-05	2.44035e-05	1.01718e-05	9.60186e-06	1.16337e-05	6.78397e-06	6.72071e-06	5.49742e-06	3.67237e-05	2.7882e-05	3.7456e-05	2.49097e-05	1.94677e-05	2.12616e-05
f__Caulobacteraceae;g__Phenylobacterium	0.000518363	0.00156806	0.000332747	4.68841e-05	0.000213473	4.05043e-05	6.09098e-05	6.77339e-05	8.09243e-05	0.000119989	0.000114172	0.000122855	8.86492e-05	8.70296e-05	9.26344e-05	0.000133073	0.000152018	0.000174618	2.54059e-06	2.15741e-06	1.89302e-06	2.17191e-05	4.37518e-05	1.41462e-05	4.81455e-05	6.62528e-05	5.28327e-05	2.8067e-05	2.27022e-05	1.93929e-05	1.39388e-05	1.14237e-05	1.35893e-05	2.98575e-05	1.51725e-05	3.87119e-05	9.50252e-05	8.62049e-05	0.000106656	3.37828e-05	3.00658e-05	3.59285e-05
f__Nocardiaceae;g__Nocardia	0.00114309	0.00105002	0.000792685	0.000111351	0.000436955	0.000187192	0.000674294	0.000848681	0.000850578	0.000973953	0.00104694	0.00113096	0.000635538	0.000665153	0.000625618	0.00145122	0.00122289	0.00151387	4.09864e-05	6.07269e-05	5.3343e-05	0.000278323	0.000445229	0.000144657	0.000892362	0.000888269	0.000965132	0.000478093	0.000433998	0.000370238	0.000224065	0.000141815	0.000163912	0.000901082	0.000562835	0.00101528	0.0012443	0.00102917	0.00138992	0.000256568	0.000190391	0.000168165
f__Rhodobacteraceae;g__Donghicola	1.02103e-05	0.00151329	8.97362e-06	2.05668e-06	2.17811e-05	3.12923e-06	2.06838e-06	2.82241e-06	2.49643e-06	1.65835e-06	1.71327e-06	1.47728e-06	8.81525e-07	9.69693e-07	7.22697e-07	5.10972e-06	4.53826e-06	5.36442e-06	5.87691e-07	4.42426e-08	5.35649e-08	1.87199e-08	0	0	3.45251e-06	2.45122e-06	1.10733e-06	1.3644e-06	6.82629e-07	5.28353e-07	0	0	0	0	9.47033e-08	0	3.29801e-06	4.21642e-06	3.17376e-06	6.06606e-07	4.46123e-07	2.02581e-06
f__Archangiaceae;g__Stigmatella	0.000171339	0.000162743	0.00011156	7.83786e-05	0.000346575	0.000114527	8.61143e-05	0.000104181	0.000101925	7.67043e-05	7.77696e-05	8.62719e-05	0.000110004	0.0001076	0.000109528	0.000261968	0.0002017	0.000207788	1.12406e-05	1.43607e-05	1.12186e-05	6.71159e-05	0.000135371	1.90628e-05	9.71464e-05	7.99211e-05	8.9171e-05	6.61096e-05	5.71258e-05	4.39507e-05	0.000119227	7.28546e-05	8.46104e-05	7.12254e-05	0.00150069	7.97045e-05	0.000225278	0.00023293	0.000250313	8.19724e-05	6.85813e-05	7.87202e-05
f__Cytophagaceae;g__Spirosoma	0.000109675	0.000123482	6.92085e-05	0.000184683	0.00026694	0.000156161	7.72856e-05	6.59512e-05	7.24244e-05	0.000580462	0.000460605	0.000546922	0.00138737	0.00125975	0.00150035	0.000152402	0.000175445	0.000141089	4.12238e-05	3.15275e-05	5.26493e-05	6.59213e-05	9.54715e-05	3.30086e-05	0.000214051	0.000126374	0.000104528	8.2868e-05	9.28517e-05	9.67609e-05	6.25667e-05	4.23896e-05	4.73802e-05	4.92405e-05	5.22716e-05	5.86771e-05	0.00032266	0.000220818	0.000277416	7.14351e-05	4.61871e-05	7.10862e-05
f__Listeriaceae;g__Listeria	0.000175507	0.000683491	0.000613511	5.53565e-06	2.69242e-06	6.50371e-06	5.69671e-06	5.24098e-06	3.62023e-06	3.35567e-06	5.06369e-06	2.94157e-06	3.13238e-06	3.57515e-06	1.90575e-06	1.15334e-05	9.83169e-06	9.75918e-06	2.15819e-06	0.000152138	0.000191643	1.06851e-05	1.1954e-06	0.00146958	0.000194032	3.86783e-06	1.3866e-06	1.59906e-06	1.15944e-05	1.79764e-06	3.65382e-06	4.74426e-06	2.84328e-06	0.000753675	3.43388e-06	6.67527e-05	6.96685e-06	0.000220737	7.61511e-06	9.47141e-06	0.000476993	6.84158e-05
f__Hymenobacteraceae;g__Hymenobacter	0.000111061	7.67092e-05	7.05791e-05	0.000176718	0.000272286	0.000146542	6.71445e-05	5.31291e-05	6.14691e-05	0.0007206	0.000595684	0.00070456	0.00132871	0.00119757	0.00146549	0.000178194	0.000190003	0.000163483	6.98014e-05	5.54533e-05	7.9781e-05	6.68796e-05	9.32928e-05	4.80949e-05	0.00028118	0.000177582	0.000153513	8.03766e-05	9.17442e-05	8.5565e-05	4.8039e-05	3.64214e-05	4.19644e-05	9.17344e-05	7.28909e-05	0.000100851	0.000264674	0.000204103	0.000237981	9.88978e-05	5.98394e-05	0.000102121
f__Sneathiellaceae;g__Oceanibacterium	0.000299545	0.000222843	0.000169829	0.000128683	0.00145186	0.000126357	0.000153547	0.000215914	0.000244885	5.46363e-05	5.72734e-05	6.74601e-05	5.53832e-05	4.7746e-05	5.34625e-05	0.000467307	0.000458525	0.00057598	1.31913e-06	2.68795e-06	8.5274e-07	2.36551e-05	9.86173e-05	7.25802e-06	3.06091e-05	2.763e-05	3.79455e-05	0.000109707	4.15414e-05	4.43063e-05	4.73103e-05	2.65282e-05	3.84215e-05	2.39864e-05	2.84351e-05	3.10491e-05	0.000116248	0.000102254	0.00013843	0.000107392	6.49538e-05	7.03957e-05
f__Caulimoviridae;g__Solendovirus	0	0.00144517	1.77147e-06	0	0	0	0	0	0	0	0	0	0	0	0	0	0	0	0	0.000444673	0.000355417	2.57597e-05	0	4.76438e-07	0.000604533	0	0	0	0	0	0	0	0	0	0	0	0	0.00030714	1.40058e-06	0	0.000439192	0
f__Streptosporangiaceae;g__Nonomuraea	0.000759549	0.000756135	0.000497158	6.60766e-05	0.000267024	0.000114557	0.000477534	0.000582201	0.00059361	0.000680956	0.000717178	0.000729003	0.000492112	0.000515082	0.000494	0.0013076	0.00105868	0.00142511	3.10516e-05	3.3533e-05	2.66283e-05	0.00016028	0.000259854	4.37088e-05	0.000532841	0.000761612	0.000672071	0.00034042	0.000295857	0.0002542	0.000100276	6.98698e-05	8.40525e-05	0.000599075	0.00033491	0.000666491	0.000955166	0.000678996	0.00104656	0.000674096	0.000237011	0.000170743
f__Desulfobacteraceae;g__Desulfosarcina	2.11118e-05	1.59133e-05	1.87674e-05	0.00140736	0.000102879	0.000884061	1.70457e-05	1.91361e-05	2.28568e-05	5.46402e-06	4.51534e-06	7.62511e-06	1.4796e-05	1.35392e-05	1.32554e-05	1.66772e-05	1.61702e-05	1.81157e-05	5.37093e-07	1.4406e-06	2.19919e-06	6.55537e-06	1.51254e-05	3.14489e-06	1.24197e-05	1.14472e-05	1.43934e-05	9.39691e-06	4.51325e-06	2.95259e-06	4.86116e-06	6.21081e-06	5.04931e-06	4.03062e-05	1.44691e-05	5.6078e-05	5.50036e-06	4.24565e-06	6.73198e-06	7.28614e-06	4.59664e-06	3.77542e-06
f__Clostridiaceae;g__Clostridium	0.000265321	0.000520708	0.00137727	0.000958686	0.00015446	0.000531353	0.000100431	8.30706e-05	8.9409e-05	6.90662e-05	0.00122936	7.01e-05	0.000126284	0.000117463	0.000128429	0.000147289	0.000149564	0.000185614	2.95418e-05	0.000106977	6.18914e-05	8.79489e-05	6.71204e-05	5.43622e-05	0.000157598	5.84349e-05	6.73151e-05	7.47483e-05	6.96327e-05	5.29595e-05	7.63606e-05	5.86838e-05	7.37143e-05	4.96777e-05	4.78675e-05	4.80281e-05	0.000104376	0.000285616	0.000112069	9.30348e-05	0.00010511	6.95762e-05
f__Rubricoccaceae;g__Rubrivirga	0.000540671	0.000221695	0.00033784	0.000384229	0.00082316	0.000426798	0.000285981	0.000326881	0.00032361	0.000454762	0.000382952	0.000416551	0.00091893	0.000864887	0.00091487	0.00062909	0.000500501	0.000504623	0.000243291	0.000456093	0.000296414	0.00014877	0.000452776	6.27997e-05	0.000421938	0.00136619	0.000604055	0.000342672	0.000314689	0.000231227	0.000417295	0.000273993	0.000324224	0.00020856	0.000200521	0.000254484	0.00056884	0.000442346	0.000590086	0.000415473	0.000292326	0.000538655
f__Conexibacteraceae;g__Conexibacter	0.00111565	0.000783903	0.000733286	5.69756e-05	0.000313915	6.64591e-05	0.000508526	0.000572598	0.000560628	0.00108793	0.0011983	0.00124284	0.000860801	0.000841597	0.000814891	0.00135599	0.000907511	0.00136374	1.7084e-05	2.39258e-05	1.53306e-05	0.000198075	0.000305163	6.81478e-05	0.000780591	0.000759389	0.000894742	0.000296695	0.000259981	0.000215341	0.00015866	0.000100959	0.000115052	0.000630025	0.000382769	0.000712914	0.000963914	0.000730393	0.0010791	0.000227701	0.00020621	0.000169284
f__Haliscomenobacteraceae;g__Phaeodactylibacter	2.58266e-05	8.67872e-06	2.28362e-05	0.000912175	0.000200818	0.00136364	7.57867e-05	4.27086e-05	4.98655e-05	4.41501e-05	3.22173e-05	3.97844e-05	0.000278887	0.000224815	0.000251781	2.64736e-05	2.70958e-05	1.9116e-05	6.58722e-06	2.4383e-06	2.56263e-06	3.69309e-05	2.58733e-05	2.22719e-05	1.61042e-05	9.3865e-06	7.79931e-06	1.10645e-05	9.27594e-06	1.05125e-05	1.40096e-05	1.00266e-05	1.08922e-05	1.0405e-05	1.46686e-05	1.14634e-05	2.90732e-05	1.67453e-05	2.39166e-05	8.95325e-06	5.78072e-06	7.76663e-06
f__Neisseriaceae;g__Neisseria	8.54976e-05	0.000321627	7.54099e-05	9.80027e-06	8.38645e-06	9.94758e-06	9.25872e-06	1.0442e-05	1.31457e-05	2.73564e-06	2.214e-06	2.79111e-06	3.02552e-06	3.54969e-06	2.27186e-06	4.49379e-06	1.78111e-06	2.81538e-06	1.20274e-06	5.4734e-05	7.57355e-05	4.15813e-06	1.25602e-06	0.000716365	6.65499e-05	3.97966e-06	1.59096e-06	1.17268e-06	5.60076e-06	1.15308e-06	4.40136e-06	2.90918e-06	2.80197e-06	9.0315e-05	3.6531e-06	1.09292e-05	8.80619e-06	0.000107442	1.09061e-05	2.27978e-06	0.00136335	1.25395e-05
f__Ectothiorhodospiraceae;g__Arhodomonas	0.000470884	0.00032464	0.000369436	0.000908074	0.000519122	0.00135066	0.000632426	0.000621127	0.000735014	2.81626e-05	2.90036e-05	3.62889e-05	6.06492e-05	7.45605e-05	8.38061e-05	0.000116784	0.000129362	0.000109567	8.41692e-06	7.89479e-06	7.22294e-06	0.00012409	0.000275697	3.36687e-05	0.000223411	0.000180541	0.000103823	0.000109937	4.09386e-05	4.55243e-05	9.45092e-05	7.56608e-05	7.04889e-05	7.52466e-05	8.19369e-05	9.3529e-05	5.11504e-05	4.11011e-05	5.74923e-05	3.72508e-05	2.33337e-05	3.19805e-05
f__Unclassified;g__Candidatus Nanosalina	2.94529e-05	1.19147e-05	1.65822e-05	0.000282306	2.634e-05	0.000483533	8.59822e-05	2.88492e-05	1.97965e-05	1.24593e-06	5.82476e-07	1.48718e-06	1.10168e-06	6.66657e-07	7.90586e-07	1.54888e-06	2.05356e-06	1.3546e-06	5.10492e-05	6.75615e-05	6.55191e-05	0.000921875	0.000400615	0.000508488	6.5803e-05	2.28983e-05	3.19432e-05	0.000552372	0.000507782	0.000350929	0.000399512	0.000296104	0.000308546	0.000102626	0.000146973	0.000125434	8.31221e-05	7.19685e-05	5.86446e-05	0.00133797	0.000847765	0.000870325
f__Glycomycetaceae;g__Glycomyces	0.000484002	0.00131262	0.000282709	2.87929e-05	6.64372e-05	3.71453e-05	0.000132111	0.000148199	0.000197456	0.000383027	0.000377071	0.000468374	0.000147467	0.000147799	0.000229995	0.000884811	0.000477687	0.000816485	6.20664e-06	6.29313e-06	4.69308e-06	4.7854e-05	8.53198e-05	1.69122e-05	0.000142601	0.000184498	0.000165194	0.000242156	7.65314e-05	6.22279e-05	3.40446e-05	2.3233e-05	2.26601e-05	0.000228725	0.000146996	0.000278875	0.000286254	0.000218887	0.000332481	0.000411305	0.000116735	6.05434e-05
f__Salinivirgaceae;g__Salinivirga	1.41914e-05	1.56282e-05	1.07908e-05	0.00130278	0.000146851	0.000541216	2.92992e-05	1.42946e-05	1.62155e-05	2.68035e-05	1.83218e-05	2.36061e-05	5.18566e-05	4.62729e-05	5.62991e-05	1.84855e-05	2.10133e-05	1.91967e-05	4.69268e-06	4.07495e-06	1.07546e-05	2.70713e-05	1.39204e-05	1.23931e-05	1.12748e-05	4.26205e-06	4.70773e-06	3.25385e-06	4.26732e-06	4.36105e-06	3.85805e-06	5.82578e-06	4.55173e-06	6.17315e-07	1.17658e-06	1.18313e-06	1.62602e-05	1.08634e-05	1.32445e-05	3.75853e-06	2.19062e-06	3.40569e-06
f__Peptococcaceae;g__Desulfotomaculum	0.000386091	0.00129567	0.000252901	0.000234885	0.000226998	0.000184217	0.000158859	0.000180052	0.00019198	0.000122057	0.000128588	0.000137739	0.000140364	0.000146454	0.000146424	0.000199189	0.000166741	0.000177497	2.5362e-05	5.59949e-05	3.01684e-05	0.000109073	0.000205469	5.41488e-05	0.00019868	0.00017337	0.000224991	7.05832e-05	6.19778e-05	4.4157e-05	0.00022726	0.000130315	0.000158691	0.000260375	0.000208314	0.000304133	0.000302398	0.000267541	0.000323988	0.000167843	0.000160963	9.64035e-05
f__Leuconostocaceae;g__Leuconostoc	2.87933e-06	0.000160204	9.20252e-06	7.89921e-07	0	1.50908e-06	1.26381e-06	7.81193e-07	1.12837e-06	5.48172e-07	6.24005e-07	1.81033e-07	7.69685e-07	1.60748e-06	1.12287e-06	7.6021e-07	5.16502e-07	8.6351e-07	0	4.97543e-06	4.94603e-06	1.7647e-07	0	6.84906e-08	7.75628e-06	1.41916e-07	1.1255e-06	0	0	5.69391e-08	0	0	0	5.44537e-07	3.38335e-07	0	1.27069e-07	0.0012947	1.71541e-07	1.7227e-06	1.64533e-05	9.59547e-07
f__Intrasporangiaceae;g__Phycicoccus	0.000271411	0.000147586	0.000176967	2.67666e-05	0.000107779	4.30791e-05	0.000215643	0.000252381	0.000243681	0.00125939	0.00128934	0.00125078	0.00051238	0.00056996	0.000508931	0.00047178	0.000389852	0.000515286	9.49837e-06	1.31133e-05	1.04361e-05	8.03337e-05	0.000119239	2.46147e-05	0.000361022	0.000526259	0.000462859	0.000157843	0.000148848	0.000125065	5.9132e-05	3.85563e-05	4.82169e-05	0.000208811	0.000151227	0.000235555	0.000544144	0.000374562	0.000588174	7.82614e-05	3.02348e-05	6.35519e-05
f__Bradyrhizobiaceae;g__Afipia	0.00016384	0.00128404	9.97231e-05	2.51879e-05	0.000163249	3.08728e-05	6.00969e-05	6.35939e-05	8.07935e-05	2.83169e-05	2.83242e-05	3.22582e-05	2.65299e-05	2.82288e-05	2.59428e-05	0.000144347	0.000119531	0.000169188	8.24322e-07	1.66234e-06	1.767e-06	1.96879e-05	3.70962e-05	6.31927e-06	1.53852e-05	1.8251e-05	2.03644e-05	1.77401e-05	1.16345e-05	1.10863e-05	1.31021e-05	8.23694e-06	1.89784e-05	7.86619e-05	1.86552e-05	0.000104713	4.0292e-05	3.91203e-05	4.62075e-05	2.37331e-05	1.3239e-05	1.54147e-05
f__Glomeraceae;g__Rhizophagus	1.91129e-05	0.000324355	0.00126412	1.30469e-05	1.81762e-05	7.40267e-06	1.55908e-06	1.3376e-06	5.15142e-06	2.37949e-07	1.99444e-07	9.25524e-08	6.31136e-07	5.88583e-06	1.10137e-06	0.000292467	0.000199031	0.000110562	2.22492e-06	0.000215172	0.000128357	1.42809e-05	1.95248e-06	0.000133048	0.000111763	3.50176e-07	2.2473e-07	2.80827e-06	2.35932e-06	2.50921e-06	2.64169e-06	1.11009e-06	1.24712e-06	2.5875e-05	5.67699e-06	1.23433e-06	5.45664e-07	6.02694e-05	1.38733e-06	3.41049e-06	0.000412849	2.64188e-06
f__Desulfobacteraceae;g__Desulfobacula	1.17795e-05	1.55787e-05	1.05396e-05	0.0012598	7.59528e-05	0.000932709	1.23023e-05	1.00174e-05	1.28326e-05	4.61297e-06	4.11964e-06	5.64643e-06	1.01562e-05	1.1131e-05	1.23846e-05	2.22983e-05	2.03472e-05	2.28651e-05	5.29166e-07	2.01695e-06	1.62406e-06	5.42234e-06	5.53307e-06	8.31063e-07	4.44285e-06	3.13561e-06	4.97901e-06	6.22211e-06	4.24317e-06	3.5564e-06	9.65316e-07	1.85877e-06	1.90996e-06	6.24078e-07	9.01453e-07	1.4141e-06	6.3716e-06	5.02439e-06	8.66837e-06	3.92348e-06	4.3687e-06	4.06024e-06
f__Cytophagaceae;g__Sporocytophaga	2.60175e-05	2.7016e-05	2.3218e-05	9.69913e-05	8.46836e-05	6.33947e-05	2.82342e-05	2.09541e-05	2.18055e-05	0.000408282	0.000321111	0.000373121	0.00115256	0.00100221	0.00123835	4.8446e-05	9.37359e-05	6.85246e-05	3.05049e-05	1.00187e-05	2.4992e-05	4.62962e-05	2.64465e-05	2.41803e-05	7.5473e-05	4.53009e-05	3.45883e-05	2.68888e-05	3.12517e-05	3.36922e-05	2.27786e-06	5.74714e-06	5.20451e-06	4.28028e-06	8.36539e-06	6.53341e-06	0.000122419	8.55213e-05	0.000108548	1.02474e-05	4.64954e-06	1.71393e-05
f__Pseudonocardiaceae;g__Saccharomonospora	0.000703525	0.000357793	0.000463398	4.31574e-05	0.000157397	7.78885e-05	0.000509954	0.000583232	0.000591381	0.000502113	0.000537732	0.000565084	0.000322642	0.000334694	0.00032523	0.000897575	0.000700365	0.000811527	4.40026e-05	6.02097e-05	5.6e-05	0.000204582	0.000250112	6.33133e-05	0.000664567	0.00063991	0.000783915	0.000339847	0.000293698	0.000230762	0.000116213	6.66567e-05	7.72737e-05	0.000720736	0.00040498	0.000810372	0.00104892	0.000727577	0.00123574	0.000233626	0.000105301	0.000146408
f__Cytophagaceae;g__Dyadobacter	5.14106e-05	3.75282e-05	4.32075e-05	0.000120665	0.000153495	9.1374e-05	4.04804e-05	2.7905e-05	4.03946e-05	0.000561787	0.0004297	0.000513862	0.0011576	0.00104692	0.00123071	0.000110378	0.000137311	0.00010176	2.64688e-05	1.61795e-05	4.21544e-05	2.66414e-05	3.69873e-05	2.40324e-05	9.89282e-05	5.53852e-05	4.59221e-05	3.78912e-05	4.13133e-05	4.32881e-05	2.02736e-05	1.14249e-05	1.52361e-05	1.20668e-05	1.43863e-05	1.1261e-05	0.000151074	0.00011707	0.000135022	2.93257e-05	2.30712e-05	3.08135e-05
f__Rhodothermaceae;g__Salisaeta	0.000216166	8.49492e-05	0.000190442	0.000663568	0.000394679	0.000881919	0.000490841	0.000321939	0.000489715	5.53942e-05	5.90768e-05	8.30963e-05	0.00018118	0.000177006	0.000188098	0.000136592	0.000169271	0.000108638	0.000306063	0.000430225	0.000335768	0.000327362	0.000645425	0.00020504	0.000333535	0.000236805	0.000292811	0.00117028	0.00123062	0.00083068	0.000822505	0.0008464	0.00075728	0.000361428	0.000468836	0.000411226	0.000380364	0.000276812	0.000323242	0.000839157	0.000663974	0.000767318
f__Flavobacteriaceae;g__Muricauda	5.55561e-05	4.46466e-05	4.7837e-05	0.000208924	0.000263134	0.000137224	5.34246e-05	3.07675e-05	4.20521e-05	0.000660621	0.000486708	0.000608126	0.00122734	0.00114255	0.00118618	7.21811e-05	8.11742e-05	5.72242e-05	2.24181e-05	2.02877e-05	5.36796e-05	2.58032e-05	3.46218e-05	1.48186e-05	5.2973e-05	3.13511e-05	2.6762e-05	4.41331e-05	5.08409e-05	4.21938e-05	1.73881e-05	1.25878e-05	1.49078e-05	1.41314e-05	1.45547e-05	1.77248e-05	6.15022e-05	4.22028e-05	5.76077e-05	1.62797e-05	7.85e-06	1.68093e-05
f__Cytophagaceae;g__Rhodonellum	5.20291e-06	1.35228e-05	8.79306e-06	9.44296e-05	4.01243e-05	6.64027e-05	1.70936e-05	1.34217e-05	1.61287e-05	0.000249637	0.000184495	0.000217205	0.00119606	0.00122716	0.00115591	0.000307481	0.000452501	0.000303992	1.54191e-05	1.19721e-05	2.71959e-05	7.04581e-06	5.49002e-06	1.16433e-05	4.29836e-05	2.63792e-05	1.88325e-05	1.88329e-05	2.05628e-05	2.66193e-05	1.81609e-06	1.15181e-06	2.01589e-06	1.23599e-06	2.96906e-06	3.04274e-06	6.20513e-05	4.45172e-05	5.83207e-05	7.40675e-06	3.07758e-06	9.90479e-06
f__Pseudonocardiaceae;g__Saccharopolyspora	0.000725711	0.000460406	0.00040959	4.68674e-05	0.000137281	7.12765e-05	0.000422479	0.000498046	0.000488258	0.000449361	0.000465909	0.00050263	0.000311772	0.000324434	0.000313107	0.000990682	0.000716102	0.000792081	2.19466e-05	1.9819e-05	1.54269e-05	0.000165664	0.000209987	5.00175e-05	0.000586738	0.000659831	0.000740626	0.000239094	0.00019784	0.00015854	0.000148021	0.000100276	0.000112046	0.000682606	0.00038586	0.000757229	0.00104581	0.000683259	0.00122683	0.000224716	8.87632e-05	0.000115732
f__Acidothermaceae;g__Acidothermus	0.000492457	0.000160562	0.000324912	1.67333e-05	6.78428e-05	1.73473e-05	0.000277317	0.00034166	0.000315342	0.000685153	0.000703572	0.000670936	0.000441222	0.00046579	0.000435055	0.000249602	0.000206665	0.000238666	4.0509e-05	4.29002e-05	3.5475e-05	0.000100153	0.000157903	2.97693e-05	0.000584717	0.0012217	0.000861588	0.000167951	0.000177365	0.000128091	6.48511e-05	4.83129e-05	5.869e-05	0.000450417	0.000278304	0.000514307	0.00115029	0.000753303	0.00121861	0.000137427	4.67573e-05	0.000120556
f__Ktedonobacteraceae;g__Ktedonobacter	0.000416812	0.000225939	0.000269136	0.000108268	0.000496901	0.000105326	0.000203288	0.000245955	0.000234655	0.000625698	0.00062877	0.00064521	0.00115639	0.00107888	0.00120949	0.000615899	0.000550838	0.000629821	3.26232e-05	5.29748e-05	4.55378e-05	0.000104218	0.000190642	2.55362e-05	0.000266769	0.000263594	0.00031976	0.000148793	0.000135602	0.000104147	0.000184277	0.00012527	0.000140832	0.000312948	0.000256096	0.00034204	0.000341443	0.000268473	0.000379123	0.000129275	9.91209e-05	9.81322e-05
f__Acidaminococcaceae;g__Phascolarctobacterium	2.0357e-05	0.000437241	0.000383879	8.34815e-07	1.94055e-06	1.09567e-06	1.41958e-07	6.7427e-07	3.27947e-07	4.0776e-07	0.0011942	2.73099e-07	6.37061e-07	3.09112e-07	4.55996e-07	3.32239e-06	1.91557e-06	4.17335e-06	2.33033e-07	0.000134966	7.55012e-05	5.66989e-06	2.27413e-06	1.7252e-06	8.14779e-05	9.02755e-07	1.33047e-06	1.15407e-06	5.8331e-07	3.35504e-07	1.04507e-06	7.95245e-07	9.61381e-07	3.55634e-06	2.19856e-06	2.93344e-06	2.80289e-06	0.000131839	3.93815e-06	1.47922e-06	6.08549e-05	3.239e-06
f__Micromonosporaceae;g__Asanoa	0.000232953	0.000113898	0.000155804	1.60671e-05	9.15838e-05	2.83744e-05	0.000108577	0.00011762	0.00019419	0.000211686	0.00020962	0.000238273	0.00014254	0.000157789	0.000149285	0.00071269	0.000663872	0.00118762	6.57345e-06	5.82037e-06	5.1198e-06	4.75176e-05	6.05012e-05	1.5859e-05	0.000111023	0.000199548	0.000178296	9.56466e-05	7.48703e-05	5.80988e-05	2.7454e-05	2.09623e-05	1.94404e-05	0.000106879	5.21275e-05	0.000117721	0.000177056	0.000111221	0.000181015	6.48416e-05	2.65135e-05	4.35462e-05
f__Flammeovirgaceae;g__Flexithrix	7.60992e-05	0.000116742	8.61713e-05	0.000428029	0.000494946	0.00030517	7.57329e-05	5.13178e-05	6.98337e-05	0.000362028	0.000280914	0.000330596	0.00108287	0.000940075	0.00116671	0.000106483	0.000152749	0.000118531	4.56477e-05	2.93712e-05	5.53982e-05	8.56085e-05	6.4903e-05	6.77331e-05	0.000121421	7.88133e-05	5.96155e-05	6.32149e-05	5.64406e-05	6.81663e-05	1.9279e-05	1.61732e-05	1.87521e-05	1.07349e-05	1.70667e-05	1.51477e-05	0.000263679	0.000216545	0.000236901	3.96714e-05	2.69383e-05	3.93579e-05
f__Rhodospirillaceae;g__Inquilinus	0.000302132	0.000230655	0.000178321	0.000126008	0.00115456	0.000107886	0.000128757	0.000179999	0.000202438	0.000122643	0.000117445	0.000135428	0.0001226	0.000125577	0.000124082	0.000843587	0.000800273	0.000974741	1.92564e-06	2.81659e-06	1.96608e-06	3.77466e-05	7.73692e-05	1.86084e-05	0.000100824	9.95936e-05	0.000131918	9.4608e-05	6.94743e-05	6.07692e-05	3.78017e-05	2.66302e-05	3.20874e-05	8.39377e-05	6.58451e-05	8.01491e-05	0.000193728	0.000163696	0.000227014	0.000175175	0.000105935	0.00012924
f__Rikenellaceae;g__Alistipes	0.000172408	0.000240102	0.000817222	0.000162333	4.7843e-05	9.03687e-05	1.07465e-05	1.27887e-05	9.27374e-06	1.49598e-05	0.00114584	1.48337e-05	4.84613e-05	4.88308e-05	5.47693e-05	1.70669e-05	2.19787e-05	2.5122e-05	5.33105e-06	0.00018415	5.40718e-05	3.62021e-05	1.97478e-05	5.61119e-05	2.92951e-05	1.2308e-05	1.37224e-05	1.20681e-05	9.89468e-06	7.25386e-06	1.35789e-05	9.60955e-06	1.05943e-05	4.7713e-05	1.87297e-05	4.5911e-05	3.19487e-05	0.000224578	2.75832e-05	8.85989e-06	0.000283372	6.7019e-06
f__Rhodobiaceae;g__Afifella	0.000372651	0.000162663	0.000245335	7.23895e-05	0.000414806	6.57474e-05	0.000104179	0.00014462	0.000177739	0.000193525	0.000202501	0.00023596	8.35414e-05	7.32716e-05	8.35147e-05	0.00113599	0.000583233	0.000677025	2.34408e-06	3.5322e-06	4.77586e-06	1.58552e-05	3.61863e-05	9.1571e-06	9.08062e-05	0.000162508	0.000314046	9.84004e-05	9.10609e-05	6.24994e-05	9.63966e-06	6.57983e-06	6.87249e-06	5.60983e-06	8.49654e-06	6.75003e-06	0.000440554	0.000399275	0.000454829	5.7453e-05	3.34404e-05	7.68626e-05
f__Unclassified;g__Candidatus Vecturithrix	0.000132098	0.00112886	0.000105814	0.000364701	0.000155952	0.000214587	3.41115e-05	4.86896e-05	5.83337e-05	4.57231e-05	4.30426e-05	4.82676e-05	7.02823e-05	7.22273e-05	6.62e-05	8.40535e-05	6.6032e-05	7.14561e-05	6.0714e-06	8.34965e-06	6.83568e-06	0.000228118	0.000145973	2.45465e-05	2.86945e-05	2.08357e-05	2.65336e-05	3.94384e-05	3.56747e-05	2.76475e-05	5.62232e-05	3.9279e-05	4.87879e-05	1.98451e-05	2.86645e-05	2.36237e-05	0.000435629	0.000949441	0.000453035	4.74656e-05	2.50971e-05	4.14318e-05
f__Chromatiaceae;g__Nitrosococcus	0.000460748	0.000376724	0.000295896	0.000356752	0.000992605	0.000374659	0.000358946	0.000392625	0.000450869	0.000211407	0.000195362	0.000226205	0.00023194	0.000205532	0.000250364	0.00112606	0.00109961	0.0010344	1.52567e-05	2.05313e-05	2.07419e-05	0.000116064	0.000260662	3.52465e-05	0.000165374	9.72612e-05	9.25306e-05	0.000204251	0.00011228	9.46612e-05	0.000109273	7.69158e-05	8.82481e-05	9.19421e-05	8.25912e-05	9.79433e-05	0.000172146	0.000161048	0.000185504	0.000180095	0.000147742	0.000130145
f__Leptolyngbyaceae;g__Leptolyngbya	0.000520558	0.000676274	0.000369951	0.000688628	0.000911459	0.00112599	0.00054195	0.000612731	0.000928806	0.000171993	0.000157913	0.000179573	0.000563784	0.000667667	0.00060747	0.000583179	0.000483921	0.000424013	3.28112e-05	3.46949e-05	3.04118e-05	0.000209429	0.0003471	5.26211e-05	0.00036326	0.000300999	0.000440427	0.00017389	0.00014384	0.000114296	0.000293498	0.000190498	0.000226647	0.000166481	0.000176227	0.000183758	0.000270624	0.000201908	0.000297775	0.000336233	0.000281613	0.000229766
f__Micromonosporaceae;g__Salinispora	0.000374117	0.000670095	0.000235921	1.98136e-05	0.000105339	2.46591e-05	0.000172894	0.000161708	0.000289695	0.000134364	0.000140883	0.000150594	0.00015149	0.000151805	0.000145	0.000430566	0.000423769	0.000671798	4.97867e-06	7.7099e-06	5.64734e-06	6.32264e-05	7.19107e-05	1.42135e-05	0.000228631	0.000223404	0.000237568	0.000131816	7.11213e-05	6.28489e-05	3.58277e-05	2.03121e-05	2.76172e-05	0.000226998	0.000125523	0.000256874	0.000305995	0.000238837	0.000338994	0.00111788	0.000318967	0.000107183
f__Methylobacteriaceae;g__Microvirga	0.000399083	0.000221053	0.000290443	0.000121638	0.00083488	0.000105536	0.000167811	0.000218237	0.000265522	0.000304364	0.000293515	0.000337543	0.000316977	0.000283286	0.000315857	0.000959122	0.00086765	0.00109822	1.2336e-05	1.62489e-05	9.9051e-06	4.98894e-05	7.01288e-05	1.92598e-05	0.000162425	0.000215997	0.00019699	0.000140506	0.000107843	9.70671e-05	2.872e-05	2.58285e-05	2.8264e-05	1.82942e-05	2.30123e-05	1.39398e-05	0.000411225	0.00038872	0.000431711	0.000200197	0.000127444	0.000174569
f__Microbacteriaceae;g__Microbacterium	0.000547952	0.000931918	0.000359963	7.22611e-05	0.00021154	0.000110287	0.000337364	0.000433172	0.000438543	0.000607624	0.000613315	0.000636807	0.000360401	0.000376677	0.000360853	0.000754945	0.000698887	0.00092454	2.1398e-05	2.5707e-05	2.82101e-05	0.000114181	0.000178568	5.20869e-05	0.000353714	0.000443639	0.000432083	0.000209978	0.00019016	0.000149974	7.06903e-05	4.18654e-05	4.82772e-05	0.000274776	0.000178233	0.000314247	0.000659095	0.000851642	0.00108905	8.79637e-05	7.36662e-05	6.90594e-05
f__Chromatiaceae;g__Thiocapsa	7.37423e-05	8.33852e-05	5.10245e-05	0.000344079	0.000295504	0.00108815	7.74833e-05	8.89602e-05	0.000105949	1.25318e-05	1.29166e-05	1.63177e-05	3.59558e-05	4.03006e-05	4.13382e-05	0.000123786	0.000119739	0.000145164	2.04564e-06	2.11129e-06	1.17916e-06	2.07282e-05	5.79746e-05	4.36583e-06	2.93283e-05	1.98979e-05	1.75608e-05	3.34435e-05	1.11871e-05	1.02646e-05	3.21254e-05	1.80074e-05	2.20897e-05	1.39949e-05	1.82321e-05	1.27838e-05	2.70462e-05	1.86263e-05	3.16582e-05	1.69398e-05	1.29571e-05	1.35136e-05
f__Rhodothermaceae;g__Longimonas	0.00022671	9.48033e-05	0.000202237	0.000546944	0.000416996	0.00070865	0.000441595	0.000310647	0.000445297	9.00382e-05	8.00339e-05	0.000104882	0.000211043	0.000208552	0.000223241	0.000311147	0.000321381	0.000188298	0.000310251	0.00043489	0.000365543	0.000296784	0.000618302	0.000156819	0.000302577	0.000237001	0.00030511	0.0010206	0.00108411	0.000725406	0.000659887	0.000727899	0.000657018	0.0003014	0.000435078	0.000381901	0.000339726	0.000258446	0.000315669	0.000800694	0.000580476	0.00075336
f__Desulfuromonadaceae;g__Desulfuromonas	0.000219412	0.000146644	0.000127915	0.0010689	0.000585451	0.000657426	0.000114575	0.000126739	0.00014782	5.55558e-05	5.78233e-05	6.62125e-05	0.000130717	0.000135758	0.000135276	0.000218932	0.00020437	0.000243413	1.35402e-05	1.18151e-05	1.12353e-05	7.28988e-05	0.000162735	1.77611e-05	0.000115645	7.58794e-05	8.9706e-05	0.00013091	8.1597e-05	7.91522e-05	0.000116374	7.71082e-05	9.71349e-05	9.56398e-05	7.67874e-05	9.93062e-05	0.000103611	8.19935e-05	0.000109337	0.000123606	8.09954e-05	9.75179e-05
f__Flavobacteriaceae;g__Aequorivita	2.83122e-05	6.60506e-06	1.79038e-05	0.000131662	7.56585e-05	8.78587e-05	2.77163e-05	1.68263e-05	2.02969e-05	0.000688048	0.000507367	0.000631636	0.0010689	0.00103756	0.00100589	5.32873e-05	5.05457e-05	4.78526e-05	3.38062e-05	2.25819e-05	9.71825e-05	2.54026e-05	1.64094e-05	1.64248e-05	5.57658e-05	2.55657e-05	2.09521e-05	3.12591e-05	3.62103e-05	3.20599e-05	5.93952e-06	6.71485e-06	3.41769e-06	7.35903e-06	9.21766e-06	9.4054e-06	1.60244e-05	1.28089e-05	1.43061e-05	9.08228e-06	3.99643e-06	1.01424e-05
f__Nocardioidaceae;g__Aeromicrobium	0.000283132	0.000334376	0.000181601	2.56178e-05	0.000107476	6.03452e-05	0.00023186	0.000302583	0.000286314	0.00101155	0.00106051	0.00106865	0.000454276	0.000503887	0.000475198	0.000394621	0.000315167	0.000426134	7.85868e-06	7.92334e-06	7.0787e-06	6.2176e-05	8.64969e-05	2.56793e-05	0.000290041	0.000421375	0.00035254	0.000124251	0.000118842	0.000103788	2.53443e-05	1.91256e-05	2.21258e-05	0.000145557	0.000113593	0.000178035	0.000481495	0.000357163	0.000532369	3.52493e-05	2.05943e-05	3.91365e-05
f__Flavobacteriaceae;g__Maribacter	4.31493e-05	3.07477e-05	3.04119e-05	0.000216721	0.000155566	0.000168603	4.08285e-05	2.97999e-05	4.06279e-05	0.000430084	0.000320307	0.000396209	0.00105559	0.00104511	0.00101556	6.19386e-05	7.19824e-05	5.09641e-05	1.84227e-05	1.5877e-05	5.12102e-05	2.51508e-05	2.97021e-05	1.64002e-05	5.22987e-05	2.85331e-05	2.55331e-05	3.66064e-05	3.9286e-05	4.17144e-05	1.96947e-05	1.57809e-05	1.85977e-05	7.72538e-06	8.67451e-06	8.52718e-06	5.5851e-05	4.19792e-05	5.50592e-05	2.25845e-05	1.17699e-05	2.19044e-05
f__Cryptosporangiaceae;g__Cryptosporangium	0.000458342	0.000218705	0.000345705	2.52286e-05	0.000120706	3.61154e-05	0.000344136	0.000428102	0.000422852	0.000705397	0.000703465	0.000704305	0.000511109	0.000519482	0.000513325	0.000578935	0.000512618	0.00064544	3.38385e-05	3.4951e-05	3.22785e-05	0.000108558	0.000146914	3.51683e-05	0.000528352	0.00104924	0.000780645	0.000174527	0.000156145	0.00012656	6.4004e-05	4.57741e-05	5.68971e-05	0.000508669	0.000291603	0.000553719	0.000941532	0.000632992	0.000978451	0.000107101	4.04912e-05	0.00010495
f__Dietziaceae;g__Dietzia	0.00013923	5.01926e-05	9.38657e-05	1.15589e-05	3.54006e-05	1.595e-05	9.39547e-05	8.17176e-05	8.81834e-05	0.000128874	0.000135851	0.000133227	0.000133495	0.000159912	0.000145262	0.00104676	0.000536558	0.00074683	1.85849e-06	7.75862e-06	4.62378e-06	4.20695e-05	4.3568e-05	6.28081e-05	7.15679e-05	0.000100093	9.43639e-05	3.69011e-05	2.93726e-05	2.70098e-05	1.28184e-05	6.11273e-06	6.36901e-06	8.7072e-05	6.57806e-05	9.23442e-05	9.50122e-05	9.74597e-05	0.000103818	8.11591e-06	1.78592e-05	7.58797e-06
f__Moraxellaceae;g__Psychrobacter	0.000107076	0.000396289	0.000110383	7.73259e-06	1.42108e-05	9.04921e-06	1.06445e-05	1.01567e-05	1.41311e-05	9.15848e-06	6.65763e-06	7.35529e-06	9.56292e-06	1.01777e-05	1.38606e-05	8.06904e-06	8.52936e-06	7.54383e-06	6.74904e-06	6.93235e-05	0.000115867	9.2723e-06	6.12088e-06	0.0010334	0.000101698	7.11146e-06	5.3748e-06	4.4149e-06	1.11464e-05	2.63982e-06	3.33556e-06	3.1593e-06	3.53203e-06	0.000109213	6.59838e-06	1.77085e-05	7.12199e-06	0.000218544	8.36435e-06	3.78177e-06	0.000345598	1.50946e-05
f__Cyclobacteriaceae;g__Echinicola	2.15537e-05	1.47187e-05	2.42068e-05	6.54756e-05	8.72496e-05	4.72875e-05	2.32327e-05	1.33584e-05	1.81638e-05	0.000512752	0.000384394	0.000434794	0.00100875	0.000917571	0.00101543	0.000169048	0.000249411	0.000174109	1.72152e-05	9.39307e-06	1.85911e-05	1.65416e-05	1.63111e-05	1.84268e-05	7.404e-05	4.48374e-05	3.3586e-05	3.43392e-05	3.35008e-05	3.51325e-05	5.66114e-06	5.07631e-06	5.57574e-06	4.0182e-06	6.4841e-06	5.06922e-06	9.63764e-05	7.22687e-05	8.67275e-05	1.80917e-05	8.72378e-06	2.15222e-05
f__Flavobacteriaceae;g__Arenibacter	5.45961e-05	3.02394e-05	4.83529e-05	0.000250218	0.000202667	0.000176051	5.66008e-05	3.69426e-05	4.90368e-05	0.000677342	0.00049462	0.00062359	0.00100591	0.000945583	0.000956606	0.00010377	0.000115724	8.6374e-05	1.81797e-05	1.49974e-05	3.85997e-05	2.25635e-05	2.30595e-05	1.63279e-05	4.92035e-05	2.79305e-05	2.40162e-05	4.04208e-05	4.43797e-05	3.99601e-05	9.89851e-06	8.08778e-06	9.20492e-06	1.10803e-05	9.85858e-06	1.20417e-05	6.7901e-05	5.05876e-05	6.51747e-05	2.04473e-05	1.41193e-05	2.55028e-05
f__Vibrionaceae;g__Vibrio	0.000168815	0.000464278	0.000249033	0.000255644	0.000272397	0.000240537	8.4293e-05	9.17012e-05	0.000112053	5.41545e-05	5.2237e-05	7.32289e-05	0.000105705	0.00010395	0.000118917	0.000119322	0.000150017	9.28921e-05	1.04834e-05	0.000262819	0.000107154	3.73785e-05	5.45193e-05	0.00100374	0.000141339	3.84384e-05	3.24946e-05	3.04805e-05	2.72598e-05	1.93459e-05	3.76319e-05	2.24489e-05	2.49191e-05	0.000162466	3.77799e-05	8.51602e-05	5.3946e-05	0.000197099	6.71325e-05	4.06536e-05	0.000303346	4.10398e-05
f__Marinilabiliaceae;g__Marinilabilia	7.52909e-06	4.10301e-06	1.16778e-05	0.00100359	0.00011941	0.000990101	8.08475e-06	7.32201e-06	9.71843e-06	3.7775e-05	2.79942e-05	3.45083e-05	9.49497e-05	8.49501e-05	9.21161e-05	1.90105e-05	2.50106e-05	3.05313e-05	7.17238e-07	5.04412e-07	8.98381e-07	6.20226e-06	2.84052e-06	1.3431e-06	3.35547e-06	1.59614e-06	1.79091e-06	6.25848e-06	2.07311e-06	1.85879e-06	1.24246e-06	1.64501e-06	1.69301e-06	7.61813e-06	7.30792e-06	1.04082e-05	5.95924e-06	5.66546e-06	5.43873e-06	9.26937e-07	5.2403e-07	1.36836e-06
f__Nocardioidaceae;g__Kribbella	0.000566139	0.000307274	0.000374585	3.76084e-05	0.000147693	5.52449e-05	0.000253643	0.000297413	0.000290405	0.000838747	0.000932315	0.00099727	0.000463528	0.000483588	0.000467725	0.000762313	0.00060517	0.0008604	1.00297e-05	1.03059e-05	1.05117e-05	8.61087e-05	0.000125465	2.67733e-05	0.000373292	0.000513095	0.00048959	0.000196682	0.000184137	0.000163671	6.64605e-05	4.19055e-05	4.66187e-05	0.000445843	0.0002505	0.000513601	0.000797082	0.000543188	0.000918597	6.81457e-05	3.88632e-05	5.67161e-05
f__Rhodobacteraceae;g__Loktanella	0.000141925	9.29165e-05	0.000109678	0.000982458	0.00029997	0.00092518	6.71403e-05	8.15388e-05	8.9575e-05	0.000429618	0.000314159	0.000347765	9.6372e-05	0.000117515	9.39268e-05	0.000136061	0.000117632	0.000160584	3.84622e-05	1.23905e-05	1.21878e-05	1.2445e-05	3.04125e-05	8.05976e-06	0.000262466	0.000368507	0.000207645	0.000152754	0.000166867	0.000196747	6.93856e-06	6.68727e-06	7.38624e-06	7.40001e-06	1.45028e-05	6.76659e-06	0.000257484	0.000275027	0.000247419	4.90211e-05	3.07018e-05	7.80501e-05
f__Marinilabiliaceae;g__Geofilum	1.84148e-05	2.26267e-05	1.57299e-05	0.000980679	0.000206111	0.000657151	1.75504e-05	1.5649e-05	1.81131e-05	4.64095e-05	3.76569e-05	4.20627e-05	0.000137911	0.00013135	0.000138937	8.31016e-05	0.000253629	0.000388839	9.89243e-06	3.83852e-06	1.02988e-05	1.05358e-05	1.17386e-05	9.53097e-06	2.21968e-05	1.05178e-05	8.12308e-06	7.81779e-06	7.55764e-06	7.01454e-06	4.3191e-06	3.16961e-06	3.26418e-06	2.92209e-06	2.52989e-06	2.34446e-06	2.19395e-05	1.56366e-05	1.71619e-05	4.82954e-06	2.83608e-06	5.29714e-06
f__Flammeovirgaceae;g__Marivirga	4.81624e-05	5.92094e-05	3.0832e-05	0.00017783	0.000203861	0.000136683	4.78545e-05	2.86597e-05	3.29723e-05	0.000309797	0.000237865	0.000283307	0.000932377	0.000843046	0.000979221	9.34993e-05	0.000131002	9.42157e-05	4.19662e-05	2.16825e-05	5.66235e-05	6.1874e-05	4.13798e-05	3.82325e-05	0.000120643	7.31704e-05	5.08314e-05	4.88977e-05	4.72239e-05	6.6817e-05	1.89282e-05	1.63188e-05	1.38249e-05	8.78941e-06	1.49435e-05	1.01257e-05	0.000190218	0.000136111	0.00018145	2.39615e-05	1.29618e-05	3.08782e-05
f__Bogoriellaceae;g__Georgenia	0.000140509	7.44213e-05	8.99086e-05	1.3413e-05	2.607e-05	2.5298e-05	0.00011032	0.000145119	0.000142414	0.000935863	0.000958487	0.000979204	0.000429337	0.000509682	0.000396845	0.000262758	0.000244668	0.000383832	5.80544e-06	6.01985e-06	5.25606e-06	3.74914e-05	5.18457e-05	1.08468e-05	0.000166212	0.000273786	0.000215215	7.31082e-05	7.32604e-05	5.88649e-05	2.34161e-05	1.60375e-05	1.78558e-05	0.000125807	7.38003e-05	0.000136586	0.000161973	0.000117427	0.000161588	5.41978e-05	2.22594e-05	3.80706e-05
f__Rhizobiaceae;g__Rhizobium	0.000348091	0.000353751	0.000976719	0.000157418	0.000731587	0.000170743	0.000195415	0.000214601	0.000255951	0.000186845	0.000171711	0.000204444	0.000183176	0.00017811	0.000196052	0.000534725	0.000506812	0.000629963	1.29603e-05	3.26041e-05	2.78051e-05	6.06892e-05	0.000112649	0.000277504	0.00029129	0.00019048	0.000283335	0.00011355	8.30757e-05	7.0049e-05	5.78351e-05	4.16137e-05	5.09798e-05	6.67628e-05	7.32304e-05	7.19667e-05	0.000293756	0.000348483	0.000313282	0.000109	0.000156374	8.47223e-05
f__Nitrosopumilaceae;g__Nitrosopumilus	0.0001891	2.26878e-05	0.000164638	4.50644e-05	0.000976333	3.68576e-06	1.47474e-05	1.08831e-05	8.96356e-06	2.8586e-06	4.01777e-06	3.15917e-06	6.52277e-06	3.43923e-06	3.61401e-06	7.56362e-06	5.13462e-06	6.51572e-06	7.31304e-07	3.27858e-06	5.44327e-07	4.23589e-06	3.92198e-06	8.51369e-07	4.24554e-06	2.83853e-06	2.06677e-06	2.0074e-06	2.37165e-06	1.77715e-06	8.05972e-06	2.42173e-06	4.25253e-06	2.32615e-06	3.88272e-06	3.96101e-06	4.23573e-06	4.28183e-06	4.57047e-06	1.01804e-05	6.4494e-06	5.37313e-06
f__Cytophagaceae;g__Ohtaekwangia	3.78268e-05	5.24235e-05	3.25881e-05	8.88268e-05	0.000200447	6.77789e-05	3.37801e-05	1.64406e-05	2.40229e-05	0.00030844	0.000242324	0.000278998	0.000895482	0.000820555	0.000965703	7.6327e-05	0.000113731	0.000269716	2.09426e-05	6.30374e-06	2.233e-05	1.72798e-05	1.21978e-05	1.44786e-05	7.84091e-05	4.74812e-05	3.20591e-05	2.79821e-05	2.62214e-05	3.55988e-05	2.76473e-06	3.16956e-06	2.34391e-06	3.43066e-06	6.01549e-06	3.36698e-06	0.000255933	0.000171068	0.000239286	1.94796e-05	7.86028e-06	2.24742e-05
f__Kineosporiaceae;g__Quadrisphaera	0.000259614	0.000113527	0.000170522	1.586e-05	5.76394e-05	3.68044e-05	0.00016493	0.000207014	0.000193001	0.000797665	0.00080608	0.000774323	0.000558344	0.000621982	0.000574763	0.000381455	0.000332163	0.000442229	1.86265e-05	2.40873e-05	1.91248e-05	5.07656e-05	5.68092e-05	1.27207e-05	0.000360019	0.000799282	0.000529969	0.000173693	0.00017615	0.000138787	3.60912e-05	2.44552e-05	2.88794e-05	0.000266495	0.000144839	0.000295096	0.00092801	0.000670263	0.000965159	9.26654e-05	3.4744e-05	8.39978e-05
f__Sporichthyaceae;g__Sporichthya	0.000557077	0.000184843	0.000343532	2.41388e-05	8.40107e-05	3.59914e-05	0.000317782	0.000377647	0.000369789	0.000725824	0.000749015	0.000721746	0.000477079	0.000493694	0.000465418	0.000483743	0.000397271	0.000420417	2.45437e-05	2.3378e-05	2.72586e-05	9.03139e-05	0.000130272	2.5712e-05	0.000447851	0.000825019	0.000638407	0.000168571	0.000163498	0.000128507	7.18192e-05	4.87866e-05	5.79979e-05	0.000430003	0.000223843	0.000502741	0.000908405	0.000612693	0.000961782	0.000102206	3.8544e-05	8.91218e-05
f__Phyllobacteriaceae;g__Nitratireductor	0.000313998	0.000958784	0.000236572	4.01611e-05	0.000363868	4.29554e-05	0.000170318	0.000124954	0.000295482	5.13065e-05	5.08542e-05	5.87987e-05	4.22311e-05	4.38978e-05	4.52888e-05	0.000269339	0.000245824	0.00030684	1.49278e-06	1.26692e-05	2.36838e-06	2.09604e-05	4.81072e-05	7.00808e-06	4.8496e-05	5.09978e-05	6.08257e-05	4.37939e-05	2.90752e-05	2.63221e-05	1.56642e-05	8.09257e-06	1.01943e-05	1.55298e-05	2.01573e-05	1.46715e-05	0.000149544	0.000156196	0.000168461	3.46669e-05	2.11182e-05	2.7397e-05
f__Propionibacteriaceae;g__Propionibacterium	5.59085e-05	0.000105865	5.69904e-05	7.87333e-06	1.57743e-05	4.00921e-06	1.74377e-05	1.73539e-05	1.61829e-05	1.24595e-05	1.47494e-05	1.2661e-05	1.07863e-05	1.11526e-05	1.1637e-05	2.6541e-05	2.14358e-05	2.86577e-05	1.16075e-06	3.26896e-05	4.48866e-05	8.49867e-06	7.04863e-06	0.000953198	6.85723e-05	1.70989e-05	2.15039e-05	1.13823e-05	8.34349e-06	7.62927e-06	4.64589e-06	2.27978e-06	3.21042e-06	4.25339e-05	1.58438e-05	2.95411e-05	1.76608e-05	8.17354e-05	2.24007e-05	1.84602e-05	0.000144732	8.98077e-06
f__Myxococcaceae;g__Myxococcus	0.00039575	0.000244075	0.000233607	0.000195863	0.000951793	0.000239705	0.000216669	0.000241667	0.000254884	0.000165698	0.000158617	0.000185112	0.000260049	0.000262533	0.000271798	0.000535097	0.000394142	0.000423394	2.71229e-05	2.92773e-05	2.53799e-05	0.00013609	0.000246264	3.07446e-05	0.000257961	0.000202417	0.000203582	0.000135374	0.000109828	8.71245e-05	0.000217102	0.000125709	0.000151213	0.000124522	0.000499471	0.000143814	0.000414841	0.000340473	0.000475836	0.000145787	0.000106935	0.000150059
f__Unclassified;g__Minicystis	0.000207417	0.000140219	0.000131791	8.27822e-05	0.000942683	0.000103375	0.000170403	0.000190808	0.000219398	4.29679e-05	4.20505e-05	4.51601e-05	6.99255e-05	7.78635e-05	7.66255e-05	0.000149516	0.000135394	0.000342631	9.67704e-06	7.82507e-06	5.35281e-06	5.84196e-05	6.93985e-05	1.36808e-05	7.6121e-05	4.78562e-05	5.3064e-05	7.72255e-05	8.67738e-05	5.06172e-05	6.11235e-05	3.29385e-05	3.86201e-05	0.000108708	6.35888e-05	0.000117041	0.000134695	0.000104408	0.000163288	8.85662e-05	7.37039e-05	8.40946e-05
f__Rhodobacteraceae;g__Maribius	5.04504e-05	1.83928e-05	4.00902e-05	2.97972e-05	3.73705e-05	4.0949e-05	5.03357e-05	5.30485e-05	5.80434e-05	0.000233445	0.00021053	0.000198283	2.30818e-05	3.02679e-05	2.36881e-05	1.68341e-05	1.58866e-05	2.22999e-05	4.40878e-05	1.34089e-05	1.35923e-05	7.75601e-06	1.20315e-05	1.04848e-05	0.000675527	0.000937392	0.000435107	0.00032971	0.000290311	0.000407111	6.31743e-06	5.14436e-06	5.04109e-06	7.5044e-06	1.24776e-05	1.01452e-05	0.000283468	0.000288495	0.000123041	4.36379e-05	1.50234e-05	4.18919e-05
f__Nocardiopsaceae;g__Allosalinactinospora	0.000342506	7.38966e-05	0.000220068	1.459e-05	6.41177e-05	2.11637e-05	0.000221436	0.000240519	0.000248983	0.000214547	0.000219094	0.000257381	0.000219242	0.000217292	0.000218304	0.000858917	0.00093714	0.000821972	3.81605e-06	4.45651e-06	6.17076e-06	7.19895e-05	8.79391e-05	2.36184e-05	0.000299115	0.000258878	0.000328722	0.000106622	8.30507e-05	6.47165e-05	3.28543e-05	2.45206e-05	2.67026e-05	0.000303152	0.00016467	0.000361838	0.000256996	0.000170042	0.000317048	9.69311e-05	3.12999e-05	4.76115e-05
f__Desulfobacteraceae;g__Desulfatibacillum	4.81013e-05	4.51894e-05	3.37788e-05	0.000934318	0.000138504	0.000501137	2.7143e-05	2.4391e-05	2.72637e-05	9.25824e-06	9.66006e-06	9.93102e-06	1.73858e-05	1.6433e-05	2.20302e-05	2.29078e-05	2.63862e-05	2.38138e-05	3.80102e-06	3.78419e-06	3.95689e-06	2.27166e-05	3.65346e-05	8.40422e-06	2.02388e-05	1.05608e-05	1.55646e-05	1.42814e-05	1.45197e-05	8.55533e-06	3.54326e-05	2.19674e-05	2.68463e-05	8.86448e-06	1.49552e-05	1.29936e-05	2.5566e-05	1.84362e-05	2.94206e-05	2.25022e-05	1.43179e-05	1.63807e-05
f__Rhodospirillaceae;g__Magnetospirillum	0.000124708	7.76745e-05	7.466e-05	0.000133082	0.00092856	0.000105009	6.83635e-05	7.76508e-05	9.38283e-05	4.30813e-05	4.16274e-05	4.81432e-05	5.29639e-05	5.32591e-05	5.72804e-05	0.000459178	0.000453898	0.000559782	2.33006e-06	4.90976e-06	4.02537e-06	2.41013e-05	3.76866e-05	6.34386e-06	2.72775e-05	2.26257e-05	2.46265e-05	5.74163e-05	2.9565e-05	2.93607e-05	4.89167e-05	2.72626e-05	3.30317e-05	3.93186e-05	4.27588e-05	4.97226e-05	9.18753e-05	7.98447e-05	9.91009e-05	0.000113261	9.89514e-05	7.80112e-05
f__Sphingobacteriaceae;g__Mucilaginibacter	5.61907e-05	3.67801e-05	5.85622e-05	0.000212196	0.000224574	0.000150556	6.87943e-05	3.49778e-05	5.4036e-05	0.000415001	0.000338271	0.000390387	0.000899425	0.000841359	0.00092724	0.00010818	0.000136684	9.05857e-05	3.13319e-05	1.93162e-05	4.63802e-05	5.39114e-05	4.38963e-05	3.88772e-05	0.000105149	6.18489e-05	5.02456e-05	4.0834e-05	4.06172e-05	5.04817e-05	2.11875e-05	1.70954e-05	1.55872e-05	1.03994e-05	1.57788e-05	9.7444e-06	0.000116353	9.44501e-05	0.000106192	2.89974e-05	1.37856e-05	3.5149e-05
f__Flavobacteriaceae;g__Psychroflexus	3.30953e-05	9.52265e-06	1.60486e-05	0.000209976	5.84557e-05	0.00014966	3.61931e-05	1.82662e-05	2.85767e-05	0.00042872	0.000323622	0.000409454	0.000926945	0.000916491	0.000887732	4.71205e-05	4.67014e-05	3.75472e-05	2.04481e-05	1.35033e-05	4.48975e-05	1.84378e-05	1.43667e-05	1.00065e-05	4.65546e-05	2.17284e-05	2.03898e-05	2.86185e-05	2.99186e-05	2.91233e-05	4.56751e-06	2.44512e-06	3.29667e-06	3.34657e-06	4.16312e-06	4.8627e-06	3.00813e-05	1.79972e-05	2.83476e-05	6.50162e-06	1.90986e-06	1.02423e-05
f__Chitinophagaceae;g__Flavisolibacter	1.71893e-05	2.4997e-05	8.96914e-06	4.50839e-05	3.68166e-05	2.59643e-05	1.17616e-05	7.55018e-06	8.05827e-06	0.00092401	0.000749544	0.000774503	0.000339628	0.000316146	0.000353795	2.22997e-05	2.96652e-05	2.92109e-05	1.01589e-05	8.23131e-06	1.62677e-05	1.01932e-05	3.0521e-05	8.11316e-06	3.40543e-05	2.07226e-05	1.58804e-05	1.34599e-05	1.48283e-05	1.65505e-05	1.22544e-05	6.43298e-06	8.02892e-06	2.17129e-05	3.33734e-05	2.3243e-05	4.47828e-05	3.41074e-05	3.75468e-05	8.32262e-06	8.86673e-06	1.053e-05
f__Desulfobacteraceae;g__Desulfospira	1.50227e-05	1.82112e-05	1.11863e-05	0.000915532	6.78415e-05	0.000780856	1.17942e-05	1.44833e-05	1.23667e-05	2.34572e-06	1.65804e-06	1.86308e-06	7.06902e-06	7.25028e-06	6.71842e-06	1.35758e-05	1.38108e-05	1.47125e-05	2.36637e-07	7.10297e-07	3.44127e-07	4.59998e-06	8.22898e-06	1.37979e-06	4.80373e-06	1.55843e-06	3.57218e-06	6.92386e-06	8.55441e-07	1.66359e-06	2.42936e-06	9.42648e-07	1.03175e-06	9.29182e-07	5.39902e-07	1.16737e-06	2.71637e-06	1.77122e-06	2.40115e-06	2.81972e-06	2.0724e-06	2.15468e-06
f__Chitinophagaceae;g__Chitinophaga	8.38695e-05	7.4275e-05	7.33137e-05	0.000258149	0.000250637	0.00018882	0.00010728	5.31999e-05	7.00241e-05	0.000407771	0.00032078	0.000377662	0.000859126	0.000790903	0.000907859	0.000108319	0.00014528	0.000118351	2.95431e-05	1.53184e-05	3.63792e-05	6.09327e-05	5.20923e-05	3.05742e-05	0.00012458	6.79066e-05	5.36442e-05	6.40291e-05	6.07511e-05	6.57129e-05	4.72771e-05	3.31382e-05	3.63824e-05	2.17865e-05	3.4313e-05	2.39829e-05	0.000186405	0.000128575	0.000160341	4.40378e-05	3.08947e-05	5.48009e-05
f__Pseudonocardiaceae;g__Saccharothrix	0.000907355	0.000330859	0.000544567	3.40582e-05	0.000127312	4.83367e-05	0.000404303	0.00044917	0.000451269	0.000434687	0.000455296	0.000489179	0.00039895	0.000427502	0.000428076	0.000830386	0.000656526	0.000837493	1.05097e-05	1.04842e-05	9.4246e-06	0.000277069	0.000325477	6.23562e-05	0.000429941	0.000486919	0.000526121	0.000198996	0.000162286	0.000123911	8.41572e-05	4.71981e-05	5.56355e-05	0.000234119	0.00019151	0.000274028	0.000655093	0.000449954	0.000745882	0.000102085	4.56766e-05	7.20054e-05
f__Eubacteriaceae;g__Eubacterium	0.000146491	0.000249706	0.000701273	4.77061e-05	2.33537e-05	3.03611e-05	4.67487e-06	4.86744e-06	5.54473e-06	3.56173e-06	0.000344834	3.28682e-06	4.83297e-06	6.42889e-06	5.74114e-06	9.84635e-06	9.68343e-06	1.05504e-05	1.20041e-06	1.87282e-05	7.08676e-06	2.90607e-05	9.88863e-06	8.19149e-06	1.95503e-05	8.00366e-06	1.26895e-05	1.80221e-06	1.5681e-06	1.00272e-05	2.99327e-06	3.52876e-06	2.82562e-06	6.69229e-06	1.49714e-06	7.22303e-06	2.81816e-05	0.000897933	3.78283e-05	6.27759e-06	2.76515e-05	3.24834e-06
f__Xanthomonadaceae;g__Luteimonas	8.80871e-05	4.01624e-05	7.22759e-05	6.76943e-05	0.000170872	8.75287e-05	0.000105491	9.73793e-05	0.000121776	9.38196e-05	8.60777e-05	7.24253e-05	9.44552e-05	9.26339e-05	0.000238139	0.000600242	0.000895964	0.000693427	2.24541e-06	5.32377e-06	7.40274e-06	2.11783e-05	5.015e-05	7.16123e-06	7.13585e-05	3.92632e-05	3.02923e-05	1.89594e-05	1.38347e-05	9.19843e-06	2.75544e-05	1.91524e-05	1.97062e-05	1.09577e-05	1.02235e-05	1.25431e-05	5.4283e-05	5.84531e-05	5.74444e-05	2.67614e-05	3.11955e-05	2.03612e-05
f__Thermoleophilaceae;g__Thermoleophilum	0.000837083	0.000658778	0.000517623	3.06194e-05	0.000193194	2.17551e-05	0.000135743	0.000155658	0.000148629	0.000746166	0.00083436	0.000895792	0.000530041	0.000498785	0.000518932	0.000641218	0.000390018	0.000513249	2.29522e-05	3.30517e-05	2.40247e-05	5.25326e-05	0.000145855	1.65673e-05	0.000226128	0.000179215	0.00023229	0.00020937	0.000208093	0.000179216	6.43203e-05	4.18118e-05	4.72571e-05	0.000217089	0.000126707	0.000247077	0.000504288	0.000345345	0.000580667	0.000140081	0.000197378	0.000106936
f__Flavobacteriaceae;g__Lutibacter	2.21888e-05	1.31863e-05	2.34107e-05	0.000343974	0.000104902	0.000185573	2.44153e-05	1.86655e-05	2.1909e-05	0.000426892	0.000316127	0.000387032	0.00089556	0.000895659	0.000863917	3.66753e-05	4.31032e-05	3.39637e-05	2.01664e-05	1.23179e-05	4.49363e-05	1.64058e-05	9.75353e-06	1.31993e-05	4.30299e-05	2.05194e-05	1.66509e-05	2.62541e-05	3.0721e-05	2.92138e-05	7.58691e-06	5.97405e-06	5.64513e-06	3.09525e-06	3.03348e-06	4.6799e-06	2.38512e-05	1.79572e-05	2.23304e-05	7.42429e-06	4.63108e-06	6.59691e-06
f__Kineosporiaceae;g__Kineosporia	0.000471227	0.000343411	0.000293555	4.58781e-05	0.000157873	7.62895e-05	0.000274815	0.000341088	0.000341321	0.000656731	0.000652542	0.000650088	0.000634779	0.000694575	0.000671021	0.000629124	0.000558783	0.000823517	1.71904e-05	2.24886e-05	1.80684e-05	9.62734e-05	0.000144922	3.07372e-05	0.00050899	0.000873818	0.000663635	0.000163219	0.000141796	0.00011875	5.24998e-05	3.65988e-05	4.42714e-05	0.000259501	0.000190498	0.000283057	0.000588159	0.000420431	0.000628495	7.92343e-05	3.16164e-05	7.11629e-05
f__Halorubraceae;g__Halonotius	7.3289e-05	1.088e-05	4.77568e-05	9.85095e-05	1.20925e-05	0.000220262	0.000183753	0.000153157	0.0001334	3.61086e-05	3.04274e-05	3.41765e-05	2.57181e-06	2.05444e-06	2.10777e-06	4.08714e-05	5.41224e-05	4.12213e-05	0.000321696	0.00028099	0.000263439	0.00034072	0.000310892	0.00011249	0.000149588	0.000159985	0.000178738	0.000276594	0.000282499	0.000202214	0.000710914	0.000873493	0.000697843	0.000321982	0.000501498	0.000369766	0.000106583	7.99666e-05	7.40266e-05	0.000381384	0.000270319	0.000384269
f__Hyphomonadaceae;g__Oceanicaulis	4.04592e-05	2.61703e-05	1.9066e-05	4.21299e-05	9.98359e-05	7.32098e-05	3.20097e-05	3.35807e-05	4.46247e-05	1.23735e-05	1.30804e-05	1.29905e-05	1.62673e-05	2.03862e-05	1.92946e-05	0.000475362	0.000858969	0.000118391	6.12303e-08	2.34374e-06	4.59971e-07	3.43763e-06	5.88818e-06	6.73606e-07	1.12153e-05	9.35604e-06	1.1646e-05	8.05097e-06	5.62396e-06	5.35649e-06	2.12892e-06	8.88158e-07	1.50819e-06	3.08746e-07	8.09153e-07	1.20124e-06	1.08216e-05	1.48705e-05	1.455e-05	8.28314e-06	5.15876e-06	8.061e-06
f__Flammeovirgaceae;g__Reichenbachiella	6.45327e-05	9.19111e-05	4.64782e-05	0.000129816	0.000281828	9.56378e-05	4.53723e-05	2.46772e-05	3.16527e-05	0.000320729	0.000251051	0.000282864	0.000783473	0.000706133	0.000846852	4.49695e-05	8.52634e-05	8.24696e-05	3.6006e-05	1.33265e-05	3.09411e-05	4.33704e-05	2.85708e-05	2.65684e-05	9.22761e-05	4.69575e-05	3.94697e-05	4.06986e-05	4.08805e-05	4.5035e-05	8.55016e-06	9.45909e-06	7.69264e-06	5.253e-06	7.71837e-06	7.51582e-06	0.00018202	0.000119712	0.000168023	1.86205e-05	9.15506e-06	2.47805e-05
f__Erythrobacteraceae;g__Erythrobacter	5.25896e-05	3.25208e-05	2.83778e-05	5.67612e-05	0.000112735	5.39512e-05	4.25648e-05	4.39668e-05	5.95677e-05	0.000526178	0.000473442	0.000568569	0.000750884	0.000738153	0.000846726	0.000257478	0.000332188	0.000522189	4.7955e-06	4.17181e-06	3.29922e-06	2.13452e-05	3.49258e-05	7.01895e-06	0.000103726	0.000169294	0.000185694	4.23346e-05	3.00485e-05	4.26065e-05	2.25001e-05	1.77003e-05	1.5657e-05	3.96665e-05	3.8249e-05	4.58466e-05	0.000139638	0.000149858	0.00015618	4.526e-05	3.24114e-05	5.8017e-05
f__Polyangiaceae;g__Chondromyces	0.000244344	0.00018982	0.000146566	7.47974e-05	0.000841174	8.72488e-05	0.00015076	0.000170386	0.000188791	6.45588e-05	6.00603e-05	6.6711e-05	9.72604e-05	0.000101507	0.000100265	0.000187716	0.000167424	0.000368021	9.55387e-06	7.28738e-06	6.73495e-06	6.10184e-05	7.92197e-05	8.44119e-06	5.23864e-05	4.52944e-05	4.45322e-05	6.6655e-05	6.52568e-05	4.40407e-05	0.000122126	6.21914e-05	7.21856e-05	2.03831e-05	3.82084e-05	1.95728e-05	0.000154395	0.000107095	0.000169641	8.31906e-05	4.41839e-05	6.96168e-05
f__Legionellaceae;g__Legionella	8.37814e-05	0.000840806	6.24759e-05	9.04465e-05	0.000156144	9.00867e-05	5.54748e-05	4.78923e-05	7.62061e-05	1.79743e-05	1.60513e-05	1.98188e-05	5.31882e-05	5.50513e-05	5.35079e-05	4.22939e-05	4.886e-05	4.96059e-05	6.97585e-06	7.86237e-06	7.51158e-06	2.37665e-05	4.59771e-05	1.00331e-05	5.15265e-05	1.57652e-05	1.61664e-05	1.51011e-05	1.29977e-05	9.39994e-06	3.15091e-05	1.97786e-05	2.46326e-05	1.38846e-05	2.38348e-05	1.76345e-05	3.58319e-05	3.20629e-05	3.59331e-05	4.61399e-05	3.57035e-05	3.07978e-05
f__Streptosporangiaceae;g__Streptosporangium	0.000461311	0.000310242	0.00029858	3.52477e-05	0.000136268	5.05136e-05	0.0003441	0.000395568	0.000416134	0.000400599	0.000413398	0.000435303	0.000300911	0.000320963	0.000306036	0.000694873	0.000590326	0.000833728	2.09654e-05	2.33274e-05	2.42262e-05	0.000115707	0.000157609	3.5172e-05	0.000384104	0.000481739	0.000483607	0.000194217	0.00017397	0.00014398	5.37564e-05	3.74473e-05	4.70701e-05	0.000457244	0.000234277	0.000512441	0.00071389	0.000521822	0.000756852	0.000150897	9.69071e-05	8.20963e-05
f__Unclassified;g__Thiohalobacter	0.000277188	0.000190961	0.000196321	0.000664876	0.000735366	0.000830628	0.000374521	0.000391101	0.000442622	8.76011e-06	9.6922e-06	1.10662e-05	7.2736e-05	8.9127e-05	9.61399e-05	0.000143757	0.000167279	0.000117067	1.08705e-06	1.11257e-06	8.85807e-07	5.31159e-05	0.000108595	1.32726e-05	0.000231541	9.38016e-05	6.61844e-05	7.53839e-05	8.28325e-06	1.66936e-05	3.64332e-05	2.37719e-05	3.15266e-05	2.37752e-05	1.97472e-05	2.01892e-05	2.26484e-05	1.70001e-05	2.36769e-05	1.36047e-05	7.40167e-06	1.33747e-05
f__Rhodospirillaceae;g__Thalassospira	0.000144001	0.000116185	0.000108514	0.000105697	0.000826273	0.00010898	9.35516e-05	0.000103743	0.000137964	3.05621e-05	3.14921e-05	3.53317e-05	3.84405e-05	3.67661e-05	3.94683e-05	0.000319617	0.000325636	0.000394144	1.89848e-06	2.96832e-06	3.73372e-06	2.50211e-05	6.03658e-05	7.68425e-06	5.47658e-05	3.79207e-05	4.65139e-05	6.12228e-05	2.78513e-05	2.42181e-05	3.19718e-05	2.36448e-05	2.46775e-05	7.89581e-05	5.95871e-05	8.9882e-05	7.77229e-05	7.13499e-05	7.88524e-05	9.48985e-05	4.73988e-05	6.35682e-05
f__Spirochaetaceae;g__Spirochaeta	2.9199e-05	2.49695e-05	1.75142e-05	0.000824889	0.000157925	0.000482038	3.51102e-05	3.45561e-05	5.12325e-05	1.15514e-05	1.28632e-05	1.36103e-05	2.91419e-05	3.30051e-05	2.89455e-05	4.62536e-05	5.41129e-05	3.47838e-05	1.52744e-06	1.66427e-06	1.46866e-06	2.82552e-05	3.44767e-05	8.74433e-06	1.30122e-05	8.86585e-06	9.14733e-06	1.00289e-05	9.52658e-06	8.30868e-06	4.11007e-05	2.50143e-05	2.83229e-05	1.42952e-05	2.1057e-05	1.76297e-05	2.79002e-05	2.71809e-05	3.21902e-05	2.11076e-05	2.26424e-05	1.45616e-05
f__Yersiniaceae;g__Yersinia	7.09858e-07	1.0219e-05	1.45234e-06	1.21337e-05	1.23993e-05	1.65656e-05	6.05381e-06	4.73084e-06	6.54493e-06	2.71247e-06	3.3838e-06	2.22906e-06	6.4736e-06	5.82516e-06	5.36144e-06	6.77774e-06	6.17479e-06	4.29452e-06	5.61949e-07	1.11648e-06	1.27651e-06	1.22636e-06	7.3406e-06	1.84802e-06	6.30803e-06	2.40767e-06	1.78075e-06	1.65014e-06	1.94228e-06	1.2446e-06	6.21095e-07	8.7829e-07	2.02381e-06	7.39329e-06	2.85844e-07	6.45443e-07	6.57997e-06	0.000789659	7.93288e-06	5.40234e-06	3.9185e-06	3.89374e-06
f__Flavobacteriaceae;g__Chryseobacterium	3.92111e-05	4.80913e-05	5.39444e-05	0.000213518	0.000124988	0.000154617	5.30926e-05	2.22536e-05	3.40065e-05	0.000375441	0.000274629	0.000336657	0.000780183	0.000728664	0.000762713	6.97037e-05	8.63897e-05	6.19998e-05	1.41889e-05	1.84821e-05	4.08434e-05	3.04265e-05	2.03731e-05	2.41673e-05	7.14496e-05	2.00994e-05	1.8099e-05	1.97973e-05	1.85211e-05	2.31359e-05	1.00549e-05	6.70912e-06	5.90664e-06	4.17494e-06	7.7341e-06	7.25084e-06	4.95711e-05	5.74392e-05	5.01408e-05	2.38809e-05	7.25701e-05	2.01786e-05
f__Archangiaceae;g__Archangium	0.000369478	0.000165191	0.000216005	0.000307035	0.000772101	0.000536636	0.000241071	0.0002697	0.000271328	0.000283728	0.000256805	0.000393878	0.000350103	0.000346356	0.000352385	0.000511568	0.000456391	0.000436148	1.99109e-05	2.06096e-05	1.79634e-05	0.000130496	0.000215607	2.90542e-05	0.000284698	0.000251861	0.000291694	0.000169943	0.000143442	0.000122239	0.000220946	0.000126508	0.000148104	0.000202759	0.000751612	0.000228515	0.000560431	0.000486679	0.000620109	0.000209264	0.000181016	0.00020571
f__Streptomycetaceae;g__Kitasatospora	0.000449156	0.000771485	0.000288416	1.57077e-05	5.48293e-05	2.735e-05	0.000220072	0.000252468	0.00024387	0.000163081	0.00016987	0.000173412	0.000127259	0.000131663	0.000125498	0.000221363	0.000175828	0.000236617	1.87218e-05	1.4726e-05	1.33175e-05	6.05367e-05	8.22281e-05	1.74154e-05	0.00025087	0.000296161	0.000314443	0.000123241	0.000113911	8.33021e-05	7.15817e-05	4.94714e-05	5.20264e-05	0.000222388	0.00016184	0.000265034	0.000328347	0.000279979	0.000350401	0.000100051	5.45952e-05	6.62357e-05
f__Prolixibacteraceae;g__Prolixibacter	8.14116e-06	1.84468e-05	1.41643e-05	0.000765407	0.000168672	0.000412384	1.48067e-05	1.07346e-05	1.16014e-05	6.09856e-05	4.57492e-05	5.18634e-05	0.000121596	0.000112488	0.00012323	2.52845e-05	4.00432e-05	6.66162e-05	4.90713e-06	6.08657e-06	1.23913e-05	1.6303e-05	1.33726e-05	6.36406e-06	1.82674e-05	8.97313e-06	6.03263e-06	1.06486e-05	9.66752e-06	1.13178e-05	1.93418e-05	9.33545e-06	9.92031e-06	2.4991e-06	6.0102e-06	5.29865e-06	2.04583e-05	1.38825e-05	1.76072e-05	1.06394e-05	6.73491e-06	8.63592e-06
f__Actinopolysporaceae;g__Actinopolyspora	0.000293643	0.00076045	0.000182944	1.07381e-05	5.79201e-05	2.26547e-05	0.000153036	0.000169809	0.000175098	0.000131262	0.000132106	0.000137825	9.29722e-05	0.000104906	9.60323e-05	0.000265313	0.000199933	0.000190455	1.04785e-05	2.48257e-05	2.03842e-05	8.52373e-05	8.13517e-05	2.16886e-05	0.000222905	0.000194166	0.000246753	0.000104215	7.36363e-05	6.05214e-05	4.85291e-05	3.01085e-05	3.60019e-05	0.000266795	0.000151976	0.000315953	0.000370996	0.000352446	0.000413503	0.000177687	0.000100843	7.6525e-05
f__Planctomycetaceae;g__Planctomyces	0.000158777	0.000464229	0.000104422	5.54883e-05	0.000365187	5.86151e-05	7.77861e-05	9.47678e-05	9.62757e-05	9.48125e-05	8.7391e-05	0.000104903	0.000229936	0.000221058	0.000243932	0.000317909	0.000279266	0.000519483	1.6115e-05	1.5646e-05	1.75573e-05	7.87183e-05	0.000113002	1.46516e-05	7.7952e-05	5.70126e-05	7.17448e-05	8.98522e-05	7.77204e-05	6.26558e-05	0.000107274	7.65481e-05	8.76838e-05	8.99869e-05	8.64374e-05	9.42187e-05	0.000719088	0.000647188	0.000760404	0.000231206	0.00018262	0.000158705
f__Rhodospirillaceae;g__Caenispirillum	0.000295605	0.000133548	0.000183393	0.000118899	0.000757143	0.000118496	0.000159536	0.000213799	0.00024481	8.82779e-05	8.95917e-05	0.000100877	7.61251e-05	7.86386e-05	8.10546e-05	0.000454736	0.000433157	0.000513312	2.32351e-06	2.44719e-06	1.89097e-06	5.56312e-05	8.54708e-05	1.34844e-05	0.00014495	0.000146304	0.000173247	0.000118408	6.85775e-05	5.64661e-05	5.25116e-05	3.52167e-05	3.67984e-05	0.000105226	9.23571e-05	0.000124876	0.00019228	0.000155538	0.000212579	0.000116546	7.77627e-05	9.32135e-05
f__Anaeromyxobacteraceae;g__Anaeromyxobacter	0.000398343	0.000200333	0.000263056	0.000228874	0.000751948	0.000233747	0.000216573	0.000244333	0.000249778	0.000141541	0.000150723	0.000171794	0.000183971	0.00018343	0.000192006	0.00036658	0.000284386	0.000350744	1.70275e-05	1.65102e-05	1.37057e-05	0.00013549	0.000241422	3.264e-05	0.00022651	0.00018411	0.000230081	0.000179652	0.000143032	0.000125515	0.000241679	0.000124786	0.000147872	0.000154465	0.000151478	0.000167891	0.000359874	0.000258079	0.000417492	0.000166556	0.000112565	0.000143943
f__Nannocystaceae;g__Nannocystis	0.000230404	0.000112409	0.000157707	0.00013927	0.000751358	0.000129973	0.000182132	0.000234254	0.000219941	7.17158e-05	7.04866e-05	7.53924e-05	0.000109516	0.000108738	0.000109438	0.000213338	0.000193253	0.000250125	1.04706e-05	9.35377e-06	9.54935e-06	9.40009e-05	0.000146118	1.69835e-05	0.000114225	9.778e-05	0.000111371	7.30003e-05	7.44248e-05	5.09082e-05	0.000117857	5.75312e-05	7.19957e-05	0.000161019	0.000101698	0.000171861	0.000143289	0.000110103	0.000152424	9.94922e-05	7.22579e-05	7.91805e-05
f__Burkholderiaceae;g__Burkholderia	0.000327542	0.000751336	0.00074431	0.000154659	0.000470676	0.000173115	0.000163193	0.000170274	0.000180168	9.07672e-05	7.96512e-05	8.96858e-05	0.000130577	0.000129908	0.000135968	0.000239962	0.000264607	0.000287493	1.69746e-05	7.84308e-05	6.0705e-05	9.95592e-05	0.000127334	6.85837e-05	0.000291773	0.000174355	0.000213785	7.02797e-05	4.74222e-05	4.21855e-05	8.65065e-05	7.42373e-05	7.90931e-05	0.000258584	0.000180926	0.000270736	0.000302424	0.000727719	0.000337221	8.47691e-05	0.000133796	6.62782e-05
f__Desulfohalobiaceae;g__Desulfonatronospira	2.07072e-05	4.12649e-05	1.12949e-05	0.00074861	6.86761e-05	0.000405096	2.09293e-05	1.75496e-05	2.50473e-05	2.94458e-06	3.65054e-06	4.20217e-06	1.39692e-05	1.46009e-05	1.34371e-05	1.8009e-05	1.83986e-05	1.52563e-05	1.74584e-08	1.81242e-07	2.54925e-07	1.38875e-05	3.37081e-05	2.69471e-06	9.15281e-06	3.25189e-06	4.0683e-06	7.68199e-06	6.96765e-06	5.20786e-06	6.90589e-06	3.53755e-06	4.40535e-06	9.73153e-06	1.1517e-05	1.45914e-05	1.41194e-05	1.53359e-05	1.62092e-05	4.33318e-06	5.89163e-06	3.26696e-06
f__Physalacriaceae;g__Armillaria	0	0	4.14358e-06	7.50942e-05	5.78605e-07	1.02184e-05	0	0	0	2.20796e-06	1.58524e-06	1.58351e-06	8.47998e-07	3.49077e-07	3.66447e-07	3.2348e-07	3.81546e-07	2.01258e-07	4.91797e-07	0.000407395	0.000173996	1.40437e-05	3.51809e-06	2.3072e-08	1.47687e-08	0	0	1.87904e-06	1.70768e-06	1.68421e-06	6.11922e-07	8.6114e-08	2.72243e-07	0	0	0	0	0	0	3.19048e-07	0.000746064	4.53525e-07
f__Opitutaceae;g__Opitutus	0.000102855	9.46583e-05	6.96329e-05	7.72353e-05	0.000742646	5.95325e-05	0.000100342	9.90739e-05	0.000132178	6.60468e-05	5.93598e-05	6.73912e-05	0.000387791	0.000429088	0.00037726	0.000142284	0.000147753	0.000337068	3.20409e-06	4.43124e-06	3.44604e-06	2.05686e-05	5.78901e-05	7.90495e-06	5.0958e-05	3.17306e-05	4.96128e-05	2.93782e-05	2.82252e-05	1.7488e-05	3.34533e-05	2.27193e-05	2.59074e-05	8.86795e-06	1.52374e-05	1.10346e-05	0.00017977	0.000146128	0.000265111	1.63966e-05	1.10188e-05	1.8422e-05
f__Methanomassiliicoccaceae;g__Methanomassiliicoccus	0.000218652	1.25579e-05	0.000138622	3.87318e-05	2.21654e-05	1.29406e-05	1.59369e-05	1.62904e-05	1.43047e-05	1.01818e-05	1.08774e-05	9.94199e-06	5.39953e-06	6.84502e-06	5.00459e-06	6.98983e-06	7.17349e-06	6.65641e-06	4.40816e-05	3.72736e-05	3.63174e-05	0.000118099	0.000296618	1.45244e-05	5.09483e-05	1.07274e-05	1.82899e-05	1.64158e-05	2.22856e-05	1.29544e-05	0.000742562	0.000423768	0.000503349	0.000257955	0.000356826	0.000285347	3.52633e-05	2.66135e-05	3.75881e-05	0.00034209	0.000367827	0.000197523
f__Peptoniphilaceae;g__Anaerococcus	6.90542e-06	1.4561e-05	1.87493e-05	1.22201e-05	3.20843e-06	3.08281e-06	1.94806e-06	1.15708e-06	1.71825e-06	3.75613e-07	1.52927e-06	2.62459e-07	1.33772e-06	1.03747e-06	8.29044e-07	9.54231e-07	1.2212e-06	2.19477e-06	1.01092e-07	4.0955e-06	2.80963e-06	5.32314e-07	1.07385e-06	0.000741006	4.78359e-06	2.74581e-07	5.21406e-07	4.23438e-07	2.12684e-07	2.17401e-07	1.13113e-06	4.16337e-07	7.33515e-07	7.2313e-07	7.62029e-07	9.82655e-07	1.85947e-07	3.19078e-06	4.75161e-07	2.64197e-06	2.94704e-05	2.02252e-06
f__Desulfobacteraceae;g__Desulfobacter	2.04676e-05	2.88647e-05	2.32098e-05	0.000739735	7.0526e-05	0.000569951	1.22885e-05	1.15265e-05	1.33993e-05	9.61469e-06	9.50054e-06	8.03683e-06	1.3196e-05	1.33861e-05	1.40445e-05	2.47152e-05	2.26547e-05	2.7058e-05	7.99716e-07	6.80585e-07	1.52093e-06	6.89789e-06	1.26524e-05	2.47481e-06	1.49706e-05	1.06563e-05	8.54642e-06	9.11532e-06	3.30125e-06	4.56639e-06	5.86294e-06	6.11301e-06	4.66468e-06	1.11234e-06	2.15749e-06	1.33602e-06	8.0222e-06	8.58464e-06	8.51886e-06	4.96645e-06	2.82643e-06	3.73485e-06
f__Pelagibacteraceae;g__Candidatus Pelagibacter	1.19564e-05	0.000738407	8.47436e-06	5.43043e-05	6.2023e-05	5.95909e-05	1.0303e-05	5.8451e-06	8.84268e-06	4.24428e-06	2.88418e-06	3.62645e-06	6.57684e-06	6.12921e-06	6.34004e-06	1.81001e-05	1.99535e-05	1.81617e-05	9.4955e-07	2.30692e-06	4.27944e-06	9.72455e-06	1.24324e-05	2.56822e-05	4.16117e-05	1.05016e-05	1.40131e-05	6.49006e-06	4.98721e-06	3.45786e-06	1.22224e-05	6.72466e-06	6.72943e-06	2.49522e-05	2.15e-05	2.78811e-05	4.67328e-05	5.54385e-05	4.21137e-05	2.95879e-05	1.43521e-05	2.84762e-05
f__Nitrospiraceae;g__Nitrospira	0.000324964	0.000331637	0.000237383	0.000219564	0.000734897	0.000198972	0.000171357	0.0001834	0.000195895	0.000131698	0.000118766	0.000139022	0.000251084	0.000243949	0.000250716	0.000407575	0.000357599	0.000472405	1.31787e-05	1.52342e-05	1.5823e-05	9.49208e-05	0.000220445	1.92651e-05	0.000130965	0.000104115	0.000123129	9.0263e-05	7.42865e-05	6.27463e-05	0.000174743	0.000113512	0.000143428	0.000169778	0.000139277	0.000190567	0.000266308	0.000212147	0.000301508	0.000142665	0.00010877	0.000115878
f__Nocardiopsaceae;g__Marinactinospora	7.41737e-05	3.95222e-05	4.02433e-05	4.27823e-06	1.52797e-05	7.6354e-06	4.83991e-05	5.90007e-05	6.2333e-05	7.94289e-05	8.74198e-05	8.89334e-05	5.99966e-05	6.14962e-05	5.93845e-05	0.000504197	0.000733485	0.000350976	2.20138e-06	1.88149e-06	1.90677e-06	2.22393e-05	2.24192e-05	5.40933e-06	9.14467e-05	0.000127271	0.000125788	2.27711e-05	1.84121e-05	1.6609e-05	8.61677e-06	6.47776e-06	6.88855e-06	9.02687e-05	4.40091e-05	0.000106805	0.000105358	7.62454e-05	0.000117142	4.62507e-05	1.50395e-05	2.08163e-05
f__Methylobacteriaceae;g__Methylobacterium	0.000406472	0.000395045	0.000265556	0.000123027	0.000730618	0.000128679	0.000148798	0.000192302	0.000215345	0.000207115	0.000201762	0.00021772	0.000197752	0.000188968	0.000199952	0.000608122	0.000534415	0.000641189	1.45191e-05	3.80688e-05	2.85862e-05	5.82326e-05	0.00010284	0.000261656	0.000185465	0.000213638	0.000219176	0.000104708	7.93738e-05	7.23241e-05	6.14472e-05	4.52716e-05	4.97884e-05	0.000109172	8.61602e-05	0.000126833	0.000400326	0.000373015	0.000414564	0.000129174	8.7935e-05	0.000111884
f__Ardenticatenaceae;g__Candidatus Promineofilum	0.00029131	0.000249571	0.000179978	0.000210968	0.000724427	0.000227824	0.000180698	0.000254506	0.000235524	0.000107628	0.000113527	0.000118973	9.9301e-05	9.94027e-05	0.000101721	0.000231397	0.000199427	0.000236976	1.11054e-05	1.71315e-05	1.15339e-05	4.94694e-05	9.67361e-05	1.55073e-05	0.000164414	0.000126007	0.000154127	0.000173418	7.624e-05	7.0793e-05	6.28745e-05	4.02702e-05	4.96425e-05	0.000193888	0.000122649	0.000221857	0.000124456	8.68627e-05	0.000140636	5.87879e-05	3.92028e-05	4.1362e-05
f__Planctomycetaceae;g__Schlesneria	0.00010046	0.000666464	7.62425e-05	1.86076e-05	0.000249786	1.36001e-05	2.78707e-05	3.54622e-05	3.51134e-05	2.89256e-05	2.86259e-05	3.29054e-05	6.25333e-05	6.11763e-05	6.05336e-05	0.000211546	0.000200949	0.000380773	2.02263e-06	5.26151e-06	1.33587e-06	1.76192e-05	3.70511e-05	4.74817e-06	2.9322e-05	2.1528e-05	2.56867e-05	3.98497e-05	2.90786e-05	1.86543e-05	1.05184e-05	8.29945e-06	9.45114e-06	2.26255e-06	7.2112e-06	5.98172e-06	0.000678672	0.000649561	0.00072236	0.000108033	6.05423e-05	7.52364e-05
f__Chromatiaceae;g__Thiorhodovibrio	2.4267e-05	1.486e-05	1.37734e-05	0.000170956	9.84224e-05	0.000722121	1.65916e-05	1.79313e-05	2.35401e-05	6.6327e-06	6.40227e-06	8.02625e-06	6.92953e-06	6.54188e-06	8.64295e-06	1.61939e-05	1.9282e-05	2.07995e-05	7.38297e-07	1.05488e-06	8.01209e-07	6.94507e-06	9.65875e-06	1.91135e-06	1.68186e-05	1.15776e-05	1.14784e-05	5.32992e-06	4.48861e-06	3.63723e-06	2.51567e-06	2.43583e-06	2.78033e-06	7.92146e-06	9.38938e-06	1.08681e-05	5.45894e-06	4.21703e-06	5.27006e-06	2.40673e-06	1.23564e-06	2.42507e-06
f__Rhodospirillaceae;g__Rhodovibrio	0.000226873	0.000194267	0.000145137	0.0002355	0.000720613	0.000353291	0.000185686	0.000233282	0.000279769	2.68136e-05	2.68956e-05	3.41254e-05	4.09354e-05	4.34853e-05	4.93916e-05	0.000352222	0.000449382	0.000464985	7.36641e-06	4.28054e-06	3.9642e-06	4.06777e-05	8.75748e-05	8.73265e-06	4.1692e-05	3.24134e-05	4.11041e-05	0.000101528	3.22008e-05	4.02771e-05	2.9718e-05	1.86173e-05	2.06051e-05	6.99915e-05	5.23445e-05	8.44105e-05	3.40455e-05	3.2984e-05	3.90823e-05	5.20419e-05	3.06393e-05	3.69715e-05
f__Cellvibrionaceae;g__Marinagarivorans	6.67394e-06	1.1101e-06	1.55688e-06	2.8444e-06	1.39521e-05	1.5188e-06	4.41784e-06	4.7915e-06	3.47474e-06	0.000446816	0.000457824	0.000719721	0.000325089	0.000380065	0.000409709	0.000266707	0.000537144	7.83882e-05	1.56673e-05	3.01232e-08	1.32138e-07	1.57454e-07	2.14533e-06	3.04044e-07	8.39959e-05	0.00015073	5.68781e-05	2.16649e-06	2.72673e-06	4.693e-06	7.99324e-07	5.39707e-07	8.62103e-07	1.75168e-08	1.3202e-07	4.40351e-08	9.30158e-06	4.69538e-06	1.87105e-05	1.34755e-06	2.16134e-07	9.21441e-07
f__Unclassified;g__Candidatus Nanosalinarum	3.12853e-05	1.7418e-06	1.51721e-05	0.000112386	1.16939e-05	0.000179166	5.72609e-05	2.84469e-05	2.23527e-05	3.24786e-06	3.84465e-06	4.62293e-06	1.32913e-07	4.67219e-08	2.33891e-07	6.79972e-07	1.64139e-06	1.13458e-06	5.25057e-05	5.8077e-05	6.48204e-05	0.00049485	0.00022717	0.000257288	3.75582e-05	1.74784e-05	2.26295e-05	0.000309478	0.000284884	0.000199971	0.000317379	0.000216039	0.000220917	7.12823e-05	0.000105814	8.71779e-05	5.04259e-05	4.52804e-05	3.36227e-05	0.000718084	0.000453269	0.000492667
f__Unclassified;g__Thermoanaerobaculum	0.000432181	0.000450018	0.000268643	0.000707885	0.000538833	0.000452428	3.4981e-05	3.01012e-05	5.23872e-05	1.4382e-05	1.40171e-05	1.59379e-05	1.73195e-05	2.01381e-05	1.77902e-05	0.00011877	0.000112543	0.000142686	3.60446e-07	5.48889e-07	1.63114e-07	7.27683e-06	1.88387e-05	1.08311e-06	2.90558e-05	1.54062e-05	1.64891e-05	2.02322e-05	6.79974e-06	5.74264e-06	4.39751e-05	2.57389e-05	3.13867e-05	8.27918e-06	1.13526e-05	1.00896e-05	8.5298e-05	5.82347e-05	8.92892e-05	2.05496e-05	2.76561e-05	1.32895e-05
f__Kiloniellaceae;g__Kiloniella	0.000133326	9.39609e-05	0.000125606	7.53677e-05	0.00070483	8.29268e-05	8.57335e-05	0.000126014	0.000131666	2.38181e-05	2.56894e-05	3.55711e-05	2.37323e-05	2.73556e-05	2.78373e-05	0.000170271	0.000154861	0.000195872	6.23872e-07	8.19e-07	7.85034e-07	7.25468e-06	2.72413e-05	5.80454e-06	2.05797e-05	2.26429e-05	2.32623e-05	5.66145e-05	2.32778e-05	2.09713e-05	6.00617e-06	4.25269e-06	4.81384e-06	3.8265e-06	4.58145e-06	4.68583e-06	3.20213e-05	2.76557e-05	3.1708e-05	3.09718e-05	2.25558e-05	2.14452e-05
f__Patulibacteraceae;g__Patulibacter	0.000506515	0.000280774	0.000312247	4.04636e-05	0.000190094	5.92713e-05	0.000422402	0.000512562	0.000499423	0.000612428	0.000634589	0.00069421	0.000391253	0.000418764	0.000398543	0.000628434	0.000448176	0.000564761	2.41202e-05	3.02916e-05	2.24115e-05	0.000137726	0.000205882	4.81005e-05	0.000519227	0.000524864	0.000595577	0.000265817	0.000239672	0.000195584	0.00010938	6.51968e-05	7.36567e-05	0.000467342	0.000269613	0.000524744	0.000624254	0.000482098	0.000691648	0.000124609	7.76464e-05	0.000102004
f__Desulfohalobiaceae;g__Desulfonatronovibrio	2.81351e-05	2.24736e-05	2.32067e-05	0.000692602	7.25017e-05	0.000452218	2.88751e-05	2.32961e-05	2.77542e-05	5.19841e-06	3.85836e-06	7.37962e-06	2.04414e-05	1.9919e-05	2.20909e-05	4.11543e-05	3.52409e-05	3.22139e-05	3.55699e-07	4.27452e-07	8.32941e-07	1.59269e-05	1.29463e-05	2.46914e-06	1.10763e-05	7.4312e-06	8.76316e-06	6.67951e-06	6.99839e-06	4.61842e-06	6.54555e-06	6.09413e-06	6.38958e-06	3.44056e-05	1.04654e-05	2.77182e-05	1.75036e-05	1.78024e-05	2.21414e-05	8.80294e-06	3.93374e-06	6.94524e-06
f__Kineosporiaceae;g__Angustibacter	0.000219577	6.55242e-05	0.00013885	1.38635e-05	4.92081e-05	2.89213e-05	0.000119153	0.00013914	0.000140408	0.000589598	0.000587	0.000581292	0.000426869	0.000485536	0.0004469	0.000283745	0.000244612	0.000328647	1.49129e-05	1.45853e-05	1.33609e-05	3.48521e-05	5.26337e-05	1.14512e-05	0.000225953	0.000544408	0.000353989	0.000102334	0.000109922	8.70219e-05	2.10987e-05	1.54024e-05	1.83277e-05	0.000131459	7.37121e-05	0.000148129	0.000642714	0.000447148	0.000689226	2.76779e-05	1.32952e-05	3.91682e-05
f__Halanaerobiaceae;g__Halothermothrix	1.52805e-05	4.22538e-06	9.96588e-06	0.00068733	3.39297e-05	0.000303515	1.31191e-05	9.39784e-06	1.01701e-05	8.13162e-06	6.98354e-06	7.93239e-06	4.49353e-06	4.46441e-06	4.55595e-06	6.23983e-06	4.59103e-06	3.12771e-06	1.49928e-05	1.85437e-05	1.78185e-05	1.41354e-05	1.58586e-05	4.26237e-06	9.84582e-06	1.14475e-05	1.04792e-05	7.51849e-06	7.32701e-06	6.40966e-06	2.91074e-05	1.8548e-05	2.33354e-05	9.68541e-06	1.47476e-05	1.23703e-05	5.73342e-06	4.05381e-06	5.77366e-06	2.06551e-05	1.73137e-05	1.74756e-05
f__Thermaceae;g__Meiothermus	0.000367151	0.000246248	0.000210053	0.00065113	0.000463579	0.000686285	0.000274659	0.000420271	0.000374082	0.000303796	0.000300114	0.000308657	0.000415186	0.000406375	0.000415521	0.00068699	0.000457149	0.000543986	1.32641e-05	1.43611e-05	1.30371e-05	0.000122848	0.000278815	3.11387e-05	0.000178273	0.000179674	0.000198186	0.000120237	0.000108099	8.58306e-05	0.000225917	0.00014377	0.000167306	0.000155838	0.000149014	0.000178005	0.000575868	0.000435399	0.000650701	0.00019676	0.000137677	0.000181253
f__Campylobacteraceae;g__Campylobacter	6.39156e-05	0.000259675	8.42716e-05	3.87804e-05	6.23061e-06	1.48748e-05	6.61254e-06	9.56933e-06	8.874e-06	1.53908e-06	3.21336e-06	2.12178e-06	6.23932e-06	5.27365e-06	5.49973e-06	3.02613e-06	3.19628e-06	2.04101e-06	1.05112e-06	3.84346e-05	5.15425e-05	7.39799e-06	2.39673e-06	0.000679745	6.0455e-05	1.94698e-06	1.78382e-06	2.53086e-06	5.54598e-06	1.85601e-06	6.97899e-06	7.14475e-06	5.24776e-06	7.62274e-05	2.20262e-06	1.02299e-05	3.90681e-06	8.37705e-05	4.62151e-06	8.9321e-06	0.000496944	1.3132e-05
f__Desulfonatronaceae;g__Desulfonatronum	9.89931e-05	8.01034e-05	7.18817e-05	0.000679383	0.000189947	0.000552996	5.63184e-05	5.87369e-05	7.21503e-05	5.52025e-05	4.5237e-05	5.67532e-05	0.00017337	0.000174288	0.000176083	0.000187018	0.000165185	0.000140235	1.09607e-05	1.53318e-05	1.30013e-05	3.33232e-05	6.09476e-05	7.93127e-06	4.83597e-05	7.86624e-05	4.72017e-05	5.79405e-05	4.02022e-05	3.51601e-05	2.3617e-05	1.24958e-05	1.38889e-05	7.32882e-06	1.73247e-05	1.20144e-05	8.167e-05	6.5077e-05	8.91352e-05	3.06134e-05	2.03654e-05	2.92014e-05
f__Streptococcaceae;g__Lactococcus	0.000415996	0.000679079	0.000462341	9.96235e-07	2.19993e-06	3.48987e-06	2.44802e-06	1.71233e-06	2.04507e-06	7.12226e-07	3.27409e-05	1.23374e-06	3.39312e-06	1.42855e-06	1.68709e-06	4.30891e-07	7.22448e-07	1.34736e-06	1.18655e-07	3.66462e-05	1.43169e-05	3.202e-06	4.56506e-07	8.12297e-06	5.55482e-05	4.2727e-06	5.70512e-06	2.42133e-07	3.02671e-07	1.70074e-07	0	5.34764e-07	3.56709e-07	3.85515e-06	6.0712e-06	2.37748e-06	4.52604e-07	2.22707e-05	1.15747e-06	8.79305e-07	0.00052493	2.47642e-07
f__Thermomonosporaceae;g__Thermomonospora	0.000453631	0.000151262	0.000334397	1.82898e-05	6.6592e-05	2.98142e-05	0.000232627	0.00027365	0.00026217	0.00034706	0.000363424	0.000358832	0.000236331	0.000244425	0.000234477	0.00042073	0.000358258	0.000448193	1.67246e-05	1.70413e-05	1.44041e-05	0.000116639	0.000140458	3.22166e-05	0.000411608	0.000538752	0.000526382	0.000152363	0.000134809	0.00010572	8.51634e-05	5.66731e-05	6.42871e-05	0.000521109	0.000282326	0.000595988	0.000601419	0.000427408	0.000678543	0.000233486	7.72709e-05	0.000102813
f__Acidiferrobacteraceae;g__Sulfurifustis	0.000290359	0.000271216	0.000210185	0.000192994	0.000675228	0.000277604	0.000238074	0.0002786	0.000326461	4.65105e-05	4.08248e-05	5.14628e-05	7.92356e-05	9.27538e-05	8.86048e-05	0.000207161	0.000174864	0.000215507	4.14118e-06	6.98894e-06	6.40513e-06	5.73223e-05	0.000168881	1.42923e-05	7.34438e-05	4.70312e-05	5.00597e-05	0.000170434	3.81261e-05	4.52785e-05	7.83255e-05	4.92413e-05	5.62249e-05	3.5741e-05	4.21336e-05	4.14889e-05	6.0924e-05	5.25558e-05	6.36629e-05	6.03879e-05	4.84529e-05	4.99651e-05
f__Unclassified;g__Chryseolinea	4.10305e-05	5.33023e-05	4.40867e-05	6.98868e-05	0.000169731	5.40212e-05	4.3262e-05	3.40245e-05	3.79885e-05	0.000213499	0.000167431	0.000193057	0.000618715	0.0005666	0.000670782	7.3029e-05	9.74828e-05	0.000210303	1.2014e-05	5.39012e-06	1.0147e-05	2.44787e-05	1.83469e-05	1.32618e-05	5.27211e-05	2.65345e-05	2.25379e-05	2.78134e-05	2.65748e-05	2.81269e-05	7.97792e-06	8.3704e-06	8.57841e-06	4.22084e-06	8.53812e-06	8.10106e-06	0.000175606	0.000131326	0.000174644	1.26621e-05	6.25498e-06	1.63971e-05
f__Micrococcaceae;g__Micrococcus	6.46008e-05	0.000454756	4.99345e-05	3.96492e-06	8.91796e-06	7.68134e-06	2.8742e-05	2.60366e-05	2.46192e-05	5.90422e-05	5.68572e-05	5.80162e-05	4.73748e-05	5.34976e-05	4.7072e-05	0.000228217	0.000378248	0.000667738	6.05505e-07	6.27148e-06	1.37521e-05	1.93114e-05	2.00938e-05	2.62026e-05	8.52731e-05	7.1028e-05	0.000104671	1.36352e-05	7.57016e-06	7.85909e-06	3.30531e-06	2.69411e-06	3.07228e-06	0.000417229	0.000108022	0.000469425	3.30138e-05	7.21476e-05	4.38373e-05	1.19543e-05	1.88938e-05	7.0435e-06
f__Rhodobacteraceae;g__Rhodobacter	0.000170784	0.000125683	0.000141249	0.00012071	0.000342826	0.000165624	8.09958e-05	9.89534e-05	0.000111364	9.80174e-05	8.53694e-05	9.36031e-05	4.84658e-05	5.33935e-05	5.37212e-05	0.00033233	0.000560182	0.000665687	1.24712e-05	1.83335e-05	1.62179e-05	2.04215e-05	4.07612e-05	7.73159e-06	0.00011847	0.000144873	9.18878e-05	4.42612e-05	3.97081e-05	4.38145e-05	1.16458e-05	1.10465e-05	1.41605e-05	2.09141e-05	2.06957e-05	2.29666e-05	0.000186223	0.000186233	0.000183293	2.81123e-05	2.10591e-05	2.85301e-05
f__Verrucomicrobia subdivision 3;g__Pedosphaera	0.00023074	0.000112769	0.000182342	0.000121453	0.0005863	7.67207e-05	0.000131321	0.000133719	0.000150619	0.000107094	9.37565e-05	0.000112658	0.000471742	0.00050356	0.000461332	0.00019232	0.00017913	0.00025311	1.39599e-05	1.34122e-05	1.0355e-05	0.000174011	0.00047186	4.04823e-05	0.000229748	9.70901e-05	0.000112	6.76721e-05	5.90428e-05	5.04317e-05	0.000121621	9.81109e-05	0.00011483	4.68492e-05	6.7731e-05	6.06952e-05	0.000496355	0.000430934	0.000664359	0.00017643	0.000153803	0.000129086
f__Solibacteraceae;g__Candidatus Solibacter	0.000137059	0.000104922	0.000101866	8.07923e-05	0.000664084	6.49472e-05	9.41886e-05	9.7812e-05	9.60447e-05	5.35673e-05	5.03772e-05	5.25153e-05	8.236e-05	7.72449e-05	8.86196e-05	0.000190703	0.00017145	0.000233687	2.10999e-05	2.85896e-05	2.70547e-05	4.82417e-05	9.87665e-05	1.07818e-05	3.64217e-05	4.67462e-05	4.05285e-05	5.15193e-05	5.09249e-05	3.14724e-05	4.79683e-05	5.02608e-05	5.61765e-05	1.94451e-05	3.38958e-05	2.73491e-05	6.98077e-05	7.56996e-05	6.9568e-05	5.24415e-05	3.91033e-05	4.81646e-05
f__Acidimicrobiaceae;g__Acidimicrobium	0.000374627	0.000271602	0.000293003	4.69291e-05	0.000132192	0.000115829	0.000186394	0.000228593	0.000222854	0.00037474	0.000384026	0.000378363	0.00026589	0.000257364	0.000250863	0.000490151	0.000515734	0.000663611	2.00244e-06	5.72736e-06	1.97849e-06	5.23837e-05	9.39052e-05	2.28303e-05	0.000264685	0.000304969	0.00028727	0.000103712	8.56828e-05	6.40303e-05	2.70624e-05	1.82905e-05	2.00496e-05	0.000260696	0.000129416	0.00029085	0.000403909	0.000288054	0.000445013	5.04203e-05	2.07498e-05	5.85414e-05
f__Anaerolineaceae;g__Bellilinea	8.57151e-05	0.000662896	6.8616e-05	0.000327998	0.000166508	0.000305358	1.45056e-05	2.18208e-05	2.11066e-05	1.98029e-05	1.78932e-05	1.93658e-05	1.39712e-05	1.34407e-05	1.32661e-05	3.40848e-05	2.66549e-05	2.87123e-05	6.99514e-07	7.3531e-07	1.29602e-06	7.15273e-06	1.6684e-05	2.38241e-06	1.83911e-05	8.82589e-06	2.00446e-05	6.28197e-05	3.83217e-05	3.56393e-05	1.57307e-05	1.05115e-05	1.11231e-05	1.8395e-05	1.03872e-05	1.22941e-05	1.67609e-05	1.678e-05	1.86039e-05	2.68622e-05	2.69508e-05	1.58721e-05
f__Desulfohalobiaceae;g__Desulfohalobium	1.63973e-05	1.16768e-05	1.11629e-05	0.000660061	5.32366e-05	0.000462729	1.07995e-05	1.00289e-05	9.6039e-06	4.37906e-06	3.95051e-06	4.61348e-06	6.09032e-06	7.36329e-06	6.14158e-06	1.28063e-05	1.35158e-05	1.10101e-05	1.81709e-06	8.10763e-07	1.18322e-06	9.10473e-06	1.5235e-05	2.40428e-06	2.44222e-05	7.22624e-06	1.04369e-05	5.53345e-06	6.41574e-06	2.89678e-06	1.57272e-05	1.0425e-05	1.30841e-05	3.13832e-06	5.62945e-06	3.62436e-06	5.55431e-06	3.9925e-06	4.8608e-06	1.21614e-05	5.47078e-06	8.0537e-06
f__Desulfobulbaceae;g__Desulfobulbus	7.65804e-05	4.2907e-05	5.01436e-05	0.000616941	0.000153448	0.000655599	3.90236e-05	5.34847e-05	5.51558e-05	1.31422e-05	1.688e-05	1.66082e-05	3.22817e-05	3.28041e-05	3.4447e-05	5.30665e-05	4.2148e-05	5.86503e-05	1.92968e-06	1.65038e-06	2.16831e-06	1.90812e-05	3.23544e-05	7.01021e-06	1.26819e-05	9.99596e-06	1.40023e-05	3.27224e-05	7.87538e-06	1.0227e-05	1.81995e-05	1.09603e-05	1.39629e-05	7.15924e-06	1.16623e-05	1.56892e-05	5.56926e-05	4.25086e-05	5.94706e-05	2.33538e-05	1.51679e-05	1.86882e-05
f__Gaiellaceae;g__Gaiella	0.000104515	0.000417952	7.163e-05	1.72814e-05	0.000119049	1.18751e-05	2.67977e-05	3.91488e-05	3.63582e-05	8.60666e-05	8.49686e-05	9.79915e-05	0.000108528	0.000122513	0.000116394	0.000649271	0.000394011	0.000520307	1.6087e-06	1.07006e-06	1.75032e-06	1.27852e-05	2.75476e-05	4.46984e-06	3.44202e-05	3.21493e-05	3.88434e-05	2.0423e-05	2.0067e-05	1.66336e-05	6.4701e-06	3.63195e-06	4.5078e-06	5.71286e-05	2.59311e-05	5.90503e-05	8.82145e-05	7.397e-05	8.56876e-05	1.24766e-05	8.111e-06	9.10109e-06
f__Desulfobacteraceae;g__Desulfatiglans	2.45689e-05	2.43447e-05	1.45779e-05	0.000647189	8.97306e-05	0.000407083	1.53714e-05	1.42474e-05	1.73671e-05	8.9801e-06	1.14543e-05	9.88493e-06	1.41872e-05	1.39938e-05	1.35408e-05	3.17532e-05	2.79256e-05	3.19093e-05	2.14736e-06	4.29526e-06	3.44297e-06	1.41712e-05	3.02857e-05	2.71352e-06	5.62574e-06	7.0524e-06	8.65367e-06	1.12988e-05	8.35348e-06	7.04583e-06	2.75909e-05	1.7509e-05	1.73875e-05	7.02629e-06	8.33965e-06	1.01259e-05	7.11842e-06	7.71626e-06	8.6664e-06	1.53604e-05	8.28835e-06	1.16517e-05
f__Desulfobulbaceae;g__Desulfopila	9.08126e-06	1.01431e-05	7.22026e-06	0.000526931	6.47917e-05	0.000645984	6.83212e-06	5.67656e-06	6.16424e-06	1.0062e-06	8.57916e-07	1.16613e-06	3.13654e-06	4.37018e-06	3.35482e-06	1.12209e-05	1.17102e-05	3.20033e-05	8.1405e-08	1.73958e-07	2.38514e-08	2.436e-06	3.62827e-06	4.15937e-07	3.51821e-06	3.79323e-06	5.1521e-06	7.94838e-06	2.4175e-06	1.93205e-06	3.76126e-06	3.44439e-06	3.6822e-06	2.97908e-06	8.09424e-07	5.27622e-07	3.53567e-06	2.85014e-06	4.11327e-06	5.51281e-06	1.88939e-06	3.85618e-06
f__Nocardiopsaceae;g__Thermobifida	0.000324143	0.000108868	0.000211228	1.0062e-05	4.09043e-05	1.73756e-05	0.000191779	0.000216298	0.000223476	0.000160199	0.000172035	0.000185497	0.000137781	0.000151848	0.000136759	0.000553997	0.000636798	0.000511971	6.72498e-06	6.60257e-06	4.73898e-06	9.5668e-05	0.000156353	2.93322e-05	0.000259177	0.000283482	0.000291216	9.93704e-05	8.13085e-05	6.34532e-05	4.15116e-05	2.54749e-05	2.62714e-05	0.000278488	0.000161483	0.000328708	0.000364759	0.000243483	0.000421128	0.000106035	6.19791e-05	4.67536e-05
f__Nitrososphaeraceae;g__Candidatus Nitrosocosmicus	5.45317e-06	8.24757e-05	6.02723e-06	7.27636e-06	3.30421e-05	3.25533e-06	1.3635e-05	1.70706e-05	1.72956e-05	1.01044e-05	9.58344e-06	1.13991e-05	1.04389e-05	6.66938e-06	8.62213e-06	0.000403081	0.00019608	0.00063462	4.25439e-06	4.77069e-06	7.11398e-06	9.9077e-06	8.61412e-06	1.68684e-06	9.48432e-06	5.52383e-06	4.9942e-06	8.87358e-06	9.32601e-06	5.17576e-06	1.57456e-05	9.24655e-06	9.18628e-06	8.0486e-06	1.12694e-05	8.36753e-06	2.60524e-06	9.80009e-06	1.96729e-06	2.71017e-05	1.03559e-05	0.000151197
f__Bacillaceae;g__Virgibacillus	0.000165565	0.000634162	0.000110873	3.60679e-05	2.60284e-05	2.41589e-05	7.79513e-05	7.62918e-05	7.75128e-05	3.04936e-05	3.18643e-05	3.53739e-05	3.52902e-05	4.08732e-05	3.54069e-05	6.46346e-05	0.000103278	9.05201e-05	1.57049e-05	5.00929e-05	8.24473e-05	4.34695e-05	3.39757e-05	0.000591637	0.000191085	8.8582e-05	9.98963e-05	4.34567e-05	4.1977e-05	2.71675e-05	5.3936e-05	3.72488e-05	4.48541e-05	0.000135802	7.42117e-05	0.000101173	3.91704e-05	0.000104598	3.60377e-05	5.92974e-05	0.000156991	5.59244e-05
f__Rhodobacteraceae;g__Ruegeria	0.000173944	0.000133839	0.000117688	0.000120919	0.000632182	0.000134012	9.32656e-05	0.000122745	0.000144148	4.3961e-05	3.81416e-05	4.29518e-05	3.5811e-05	3.89564e-05	3.60108e-05	0.00011062	9.6647e-05	0.000123277	1.42489e-05	4.95714e-06	5.96692e-06	1.01613e-05	3.94955e-05	1.11694e-05	3.61947e-05	3.7002e-05	2.65312e-05	4.23135e-05	3.25099e-05	2.97739e-05	2.79579e-05	1.7218e-05	2.00382e-05	1.03436e-05	7.85953e-06	9.8016e-06	0.000126061	0.000115659	0.000143781	1.39453e-05	1.3663e-05	1.77343e-05
f__Rhodobiaceae;g__Lutibaculum	0.000507704	0.000174693	0.000327923	6.59048e-05	0.000504352	7.39569e-05	0.000186202	0.000238201	0.000293422	0.000109056	0.000116369	0.000138554	0.000124874	0.00011137	0.000124164	0.000630155	0.000490964	0.000577894	3.66933e-06	5.788e-06	5.30766e-06	0.000177461	0.000138308	5.45728e-05	0.000155114	0.000192667	0.000209265	0.000107546	7.67322e-05	6.02732e-05	2.35589e-05	1.76852e-05	1.52869e-05	8.92632e-05	5.87791e-05	9.72187e-05	0.000253045	0.000251949	0.000270544	5.94843e-05	3.9047e-05	5.19156e-05
f__Pseudonocardiaceae;g__Lechevalieria	0.000215629	8.1488e-05	0.000143618	7.59393e-06	4.23656e-05	1.23313e-05	8.26402e-05	9.81456e-05	9.65197e-05	0.000103207	0.00011164	0.000122776	7.29526e-05	7.62645e-05	6.75409e-05	0.000172551	0.000129795	0.000158483	2.97756e-06	3.43132e-06	3.1387e-06	2.55079e-05	3.0389e-05	4.4666e-06	0.000106613	0.000128603	0.000115536	4.61949e-05	4.48324e-05	3.39889e-05	3.35338e-05	1.95371e-05	2.43724e-05	0.000545874	0.000170918	0.000622431	0.000166587	0.00012199	0.000184899	1.82426e-05	1.21433e-05	2.21249e-05
f__Parvularculaceae;g__Amphiplicatus	0.000126043	0.000161039	8.21541e-05	3.058e-05	0.00061119	3.42385e-05	4.98516e-05	6.79624e-05	7.62691e-05	2.7663e-05	2.2862e-05	2.69096e-05	2.20243e-05	2.01683e-05	2.03703e-05	0.000115352	9.46808e-05	0.000167821	7.02066e-07	1.46348e-06	1.53606e-06	1.01355e-05	4.03715e-05	3.19174e-06	1.55443e-05	1.88084e-05	1.39783e-05	1.1335e-05	7.33903e-06	7.16411e-06	7.92601e-06	3.33352e-06	4.61014e-06	6.30887e-06	8.58677e-06	7.05527e-06	2.97262e-05	2.99424e-05	3.42822e-05	1.39767e-05	1.05734e-05	1.08245e-05
f__Microbulbiferaceae;g__Microbulbifer	0.000299532	0.000602002	0.000193117	0.000286046	0.000608881	0.00038236	0.000254457	0.000263249	0.000358971	0.000153547	0.000137544	0.000199758	0.000208393	0.000239443	0.000264494	0.000282021	0.00040633	0.000199649	4.45717e-05	8.14525e-06	7.28241e-06	4.05797e-05	6.62739e-05	1.07209e-05	0.00014129	9.52116e-05	6.85321e-05	7.07295e-05	3.34311e-05	3.22302e-05	7.59841e-05	4.52171e-05	5.07709e-05	4.2621e-05	2.82695e-05	5.42436e-05	7.91423e-05	5.35795e-05	8.44289e-05	5.30848e-05	3.00971e-05	4.81003e-05
f__Micromonosporaceae;g__Dactylosporangium	0.000262903	0.000203371	0.000178115	1.61323e-05	6.6047e-05	2.6607e-05	0.000124544	0.000148077	0.000193412	0.000211987	0.000213676	0.000225447	0.000124738	0.000133277	0.000123057	0.000380088	0.000382592	0.000608228	5.94635e-06	5.33777e-06	4.12445e-06	4.15161e-05	6.75407e-05	1.07359e-05	0.000159825	0.000230307	0.000200512	8.31032e-05	7.99347e-05	6.04733e-05	2.24312e-05	1.5206e-05	1.66842e-05	0.000164287	8.00849e-05	0.00018929	0.000284388	0.00021471	0.000310881	2.59369e-05	1.18764e-05	2.1825e-05
f__Cyclobacteriaceae;g__Aquiflexum	2.5625e-05	9.40774e-06	2.45305e-05	0.000257107	9.71975e-05	0.000201996	2.89389e-05	1.78522e-05	2.27309e-05	0.000147395	0.000111626	0.000130594	0.000601622	0.000574942	0.000607913	0.000259467	0.000448229	0.00057039	1.02541e-05	7.72468e-06	2.06667e-05	1.3374e-05	1.23416e-05	7.03404e-06	2.9971e-05	1.45468e-05	1.25948e-05	1.41001e-05	1.35139e-05	1.42249e-05	3.6416e-06	2.49172e-06	4.03681e-06	3.38313e-06	2.71013e-06	3.22426e-06	5.34881e-05	3.89938e-05	4.6338e-05	9.11174e-06	5.02448e-06	1.08435e-05
f__Unclassified;g__Thermorudis	0.000142355	6.80654e-05	0.000122485	2.92685e-05	9.60564e-05	4.03759e-05	8.65644e-05	8.67774e-05	9.41178e-05	0.000607304	0.000587441	0.000547899	0.00038082	0.00040546	0.000402527	0.000462702	0.000401978	0.000400788	1.88158e-06	2.23326e-06	1.46715e-06	3.19837e-05	5.63667e-05	9.75887e-06	5.48037e-05	5.99571e-05	6.63339e-05	5.21834e-05	4.47415e-05	3.24787e-05	3.08961e-05	2.01707e-05	2.253e-05	0.000117181	4.97635e-05	0.000123066	0.000170966	0.000124552	0.000177899	2.17642e-05	1.69651e-05	1.91341e-05
f__Unclassified;g__Enhygromyxa	0.000167963	9.70062e-05	9.03656e-05	0.000106627	0.000605705	0.000189164	9.60894e-05	0.00012585	0.000115473	2.50114e-05	2.28382e-05	2.74363e-05	3.86524e-05	4.35163e-05	4.01853e-05	0.000130978	0.000113108	0.000155292	1.24679e-05	1.20143e-05	1.31405e-05	7.78742e-05	8.86359e-05	1.56465e-05	0.000102979	8.14913e-05	0.000100173	5.2491e-05	4.51708e-05	3.7534e-05	5.77947e-05	3.4556e-05	4.15764e-05	0.000118296	8.0905e-05	0.000132064	8.53415e-05	7.23211e-05	9.71578e-05	7.38714e-05	5.17315e-05	6.10839e-05
f__Idiomarinaceae;g__Idiomarina	7.60645e-05	9.90883e-05	5.27853e-05	0.000183843	0.000149401	0.000264527	0.000125756	0.000127585	0.000142038	1.99316e-05	2.23669e-05	2.76938e-05	6.57773e-05	8.4851e-05	7.73627e-05	0.000240119	0.000605352	0.000103014	4.18006e-06	7.21845e-07	2.5052e-06	1.35968e-05	2.22326e-05	4.62316e-06	1.94064e-05	1.47086e-05	1.13539e-05	1.13418e-05	6.28334e-06	4.49081e-06	9.31029e-06	9.1219e-06	9.38733e-06	5.02601e-06	5.44401e-06	6.50547e-06	1.87565e-05	1.63302e-05	2.31451e-05	1.32147e-05	2.07442e-05	7.66604e-06
f__Siphoviridae;g__Pa6virus	2.71278e-06	5.02178e-06	6.1666e-07	0	0	0	5.33001e-08	0	0	0	0	5.57233e-08	1.52494e-08	0	0	0	0	0	0	1.93102e-06	1.08057e-06	8.74805e-08	0	0.000595245	8.99884e-07	0	0	0	0	0	0	0	0	2.48546e-07	0	4.36118e-08	0	8.73704e-06	1.16221e-08	0	5.84564e-06	0
f__Thermomicrobiaceae;g__Thermomicrobium	0.000162024	0.000102643	0.00011512	2.44472e-05	8.56316e-05	2.82257e-05	6.41375e-05	6.92276e-05	7.35712e-05	0.000549781	0.000541004	0.000513968	0.000365766	0.000387633	0.000398293	0.000593713	0.000504117	0.000495252	4.65642e-06	6.39213e-06	4.77561e-06	5.40825e-05	9.80087e-05	1.29059e-05	6.12452e-05	5.9006e-05	6.58287e-05	5.34952e-05	5.92321e-05	4.48165e-05	6.60905e-05	3.96914e-05	4.74466e-05	6.77391e-05	5.98254e-05	7.90946e-05	0.000186532	0.000140632	0.000200715	5.61935e-05	5.205e-05	4.56636e-05
f__Cellvibrionaceae;g__Teredinibacter	9.66289e-05	6.37563e-05	5.40241e-05	4.63245e-05	0.000172884	5.12987e-05	4.21921e-05	4.97695e-05	6.61351e-05	0.000381018	0.000377224	0.000566252	0.000350777	0.000385178	0.000430326	0.000314616	0.000593549	0.000132363	7.45624e-05	1.25543e-06	1.60662e-06	2.42032e-05	2.76222e-05	6.28686e-06	0.000126042	0.000161681	9.14687e-05	1.78665e-05	1.00615e-05	1.03599e-05	1.60975e-05	9.32226e-06	8.30624e-06	7.86552e-05	4.44967e-05	8.78973e-05	2.45335e-05	2.14757e-05	3.4531e-05	2.61875e-05	1.36815e-05	1.50361e-05
f__Flavobacteriaceae;g__Cellulophaga	1.32669e-05	3.75301e-06	1.02182e-05	6.10509e-05	3.54308e-05	4.19727e-05	7.51465e-06	4.52264e-06	6.02005e-06	0.000265391	0.000191467	0.000236544	0.000593327	0.000591071	0.00055899	1.72492e-05	2.36705e-05	1.63843e-05	1.02217e-05	7.7508e-06	2.31412e-05	4.49423e-06	7.27364e-06	2.5893e-06	1.88927e-05	1.02204e-05	6.99383e-06	1.18066e-05	1.22539e-05	1.19248e-05	2.0605e-06	2.14138e-06	2.36213e-06	3.40505e-06	3.94574e-06	2.94382e-06	2.14246e-05	1.74377e-05	2.23484e-05	4.1269e-06	2.56667e-06	3.82008e-06
f__Unclassified;g__Thermobaculum	0.000267453	0.000134769	0.000172072	3.70081e-05	0.000111083	4.1327e-05	0.000152627	0.000182973	0.000184257	0.000584755	0.000574667	0.000538164	0.00044387	0.000459334	0.000480438	0.000333266	0.000273047	0.000278306	2.99502e-05	2.38783e-05	2.0818e-05	7.61173e-05	0.000119928	2.89327e-05	0.000169648	0.000135196	0.000164125	9.17141e-05	8.65453e-05	6.42215e-05	7.54588e-05	6.03869e-05	7.13218e-05	0.000198358	0.000126384	0.000222637	0.000263494	0.000198901	0.000288219	8.70985e-05	7.25198e-05	8.16819e-05
f__Rhodobacteraceae;g__Sulfitobacter	0.000132891	7.15606e-05	0.000103454	0.000173561	0.000584449	0.000194263	7.04509e-05	8.82206e-05	0.000103985	5.65735e-05	5.07174e-05	5.35857e-05	2.9684e-05	3.03427e-05	2.93561e-05	8.81814e-05	8.45154e-05	0.000103458	2.31898e-05	1.65447e-05	2.51824e-05	1.09764e-05	2.66098e-05	4.84863e-06	6.66805e-05	9.18416e-05	6.69147e-05	3.63418e-05	2.85596e-05	3.12784e-05	2.06757e-05	1.26318e-05	1.36911e-05	1.02652e-05	1.12765e-05	1.37616e-05	0.000120387	0.000118482	0.00012323	2.00566e-05	1.20229e-05	1.78886e-05
f__Caldilineaceae;g__Litorilinea	0.000288264	0.00021245	0.000182402	0.000244987	0.000583974	0.000261288	0.000140522	0.000186415	0.000178206	0.000182846	0.000187578	0.000195788	0.000205021	0.000210269	0.000214332	0.000393691	0.00042028	0.000555586	3.12626e-05	3.16021e-05	3.07241e-05	8.95684e-05	0.00019438	2.165e-05	0.000109344	9.77036e-05	0.000118787	0.000149457	0.000116123	9.06049e-05	0.000121207	9.10234e-05	0.000113174	0.000144803	0.000106487	0.000172927	0.000228915	0.000198408	0.00026282	0.000175974	0.000165026	0.000137353
f__Acetobacteraceae;g__Acetobacter	9.41723e-06	0.000241332	0.000583286	1.51684e-05	2.65351e-05	1.40613e-05	1.2779e-05	1.02028e-05	1.07059e-05	6.03866e-06	2.0073e-05	6.48246e-06	8.6227e-06	1.26648e-05	1.08053e-05	2.0404e-05	1.51476e-05	2.05292e-05	5.26857e-07	9.98317e-05	7.95769e-05	7.32563e-06	2.83392e-06	2.07165e-05	0.000114717	6.42699e-06	5.06977e-06	3.43938e-06	1.24311e-06	2.2915e-06	1.56715e-06	1.25101e-06	1.31255e-06	7.68535e-06	5.68448e-06	5.47351e-07	1.65896e-05	6.22765e-05	1.87192e-05	3.13548e-06	0.000165161	3.39807e-06
f__Nitrososphaeraceae;g__Nitrososphaera	7.80189e-05	0.000242759	5.22619e-05	2.5962e-05	0.000138624	1.46691e-05	2.50597e-05	1.66292e-05	1.22675e-05	3.71533e-05	3.88258e-05	5.11324e-05	3.36096e-05	2.5506e-05	3.07134e-05	0.000383957	0.000310614	0.000580111	2.7815e-05	2.70228e-05	2.48797e-05	3.87372e-05	7.94742e-05	6.01032e-06	5.94258e-05	2.30592e-05	2.84195e-05	3.38518e-05	2.95619e-05	3.24814e-05	0.000163212	0.000120508	0.000128249	6.4526e-05	0.000109478	9.04122e-05	3.76245e-05	3.59537e-05	4.87435e-05	0.000108605	0.000102058	8.74541e-05
f__Cyclobacteriaceae;g__Belliella	1.41716e-05	4.74209e-06	6.3389e-06	6.65726e-05	5.23598e-05	5.29765e-05	1.22788e-05	8.15284e-06	9.88082e-06	0.000185181	0.000136646	0.000163141	0.000579752	0.000542469	0.0005762	0.000232405	0.000326525	0.000215686	8.45057e-06	5.56994e-06	7.84102e-06	7.99381e-06	4.15237e-06	7.59695e-06	3.92646e-05	1.86622e-05	1.65573e-05	1.28999e-05	1.60405e-05	1.84546e-05	1.21071e-06	1.20304e-06	1.61794e-06	1.17044e-06	2.22118e-06	1.81666e-06	3.60506e-05	2.46433e-05	3.20015e-05	5.66953e-06	3.96738e-06	6.40483e-06
f__Pseudonocardiaceae;g__Streptoalloteichus	0.000111845	2.83473e-05	7.60024e-05	7.0209e-06	3.38799e-05	6.38803e-06	7.27046e-05	9.09897e-05	9.46341e-05	0.000125015	0.000135683	0.000141288	9.30767e-05	0.000100332	9.18907e-05	0.000578664	0.000349023	0.000357679	5.80802e-06	7.04791e-06	6.45933e-06	2.29544e-05	3.6656e-05	6.38221e-06	0.000111536	0.000153106	0.000140924	6.59273e-05	6.23941e-05	4.55976e-05	4.3586e-05	2.584e-05	3.23347e-05	8.51324e-05	5.59979e-05	9.91186e-05	0.000428772	0.000243927	0.000563694	4.92588e-05	2.06863e-05	3.41844e-05
f__Hyphomicrobiaceae;g__Hyphomicrobium	0.000352989	0.000193006	0.000248876	8.09814e-05	0.000525868	9.74822e-05	0.000118045	0.000158122	0.000181568	7.85723e-05	8.03494e-05	8.99577e-05	0.000113416	0.000105491	0.000104149	0.000514221	0.000448214	0.000574871	8.17776e-06	8.73344e-06	7.41149e-06	3.52174e-05	5.43202e-05	6.29633e-06	6.3469e-05	7.72839e-05	0.000108909	7.48939e-05	4.4682e-05	4.23804e-05	3.86904e-05	3.13126e-05	3.07129e-05	1.1179e-05	1.71986e-05	1.33392e-05	8.69734e-05	8.90326e-05	0.000102218	4.60223e-05	3.17e-05	3.68243e-05
f__Planctomycetaceae;g__Blastopirellula	0.000117888	0.000415276	9.28449e-05	8.07676e-05	0.000571076	7.54649e-05	4.55383e-05	5.06544e-05	6.11506e-05	3.48369e-05	3.34414e-05	4.19884e-05	0.000118165	0.000116357	0.000120625	0.000177281	0.000148484	0.000244126	4.52408e-06	5.06265e-06	4.5637e-06	7.72437e-05	9.53627e-05	1.20187e-05	6.6475e-05	2.73135e-05	4.32459e-05	5.10336e-05	4.43542e-05	4.00218e-05	5.2116e-05	3.58631e-05	4.57029e-05	3.14426e-05	2.92054e-05	3.74776e-05	0.000514564	0.000518654	0.000550348	0.0001903	0.000155563	0.000131611
f__Unclassified;g__Pseudohongiella	0.000291352	0.00011561	0.000240153	0.000365035	0.000391204	0.000516327	0.000416656	0.000350978	0.000405694	4.98951e-05	4.34827e-05	5.87436e-05	0.000547437	0.000565028	0.000568172	0.000207092	0.000326676	0.000133865	5.54905e-06	1.91184e-06	1.5517e-06	0.000299151	0.000154312	7.84046e-05	0.00020858	7.07726e-05	0.000106582	4.21188e-05	2.98643e-05	2.85539e-05	1.89643e-05	1.35568e-05	1.78592e-05	9.81334e-06	1.03506e-05	8.77581e-06	4.04686e-05	3.30993e-05	4.86391e-05	2.18358e-05	1.53194e-05	1.71944e-05
f__Gordoniaceae;g__Gordonia	0.000476401	0.000567669	0.000295284	2.78889e-05	9.63523e-05	4.83595e-05	0.000193435	0.000229615	0.000222918	0.000237111	0.000233184	0.000250593	0.000175403	0.000176502	0.000172615	0.000310175	0.000249443	0.000297129	4.96896e-06	5.60973e-06	5.56559e-06	8.35416e-05	0.000128557	7.19721e-05	0.000271499	0.000281361	0.000305259	0.000106688	9.45329e-05	7.13104e-05	9.31486e-05	6.26272e-05	6.58056e-05	0.000430678	0.000309667	0.000482532	0.000259455	0.000291634	0.000288237	6.6957e-05	3.2639e-05	3.85689e-05
f__Desulfobacteraceae;g__Desulfofaba	7.84194e-06	3.20776e-06	8.80348e-06	0.000567251	6.56705e-05	0.000339145	1.12188e-05	1.26558e-05	1.04769e-05	4.12184e-06	2.91242e-06	4.51352e-06	1.26607e-05	1.29918e-05	1.34697e-05	1.78763e-05	1.32797e-05	1.51487e-05	3.60342e-07	7.64144e-07	2.92891e-07	2.48226e-06	3.52826e-06	3.11941e-07	2.82814e-06	2.81934e-06	2.89104e-06	5.83928e-06	3.88145e-06	3.493e-06	3.85182e-06	1.47796e-06	2.76838e-06	1.24742e-06	2.68958e-06	2.80972e-06	6.12612e-06	4.91465e-06	5.5371e-06	1.22579e-05	8.80771e-06	8.21129e-06
f__Flammeovirgaceae;g__Roseivirga	3.61169e-05	2.96642e-05	3.62815e-05	0.000137691	0.000171875	0.00010545	4.53332e-05	2.49925e-05	3.30931e-05	0.000170382	0.000132539	0.000147079	0.000523127	0.000476492	0.000559644	6.5078e-05	8.42469e-05	6.42998e-05	1.26395e-05	7.77801e-06	1.23505e-05	3.28588e-05	2.12652e-05	2.17972e-05	4.48275e-05	2.22678e-05	1.85327e-05	3.31255e-05	3.34699e-05	3.55945e-05	1.94719e-05	1.72358e-05	1.8766e-05	8.19175e-06	9.87974e-06	1.14601e-05	0.000109456	8.08872e-05	0.000101633	1.29205e-05	5.34852e-06	1.41102e-05
f__Halieaceae;g__Haliea	2.72112e-05	4.22563e-05	2.65485e-05	0.000558144	0.000144977	0.000236782	4.73682e-05	3.99608e-05	8.49541e-05	7.1981e-06	6.88066e-06	8.12624e-06	1.78338e-05	1.95513e-05	1.83487e-05	3.41986e-05	4.86892e-05	3.57016e-05	0	1.5318e-07	4.21803e-08	5.67308e-06	5.89541e-06	8.81435e-07	1.1222e-05	7.4714e-06	4.47072e-06	1.19008e-05	3.15543e-06	4.06414e-06	4.30298e-06	2.65233e-06	2.63373e-06	5.85778e-06	9.6099e-06	5.34654e-06	4.25908e-06	3.29609e-06	5.92646e-06	2.48093e-06	2.03898e-06	2.30341e-06
f__Nitrosomonadaceae;g__Nitrosomonas	0.000242349	0.000287088	0.000179808	0.000249995	0.000533969	0.000259088	0.000180597	0.00018912	0.000215704	8.60713e-05	8.52436e-05	9.90982e-05	0.000158134	0.00016127	0.000179216	0.000289837	0.000389226	0.000553162	6.49622e-06	9.02822e-06	6.13026e-06	5.93861e-05	8.41002e-05	2.13573e-05	0.000136585	9.54677e-05	0.000115705	7.67101e-05	3.93094e-05	3.47398e-05	4.60841e-05	3.1333e-05	3.62147e-05	9.06874e-05	5.32432e-05	0.000101032	0.000110449	9.87753e-05	0.000117573	4.29642e-05	3.2588e-05	3.67483e-05
f__Ardenticatenaceae;g__Ardenticatena	0.000424224	0.000317758	0.000262456	0.000238525	0.000547375	0.000257239	0.000181667	0.000210744	0.000215757	0.00020435	0.000198279	0.000214991	0.000173378	0.000172799	0.000178596	0.000374607	0.000288334	0.000295651	2.74767e-05	2.48812e-05	2.21905e-05	0.000168972	0.000370256	3.62071e-05	0.000213399	0.000173357	0.000218124	0.000153882	0.000138302	0.000101016	0.000438348	0.000258838	0.00032362	0.000294039	0.000308942	0.000337981	0.000269129	0.00020038	0.000293638	0.000274252	0.000243137	0.000195536
f__Rhodospirillaceae;g__Thalassobaculum	0.000134289	9.95221e-05	7.67393e-05	4.87831e-05	0.000546238	5.0038e-05	7.04015e-05	9.42296e-05	0.000104183	1.54697e-05	1.73552e-05	2.02564e-05	2.09796e-05	1.92061e-05	2.47823e-05	0.000204216	0.000196122	0.000249682	1.37195e-06	1.85056e-06	2.61058e-06	8.63351e-06	2.9242e-05	3.56245e-06	4.99182e-05	2.53607e-05	2.0486e-05	4.83564e-05	1.9984e-05	1.65096e-05	1.92461e-05	1.18877e-05	1.24268e-05	5.7836e-06	6.72428e-06	6.65942e-06	0.000126056	0.000117564	0.000137205	5.75919e-05	3.76933e-05	3.95066e-05
f__Isosphaeraceae;g__Singulisphaera	0.000198284	0.000304273	0.00014448	0.000102952	0.000484477	0.000108995	0.00011355	0.00010724	0.000120495	0.000122183	0.000124552	0.000144037	0.000279834	0.000270324	0.000292978	0.000308449	0.000275998	0.000360373	1.07126e-05	1.29445e-05	1.2918e-05	9.84788e-05	0.000184512	1.35168e-05	8.59271e-05	6.6286e-05	8.23969e-05	7.63338e-05	7.36368e-05	6.08987e-05	0.000125164	8.52369e-05	9.8363e-05	8.57442e-05	7.23308e-05	9.40529e-05	0.000502335	0.000447966	0.000546119	0.000249471	0.000184012	0.000171911
f__Streptomycetaceae;g__Streptacidiphilus	0.000372773	0.000158334	0.00024959	2.67388e-05	8.62598e-05	3.83395e-05	0.000174422	0.00020319	0.000195561	0.000289714	0.000302298	0.000315379	0.000225731	0.000225165	0.00022258	0.000377879	0.000313653	0.000349854	1.93171e-05	2.0025e-05	1.57631e-05	7.85134e-05	0.000112659	2.01882e-05	0.000329907	0.000460726	0.000429578	0.00013497	0.000128423	0.000104437	6.72642e-05	4.44041e-05	4.99546e-05	0.000239527	0.000142666	0.00025869	0.000491719	0.000338484	0.000543263	7.89265e-05	3.85376e-05	6.24132e-05
f__Pseudonocardiaceae;g__Alloactinosynnema	0.000400558	0.000340608	0.000291093	2.16815e-05	8.98338e-05	3.17e-05	0.000218848	0.000243323	0.000244705	0.000308348	0.00033584	0.000353767	0.000212726	0.000226423	0.000209311	0.000541748	0.000413572	0.000510282	1.89983e-05	1.48741e-05	1.18073e-05	9.38904e-05	0.000145453	2.58282e-05	0.000269841	0.000313623	0.000355992	0.000129786	0.000125336	0.000104517	9.22145e-05	5.25232e-05	5.43661e-05	0.000223998	0.000127341	0.000255928	0.000422185	0.000296177	0.000493156	4.10071e-05	1.90306e-05	3.50313e-05
f__Nocardioidaceae;g__Friedmanniella	0.000156828	9.07022e-05	9.18286e-05	1.77406e-05	3.68712e-05	2.01023e-05	8.03971e-05	7.69044e-05	8.20029e-05	0.000536244	0.000529772	0.000539424	0.000254935	0.000264673	0.000258437	0.000207625	0.000179868	0.000204913	1.13696e-05	1.26305e-05	1.1098e-05	2.29663e-05	2.57941e-05	1.09911e-05	0.000159404	0.000330463	0.000238913	6.31029e-05	6.43669e-05	5.73385e-05	1.63708e-05	9.81125e-06	1.2793e-05	0.000116292	7.49317e-05	0.000134388	0.00031254	0.00023022	0.000340045	2.32532e-05	1.09745e-05	3.15711e-05
f__Thiotrichaceae;g__Achromatium	8.16522e-05	0.000197484	5.69001e-05	6.3133e-05	2.41844e-05	3.08931e-05	8.10911e-06	7.17617e-06	8.22228e-06	2.97143e-06	2.40958e-06	3.43817e-06	3.27422e-06	2.99432e-06	3.5629e-06	1.04551e-05	8.3624e-06	7.72945e-06	1.18785e-06	3.48905e-05	6.50285e-05	5.5882e-06	8.29037e-06	0.000536254	5.0309e-05	2.00114e-06	2.06761e-06	1.21797e-06	6.06879e-06	1.38633e-06	4.69683e-06	3.14609e-06	3.58171e-06	4.86522e-05	2.88418e-06	8.82509e-06	2.01777e-06	6.29502e-05	6.57425e-06	2.34835e-06	0.000121272	8.85838e-06
f__Poxviridae;g__Parapoxvirus	0	5.53789e-06	8.35528e-06	0	0	0	0	0	0	0	0	0	0	0	0	0	0	0	0	2.60937e-07	2.9301e-07	2.78807e-08	0	7.17104e-07	0	0	0	0	0	0	0	0	0	0	0	0	0	9.30351e-08	0	0	0.000532481	0
f__Micromonosporaceae;g__Verrucosispora	0.000111446	7.57872e-05	6.2411e-05	1.20661e-05	2.96781e-05	2.18165e-05	8.45932e-05	9.86515e-05	0.000123377	0.00011319	0.000107227	0.000110143	6.88788e-05	7.1789e-05	6.83655e-05	0.000325871	0.000326033	0.000531728	3.37027e-06	4.27857e-06	2.24597e-06	1.95292e-05	2.61738e-05	4.48023e-06	9.61939e-05	0.00012259	0.000127476	3.78605e-05	3.3865e-05	2.58869e-05	6.98874e-06	4.63892e-06	5.19354e-06	6.98708e-05	2.56841e-05	7.09069e-05	0.000133779	9.61669e-05	0.000154978	1.74542e-05	6.29769e-06	1.25076e-05
f__Ectothiorhodospiraceae;g__Spiribacter	0.000147439	7.26312e-05	0.000103376	0.000322213	0.000135196	0.000531171	0.000312136	0.000202677	0.000239115	8.53577e-06	9.58069e-06	1.0797e-05	2.24235e-05	2.50979e-05	3.02562e-05	5.28287e-05	4.81425e-05	3.1667e-05	6.66671e-07	1.02984e-07	8.47969e-08	3.54602e-05	9.28008e-05	5.8209e-06	4.33754e-05	2.83605e-05	1.95069e-05	2.37045e-05	8.70246e-06	9.99728e-06	1.1581e-05	1.25055e-05	8.3444e-06	1.07323e-05	1.03749e-05	9.64015e-06	2.13416e-05	1.35454e-05	2.58248e-05	6.83442e-06	4.73071e-06	4.16237e-06
f__Intrasporangiaceae;g__Knoellia	0.000147975	8.5777e-05	0.000101509	1.72173e-05	5.7024e-05	3.09431e-05	0.000111112	0.000137771	0.000139574	0.000529516	0.000526266	0.00051696	0.000233568	0.000261535	0.000244251	0.000274239	0.000226965	0.000309996	3.65871e-06	2.61661e-06	3.55981e-06	2.43299e-05	3.80261e-05	9.7866e-06	0.000131927	0.000192319	0.000161789	8.43827e-05	8.5092e-05	6.73158e-05	1.44552e-05	8.67031e-06	1.05375e-05	0.00012925	5.5913e-05	0.000147533	0.000364303	0.000249688	0.000415505	2.01225e-05	8.18625e-06	1.84463e-05
f__Cellvibrionaceae;g__Gilvimarinus	8.48716e-05	8.72871e-05	4.68539e-05	4.95871e-05	0.000346938	4.91909e-05	5.19394e-05	7.57349e-05	8.16761e-05	0.000158921	0.000151213	0.000219609	0.0001823	0.000194413	0.00022972	0.000254441	0.000515544	0.000144133	4.3687e-05	2.02358e-06	1.65185e-06	6.71519e-06	1.33207e-05	3.40563e-06	3.18927e-05	5.16529e-05	2.06146e-05	7.56302e-06	5.92031e-06	4.13199e-06	3.6778e-06	2.05373e-06	1.88433e-06	1.21352e-06	2.12049e-06	1.11253e-06	6.45661e-06	4.85259e-06	9.41633e-06	7.95611e-06	4.65504e-06	5.30424e-06
f__Ectothiorhodospiraceae;g__Ectothiorhodospira	0.000153129	0.000205595	9.954e-05	0.000467309	0.000327288	0.000515122	0.000235865	0.000224524	0.000275861	1.05608e-05	9.99225e-06	1.2063e-05	5.39612e-05	6.53597e-05	6.79637e-05	0.000147288	0.000151043	0.000125313	1.55815e-07	5.90481e-07	4.50872e-07	4.22072e-05	8.56869e-05	1.36448e-05	0.000114903	5.069e-05	3.94234e-05	2.77919e-05	7.16705e-06	7.40595e-06	3.71903e-05	2.37214e-05	2.5629e-05	1.53371e-05	1.86638e-05	1.51822e-05	1.95969e-05	1.78064e-05	2.14971e-05	1.00629e-05	8.42328e-06	8.74535e-06
f__Chitinophagaceae;g__Segetibacter	1.58894e-05	2.75412e-06	1.04621e-05	3.97992e-05	5.10003e-05	4.00641e-05	2.21761e-05	1.29634e-05	1.50466e-05	0.000233969	0.000187155	0.000222554	0.000495463	0.000454941	0.000513865	3.59156e-05	4.76685e-05	3.12959e-05	9.80396e-06	8.83171e-06	1.65629e-05	1.31099e-05	1.3139e-05	8.37986e-06	4.96868e-05	2.94519e-05	2.14604e-05	2.74856e-05	2.77449e-05	3.03036e-05	4.27395e-06	3.93108e-06	4.63776e-06	3.41362e-06	4.15798e-06	5.07227e-06	9.81411e-05	7.7858e-05	9.28711e-05	1.4599e-05	9.21098e-06	1.8177e-05
f__Streptosporangiaceae;g__Microtetraspora	0.000254763	0.000510486	0.000180933	1.5434e-05	7.68477e-05	3.24176e-05	0.000175876	0.000208209	0.000212993	0.000225334	0.000236614	0.000244326	0.000170439	0.000181122	0.000176075	0.000492415	0.000403894	0.000511333	5.76358e-06	6.84634e-06	5.67792e-06	5.62318e-05	9.48035e-05	1.70458e-05	0.000261977	0.000298742	0.000294939	0.000101357	9.51525e-05	6.86237e-05	3.27762e-05	2.17764e-05	2.53923e-05	0.000171084	0.000111336	0.000187355	0.00035553	0.000269927	0.000386124	6.61444e-05	3.28754e-05	3.77917e-05
f__Sphingobacteriaceae;g__Parapedobacter	3.20498e-05	3.88382e-05	2.55241e-05	0.000113738	0.00012058	8.19751e-05	4.73489e-05	3.06391e-05	3.74787e-05	0.000259897	0.000199504	0.00023762	0.000494052	0.000475479	0.00050995	6.61668e-05	7.70782e-05	6.33671e-05	2.03565e-05	1.99158e-05	3.35743e-05	3.27459e-05	2.63468e-05	1.7095e-05	5.78911e-05	3.26207e-05	3.34011e-05	3.28985e-05	3.26249e-05	3.25271e-05	1.02403e-05	1.12057e-05	1.25315e-05	6.50222e-06	9.30115e-06	1.00393e-05	8.06355e-05	5.78806e-05	7.0025e-05	1.71143e-05	9.07526e-06	1.64619e-05
f__Syntrophobacteraceae;g__Desulfacinum	7.34437e-05	4.23191e-05	5.27616e-05	0.000508751	0.000120351	0.000309238	3.25807e-05	3.54248e-05	4.00052e-05	1.19684e-05	1.39145e-05	1.51041e-05	3.00616e-05	2.87725e-05	2.70515e-05	5.73741e-05	5.3358e-05	5.16015e-05	3.62281e-06	6.47188e-06	3.02113e-06	3.34077e-05	5.36266e-05	8.25065e-06	2.83393e-05	1.48938e-05	1.99368e-05	1.7363e-05	1.55617e-05	1.04358e-05	5.66612e-05	2.86322e-05	3.28785e-05	4.03886e-05	3.02033e-05	4.43122e-05	4.42615e-05	3.66252e-05	5.31755e-05	3.75572e-05	2.60809e-05	3.17972e-05
f__Intrasporangiaceae;g__Intrasporangium	0.000355998	0.00014042	0.000229182	1.93429e-05	7.30545e-05	3.20455e-05	0.000217614	0.000236695	0.00022445	0.000490911	0.000500595	0.000506747	0.000237625	0.000264327	0.000245946	0.00028079	0.000235361	0.000323329	4.12762e-06	2.83042e-06	2.41581e-06	9.98982e-05	0.000123718	2.81088e-05	0.000266509	0.000296406	0.000309565	0.000130135	0.000105993	8.44103e-05	3.12744e-05	1.9109e-05	2.09545e-05	0.00016642	0.000133387	0.000203985	0.000219591	0.000149612	0.000252746	5.03846e-05	3.16423e-05	3.89535e-05
f__Clostridiales Family XVII. Incertae Sedis;g__Thermaerobacter	0.000504923	0.000264035	0.000326415	7.12873e-05	0.000207643	8.12275e-05	0.000153504	0.00016558	0.000159514	9.49678e-05	9.78438e-05	0.000106069	0.000137433	0.000133828	0.000136389	0.000322113	0.000244359	0.000247679	1.65187e-05	1.99062e-05	1.72605e-05	0.000105853	0.00027487	2.3376e-05	0.000169879	0.000141038	0.000191868	7.97693e-05	6.65105e-05	5.18256e-05	0.000292211	0.000175051	0.000213987	0.000360725	0.00021524	0.000404998	0.000320485	0.000248255	0.000359766	0.00013344	9.16543e-05	0.000106278
f__Intrasporangiaceae;g__Janibacter	0.000181865	0.000205003	0.000111802	9.01927e-06	4.13166e-05	2.11597e-05	0.000124901	0.000156892	0.000149625	0.000484415	0.000497069	0.000503079	0.000212897	0.000233761	0.000202915	0.00019115	0.000159764	0.000196844	4.71071e-06	4.59164e-06	3.75291e-06	2.98227e-05	4.14383e-05	1.39049e-05	0.000117339	0.000187326	0.000156445	7.9348e-05	7.08751e-05	6.12262e-05	1.90877e-05	1.25868e-05	1.56428e-05	0.000143163	5.91508e-05	0.00015813	0.000244382	0.00017277	0.000272765	3.14891e-05	1.79116e-05	2.75927e-05
f__Ectothiorhodospiraceae;g__Thiohalomonas	0.000237139	0.000147114	0.000208405	0.000426557	0.000502785	0.000439774	0.000265639	0.000259036	0.00028976	1.65796e-05	1.75323e-05	2.46524e-05	6.39832e-05	8.07695e-05	7.8679e-05	0.000121329	0.000104868	9.40014e-05	5.22986e-06	3.98313e-06	3.1101e-06	8.5755e-05	0.000190098	1.71978e-05	0.000145906	6.97619e-05	6.26081e-05	6.59622e-05	2.24576e-05	2.58087e-05	6.30083e-05	3.96972e-05	4.85844e-05	4.01363e-05	4.38286e-05	4.30837e-05	4.04892e-05	3.64357e-05	4.84185e-05	4.36597e-05	3.09765e-05	3.47502e-05
f__Cellvibrionaceae;g__Saccharophagus	1.01852e-05	1.06867e-05	5.15016e-06	2.19039e-05	6.04298e-05	2.88611e-05	1.60436e-05	1.87719e-05	2.20511e-05	0.000346468	0.000320466	0.000496657	0.000278081	0.000307282	0.000352358	0.000157979	0.000318434	6.1716e-05	7.17999e-05	1.72269e-06	1.32712e-06	3.61149e-06	4.2912e-06	8.28799e-07	5.38352e-05	0.000101281	3.67895e-05	6.74495e-06	4.94222e-06	5.39539e-06	2.42881e-06	2.20402e-06	1.75006e-06	5.09089e-07	1.1792e-06	1.2006e-06	7.72022e-06	5.02773e-06	1.4425e-05	3.05736e-06	2.05403e-06	2.38478e-06
f__Ectothiorhodospiraceae;g__Oceanococcus	0.000248152	5.54674e-05	0.000164509	4.75749e-05	0.000316133	5.61733e-05	0.00042164	0.000256391	0.000459588	0.000236357	0.000252024	0.000257899	6.81052e-05	7.51488e-05	6.91965e-05	7.20136e-05	6.27428e-05	4.70146e-05	3.24576e-05	3.53417e-05	2.43419e-05	3.16043e-05	5.46659e-05	7.92467e-06	0.000103396	0.000104992	9.2487e-05	0.000178691	0.000192709	0.000149856	3.79124e-05	2.27766e-05	2.53305e-05	4.09523e-05	4.91019e-05	4.47798e-05	0.00043361	0.00030156	0.000495713	6.456e-05	5.70167e-05	5.48428e-05
f__Cytophagaceae;g__Runella	1.70979e-05	2.06736e-05	1.61314e-05	6.74597e-05	9.91365e-05	5.31505e-05	3.29714e-05	2.05079e-05	2.41589e-05	0.000176604	0.00013406	0.000155606	0.000461171	0.000419073	0.000490504	4.02694e-05	6.62682e-05	4.89569e-05	9.69511e-06	5.34091e-06	9.57144e-06	1.94426e-05	1.74455e-05	1.05095e-05	4.26283e-05	2.54045e-05	2.23704e-05	1.97957e-05	2.43642e-05	2.422e-05	9.42141e-06	5.54511e-06	5.7765e-06	2.06171e-06	3.18116e-06	2.74657e-06	6.10799e-05	4.94345e-05	5.51095e-05	1.05311e-05	5.56561e-06	1.19965e-05
f__Methylococcaceae;g__Methylocaldum	0.000294529	0.000176392	0.000148275	0.000148347	0.000489029	0.000152919	0.00018292	0.000188636	0.000211074	7.68386e-05	7.28558e-05	8.44043e-05	0.000137761	0.000136719	0.000146149	0.000273237	0.000266798	0.000273645	7.99515e-06	9.45207e-06	7.15411e-06	7.9116e-05	0.000148155	2.14098e-05	0.000189537	0.000106325	0.000105331	9.07803e-05	6.01021e-05	4.82144e-05	6.5829e-05	4.73699e-05	5.88955e-05	0.000159345	8.2748e-05	0.000176799	0.00017407	0.000153502	0.00019341	7.56964e-05	5.0611e-05	6.93567e-05
f__Ectothiorhodospiraceae;g__Alkalilimnicola	0.000167418	0.000146043	0.000117835	0.000335382	0.00030038	0.0004877	0.000341115	0.000355028	0.000421669	9.94581e-06	1.2233e-05	1.46451e-05	6.76324e-05	7.65426e-05	8.47547e-05	0.000154012	0.000148181	0.000113306	1.87247e-06	1.19396e-06	5.18791e-07	5.53484e-05	0.000112089	1.39176e-05	0.000112045	6.71028e-05	4.84221e-05	4.52381e-05	1.75334e-05	1.82008e-05	3.90647e-05	2.65015e-05	2.69729e-05	1.07308e-05	1.6243e-05	1.42659e-05	2.12684e-05	1.58e-05	2.29029e-05	1.82762e-05	1.34779e-05	1.54266e-05
f__Cryomorphaceae;g__Owenweeksia	2.44691e-05	4.99277e-06	2.60093e-05	5.42064e-05	5.21671e-05	5.86583e-05	3.70842e-05	1.44947e-05	9.43785e-05	4.46895e-05	3.90351e-05	5.573e-05	0.000485676	0.00036498	0.000388524	1.31082e-05	1.71699e-05	9.50707e-06	6.21369e-06	1.81002e-06	2.62698e-06	3.83573e-05	1.78344e-05	1.45204e-05	1.39725e-05	7.43502e-06	6.55943e-06	9.81159e-06	8.14723e-06	1.62853e-05	1.57557e-06	3.98493e-06	3.63369e-06	1.708e-06	1.71833e-06	1.59325e-06	1.25012e-05	1.0137e-05	1.29924e-05	2.80383e-06	1.12295e-06	2.33816e-06
f__Rhodobacteraceae;g__Rhodovulum	0.000132609	0.000112164	9.11807e-05	8.54032e-05	0.000480623	0.000114614	7.27846e-05	9.44645e-05	0.000110219	7.89369e-05	6.63359e-05	8.12451e-05	4.81854e-05	5.16135e-05	4.91669e-05	0.000161987	0.000143655	0.000183084	8.76696e-06	1.37092e-05	7.76486e-06	2.41184e-05	3.59153e-05	1.19534e-05	7.43506e-05	9.09799e-05	6.08998e-05	4.34507e-05	3.72333e-05	4.41785e-05	1.25308e-05	1.62002e-05	1.49045e-05	1.28434e-05	1.53725e-05	1.17722e-05	0.000153672	0.000176831	0.000158948	4.62574e-05	3.56063e-05	4.02316e-05
f__Nannocystaceae;g__Plesiocystis	0.000121725	6.33449e-05	8.22701e-05	8.54858e-05	0.000479703	0.000115603	0.000119776	0.000157157	0.000146353	6.53813e-05	6.82722e-05	7.57366e-05	5.47134e-05	6.01243e-05	5.89193e-05	0.000100881	8.85351e-05	0.000123243	1.2028e-05	9.31142e-06	1.44042e-05	5.50611e-05	9.87676e-05	1.19276e-05	5.17408e-05	3.66666e-05	4.12299e-05	5.72434e-05	5.65072e-05	4.07476e-05	7.26649e-05	4.05045e-05	4.78877e-05	4.98092e-05	4.135e-05	5.67151e-05	9.58821e-05	6.6387e-05	0.00011239	5.60659e-05	4.23572e-05	4.56747e-05
f__Geobacteraceae;g__Geobacter	0.00016054	0.000151282	0.000110286	0.000479269	0.000428339	0.000329707	0.000116747	0.000121452	0.000124036	8.31762e-05	7.92996e-05	9.4627e-05	0.000123115	0.000122431	0.000129253	0.000201602	0.000165584	0.000203367	1.61731e-05	1.75159e-05	1.94485e-05	7.39835e-05	0.000109574	1.2508e-05	7.93517e-05	6.3664e-05	7.04839e-05	8.88362e-05	8.05165e-05	6.63078e-05	9.99764e-05	7.28355e-05	8.37958e-05	6.18154e-05	6.9003e-05	7.22892e-05	0.000216373	0.000168318	0.00024301	0.00010883	6.20365e-05	8.60722e-05
f__Polyporaceae;g__Dichomitus	6.2263e-07	3.83811e-07	0.000477521	4.39056e-08	7.96872e-07	0	0	0	0	0	0	0	0	0	0	0	0	0	0	0	0	0	0	0	0	0	0	0	0	0	0	0	0	0	0	0	0	0	0	0	0	0
f__Acholeplasmataceae;g__Acholeplasma	1.28721e-06	1.18366e-06	3.67417e-06	0.000475633	1.0013e-05	0.000160941	4.35975e-07	1.82082e-07	1.32903e-07	1.03059e-07	6.88885e-07	1.97757e-07	0	0	2.14994e-07	3.77643e-06	5.33119e-06	9.8587e-06	0	2.61215e-08	0	3.13867e-08	2.04836e-07	9.97775e-07	0	0	0	8.90074e-08	2.53209e-07	3.87482e-07	4.66243e-07	1.22092e-06	1.44513e-06	2.09449e-07	4.73517e-08	0	6.76147e-08	1.28877e-06	1.23738e-07	2.28466e-07	2.51693e-07	2.43867e-07
f__Xanthomonadaceae;g__Pseudoxanthomonas	0.000136487	0.00012588	0.000100581	0.000107114	0.000250314	0.000130219	0.000120857	0.000124773	0.000146172	6.48122e-05	5.98915e-05	6.77587e-05	8.28636e-05	9.80676e-05	0.000130133	0.000365914	0.000462296	0.000475135	4.10848e-06	8.01382e-06	5.06761e-06	4.13328e-05	7.43655e-05	7.62733e-06	0.000143762	8.06005e-05	7.47145e-05	3.1499e-05	2.35043e-05	1.9402e-05	5.41334e-05	3.36823e-05	4.33217e-05	6.3289e-05	4.61921e-05	6.28285e-05	7.66802e-05	6.96819e-05	8.31778e-05	3.27325e-05	3.78459e-05	2.74136e-05
f__Labilitrichaceae;g__Labilithrix	7.47422e-05	7.59224e-05	6.4576e-05	4.47471e-05	0.000474918	5.91283e-05	6.38431e-05	7.91152e-05	8.51314e-05	3.45141e-05	3.11135e-05	3.48019e-05	3.86778e-05	4.43016e-05	4.30111e-05	8.11499e-05	7.36043e-05	0.000191356	3.67627e-06	2.97983e-06	3.35204e-06	3.76754e-05	5.01073e-05	4.48406e-06	3.99605e-05	2.87672e-05	2.97584e-05	3.31937e-05	2.91693e-05	1.98977e-05	5.01121e-05	2.80684e-05	3.40381e-05	1.78667e-05	2.30358e-05	2.02856e-05	9.01178e-05	0.000124674	0.000100721	3.88932e-05	2.05428e-05	3.58334e-05
f__Nakamurellaceae;g__Nakamurella	0.000294845	0.000184032	0.000172866	3.93289e-05	0.000105441	6.46545e-05	0.00015722	0.000198126	0.000187347	0.000323743	0.000332093	0.000344297	0.000241056	0.000243045	0.000253954	0.00045455	0.000377157	0.000473637	1.00926e-05	9.76756e-06	8.5668e-06	8.251e-05	9.14336e-05	6.77271e-05	0.000288677	0.000345609	0.000321777	0.000108434	0.000102204	8.51056e-05	4.10268e-05	2.41421e-05	2.64388e-05	0.00021038	0.000149572	0.000229401	0.00032372	0.000260829	0.000349618	4.01963e-05	1.42048e-05	3.17856e-05
f__Desulfobacteraceae;g__Desulfamplus	8.10569e-06	1.13637e-05	1.29308e-05	0.000470253	4.36604e-05	0.000352106	8.46441e-06	8.01636e-06	9.10461e-06	3.35988e-06	2.49017e-06	4.68326e-06	3.38872e-06	3.1896e-06	3.00786e-06	2.05209e-05	1.90151e-05	2.36995e-05	8.45186e-07	2.94795e-07	1.76428e-07	7.18798e-06	1.2404e-05	1.98054e-06	1.75786e-05	1.21952e-05	1.72007e-05	9.48841e-06	3.69405e-06	3.59279e-06	7.66521e-06	5.21307e-06	6.22779e-06	6.13992e-06	7.60098e-06	9.32953e-06	3.93748e-06	2.87013e-06	2.30138e-06	5.71268e-06	3.08542e-06	3.83245e-06
f__Flavobacteriaceae;g__Winogradskyella	3.24885e-06	3.2085e-06	6.4877e-06	8.36063e-05	3.78657e-05	6.0341e-05	2.06286e-05	8.60412e-06	1.31603e-05	0.000214431	0.000148352	0.000188421	0.00046996	0.000445684	0.000444439	1.61774e-05	1.81319e-05	1.30029e-05	5.06812e-06	4.20071e-06	1.80331e-05	1.36885e-05	2.04147e-05	4.66846e-06	1.10459e-05	4.34155e-06	3.90764e-06	6.39022e-06	6.82645e-06	7.58004e-06	1.74155e-06	1.31478e-06	2.78646e-06	1.21734e-06	1.83676e-06	1.53262e-06	9.60721e-06	6.29253e-06	9.74034e-06	3.79874e-06	1.39659e-06	3.44742e-06
f__Kiritimatiellaceae;g__Kiritimatiella	6.22904e-05	2.51459e-05	3.89866e-05	0.000469615	0.000132679	0.000173441	3.46349e-05	3.22798e-05	3.99445e-05	1.15553e-05	9.92411e-06	1.28065e-05	4.17978e-05	4.52103e-05	3.9231e-05	2.29853e-05	2.28173e-05	1.82076e-05	1.75342e-06	5.72133e-06	2.01915e-06	2.0122e-05	3.61287e-05	8.85598e-06	7.19105e-05	2.78458e-05	3.23009e-05	2.1086e-05	2.31668e-05	1.47059e-05	2.60965e-05	1.75842e-05	1.93088e-05	2.53343e-05	1.74933e-05	3.13522e-05	4.97133e-05	3.78029e-05	6.46503e-05	1.97561e-05	1.71863e-05	1.26644e-05
f__Unclassified;g__Aciduliprofundum	0.000118684	6.89111e-06	0.000102753	6.647e-05	1.63431e-05	1.90482e-05	1.52775e-05	1.48781e-05	1.06744e-05	2.31375e-06	1.24292e-06	2.08919e-06	2.92992e-06	2.68038e-06	3.1586e-06	1.29906e-06	1.14312e-06	1.78608e-06	4.4879e-05	3.31087e-05	3.1466e-05	9.79278e-05	0.000225026	1.27679e-05	3.55897e-05	8.5543e-06	1.29036e-05	1.17557e-05	1.66821e-05	7.35531e-06	0.00046662	0.000268319	0.000317779	0.000181135	0.000264013	0.000216507	4.72297e-06	4.20891e-06	3.32507e-06	0.000279728	0.000296121	0.000169015
f__Dermacoccaceae;g__Luteipulveratus	2.94726e-05	6.86544e-05	1.98821e-05	3.79559e-06	1.31196e-05	4.84324e-06	1.46686e-05	2.21428e-05	1.97931e-05	0.000465143	0.000454773	0.000445527	0.000165101	0.000185301	0.000163381	8.2841e-05	6.51325e-05	9.70249e-05	2.1441e-06	2.59807e-06	2.55277e-06	4.59224e-06	1.09472e-05	1.76285e-06	4.2792e-05	6.31107e-05	4.67035e-05	2.59193e-05	2.26793e-05	2.08664e-05	1.6643e-05	1.25846e-05	1.29203e-05	3.09867e-05	2.62152e-05	3.0621e-05	8.74518e-05	8.08848e-05	9.64034e-05	8.31185e-06	2.99163e-06	6.7452e-06
f__Tannerellaceae;g__Parabacteroides	0.000135468	7.11693e-05	0.00042971	0.0001358	5.658e-05	7.21839e-05	1.5298e-05	9.65237e-06	1.05931e-05	3.34142e-05	0.000464659	3.12462e-05	6.83266e-05	6.56959e-05	6.99298e-05	1.28337e-05	1.42084e-05	2.11658e-05	2.55669e-06	2.40642e-05	1.30001e-05	1.36222e-05	7.73687e-06	5.07268e-06	1.14835e-05	5.66676e-06	5.45027e-06	6.10518e-06	5.87126e-06	5.51557e-06	2.71564e-06	3.03266e-06	3.74225e-06	6.15743e-06	4.23822e-06	4.63007e-06	1.87978e-05	6.29539e-05	1.66089e-05	7.61863e-06	5.07856e-05	7.25892e-06
f__Geobacteraceae;g__Geoalkalibacter	8.99202e-05	8.39428e-05	6.84711e-05	0.000463919	0.00020835	0.000310888	4.88e-05	5.69038e-05	5.72619e-05	1.96313e-05	1.87734e-05	2.13393e-05	4.73674e-05	4.9838e-05	4.80664e-05	8.80236e-05	7.42645e-05	9.73452e-05	4.35638e-06	4.32377e-06	2.06654e-06	3.03134e-05	5.48044e-05	1.10728e-05	5.0938e-05	3.54813e-05	4.60456e-05	3.32733e-05	2.32554e-05	2.1239e-05	3.76938e-05	2.48121e-05	2.62751e-05	2.0055e-05	1.83419e-05	2.26135e-05	4.88796e-05	3.7022e-05	5.48223e-05	3.17906e-05	1.76564e-05	2.63662e-05
f__Flavobacteriaceae;g__Mangrovimonas	3.22857e-05	1.48223e-05	2.41621e-05	0.000110095	0.000109713	9.27343e-05	4.05362e-05	2.79358e-05	3.43001e-05	0.000219663	0.000161287	0.00019976	0.00046383	0.000452661	0.000454657	3.38829e-05	4.27813e-05	2.7992e-05	1.02473e-05	1.04289e-05	2.48812e-05	1.89421e-05	4.90071e-05	8.88845e-06	1.89903e-05	9.65829e-06	7.37031e-06	1.19884e-05	1.31025e-05	1.15966e-05	1.22312e-05	1.03605e-05	1.21977e-05	4.58542e-06	4.29088e-06	4.96097e-06	1.44693e-05	9.13089e-06	1.26817e-05	4.61104e-06	3.69723e-06	4.79929e-06
f__Rivulariaceae;g__Calothrix	0.000171613	0.000463501	0.000131328	0.000120071	0.000206288	0.000124058	6.55912e-05	6.88795e-05	7.29084e-05	6.99003e-05	6.94781e-05	7.57586e-05	0.000165567	0.000161501	0.000171736	0.000119537	0.000111533	0.000116137	1.21858e-05	1.57331e-05	1.66691e-05	2.93916e-05	4.463e-05	1.03786e-05	3.70249e-05	4.06027e-05	3.98393e-05	3.26284e-05	3.0707e-05	2.44159e-05	3.36144e-05	2.72836e-05	3.3395e-05	8.57485e-05	4.16274e-05	0.000100636	9.39701e-05	0.00028227	9.14728e-05	4.77836e-05	3.66058e-05	3.81524e-05
f__Desulfuromonadaceae;g__Pelobacter	7.67937e-05	6.75789e-05	5.51081e-05	0.000462839	0.000213485	0.000325376	5.30617e-05	5.62616e-05	6.01295e-05	2.0622e-05	1.94622e-05	2.16923e-05	4.07059e-05	4.19089e-05	4.00802e-05	8.54173e-05	6.79984e-05	7.76017e-05	1.96106e-06	2.95239e-06	1.04418e-06	3.08823e-05	6.82725e-05	7.40804e-06	3.30002e-05	1.99483e-05	2.53041e-05	2.87751e-05	1.99271e-05	1.70248e-05	5.16009e-05	2.81883e-05	3.55404e-05	1.67223e-05	2.11076e-05	1.78306e-05	8.70864e-05	6.23485e-05	9.69206e-05	3.19379e-05	2.43328e-05	2.68683e-05
f__Cyclobacteriaceae;g__Lunatimonas	1.17508e-05	7.79547e-06	1.04295e-05	5.6707e-05	7.36713e-05	3.92038e-05	1.66726e-05	1.14797e-05	1.45642e-05	0.000123248	9.00263e-05	0.000107417	0.000440348	0.000387903	0.000460795	0.000103078	0.000136932	0.00010111	1.09387e-05	6.79348e-06	1.18021e-05	1.38735e-05	1.5936e-05	1.14013e-05	2.42847e-05	1.74105e-05	1.34891e-05	1.53113e-05	1.56861e-05	1.49299e-05	7.17341e-06	7.75503e-06	8.74373e-06	1.67208e-06	5.98001e-06	4.91473e-06	7.72554e-05	6.32576e-05	7.05065e-05	1.24584e-05	6.85293e-06	1.1634e-05
f__Acetobacteraceae;g__Belnapia	5.50324e-05	5.83566e-05	2.73681e-05	2.98834e-05	0.000184003	2.20488e-05	3.24467e-05	4.08343e-05	3.87395e-05	0.000379511	0.000395507	0.000451994	0.000174551	0.00016473	0.000182108	0.000266644	0.000273585	0.000459749	7.46987e-06	7.52481e-06	5.11492e-06	7.14459e-06	1.22092e-05	5.10629e-06	0.000124898	0.000250711	0.000130921	3.98048e-05	3.43801e-05	3.86661e-05	3.15526e-05	2.24022e-05	3.01366e-05	9.36918e-06	9.78406e-06	1.44461e-05	7.99259e-05	8.9023e-05	7.96384e-05	2.26576e-05	2.23162e-05	2.1913e-05
f__Planctomycetaceae;g__Pirellula	4.40471e-05	0.000142362	4.73851e-05	4.48018e-05	0.000177837	3.49693e-05	2.56255e-05	3.02062e-05	3.48063e-05	3.486e-05	3.08611e-05	3.61169e-05	0.000112309	0.000112919	0.000109594	0.000101286	7.59535e-05	0.000122783	2.17454e-06	8.77507e-07	3.94083e-07	2.17551e-05	3.29846e-05	4.211e-06	2.7012e-05	1.61837e-05	2.85625e-05	1.71773e-05	1.53404e-05	1.22802e-05	1.80355e-05	1.07764e-05	1.1523e-05	3.07774e-06	5.29785e-06	4.01238e-06	0.000457636	0.000449552	0.000455794	8.02939e-05	4.8658e-05	6.15314e-05
f__Planctomycetaceae;g__Planctomicrobium	3.70411e-05	0.000244354	3.88272e-05	3.38298e-05	0.000161799	2.26605e-05	1.43044e-05	1.68786e-05	1.91358e-05	2.0465e-05	2.20356e-05	2.53326e-05	6.7481e-05	6.67187e-05	6.58599e-05	0.000132346	0.000121262	0.000457414	6.68608e-07	7.07087e-07	8.46769e-07	1.83029e-05	2.56107e-05	3.16996e-06	2.03009e-05	1.3709e-05	1.6666e-05	2.07612e-05	1.40839e-05	1.07319e-05	1.17512e-05	7.60567e-06	1.0601e-05	6.67101e-06	8.44697e-06	8.74983e-06	0.000340431	0.000317598	0.000354741	8.0473e-05	4.64314e-05	4.89973e-05
f__Desulfobacteraceae;g__Desulfatirhabdium	5.34292e-06	6.98199e-06	2.29547e-06	0.000455034	3.79409e-05	0.000273883	4.56876e-06	4.06995e-06	8.2816e-06	2.50854e-06	3.59976e-06	2.35921e-06	3.30023e-06	4.43089e-06	4.75927e-06	3.38041e-06	5.92585e-06	7.06597e-06	4.05428e-07	1.18018e-07	2.55479e-07	3.10968e-06	5.49072e-06	1.3486e-06	1.32717e-06	1.35148e-06	5.85441e-07	2.27605e-06	2.02365e-06	1.6633e-06	2.96646e-06	3.53169e-06	3.48466e-06	4.82381e-06	3.76496e-06	5.06894e-06	6.24845e-06	6.25169e-06	8.11707e-06	4.17941e-06	1.72465e-06	1.76811e-06
f__Dermabacteraceae;g__Brachybacterium	9.26424e-05	0.00038695	6.83371e-05	1.05546e-05	1.81466e-05	1.32601e-05	4.64656e-05	5.74665e-05	5.73762e-05	0.000219277	0.000234184	0.000234157	0.000133243	0.000143795	0.000142266	0.000109745	0.000115218	0.00013476	4.05708e-06	9.36463e-06	7.83505e-06	1.79083e-05	1.63675e-05	1.4049e-05	5.43043e-05	7.48469e-05	8.65466e-05	5.03911e-05	5.38268e-05	4.39853e-05	1.54687e-05	1.23614e-05	1.63525e-05	5.60284e-05	3.54123e-05	7.12371e-05	8.35965e-05	8.18736e-05	0.000454563	1.26106e-05	2.02788e-05	1.37111e-05
f__Caldilineaceae;g__Caldilinea	0.000220784	0.000206638	0.000153786	0.000226931	0.000453344	0.000248297	9.77638e-05	0.000141373	0.000133195	0.000149547	0.000149862	0.000153136	0.000152183	0.000163112	0.000158176	0.00026134	0.000257886	0.000358029	1.35048e-05	1.31233e-05	9.51361e-06	5.16069e-05	8.51893e-05	1.64598e-05	0.000112959	0.000102487	0.000124935	8.99839e-05	8.06902e-05	6.26385e-05	6.27954e-05	4.39756e-05	5.49634e-05	7.6951e-05	6.0887e-05	9.67441e-05	0.000157097	0.000134448	0.000178006	9.48925e-05	9.71788e-05	6.76049e-05
f__Pseudonocardiaceae;g__Actinophytocola	0.000212867	0.000138479	0.000135605	1.2697e-05	5.58031e-05	1.76371e-05	0.000155652	0.000192366	0.000208689	0.00017485	0.000182377	0.000186828	0.000118643	0.000129582	0.000125286	0.000418441	0.000315414	0.00044691	9.34282e-06	1.186e-05	8.86157e-06	6.33088e-05	9.96629e-05	1.94315e-05	0.000270155	0.000269774	0.000292349	8.30686e-05	7.4044e-05	5.65252e-05	3.46761e-05	2.47996e-05	2.82197e-05	0.000162539	0.000124073	0.000191642	0.000315913	0.00022317	0.000346543	6.39668e-05	5.0661e-05	4.53267e-05
f__Archangiaceae;g__Cystobacter	0.000213122	0.000115702	0.000135465	0.000111997	0.000384042	0.000156163	0.000100632	0.000125455	0.000131137	0.000120178	0.00011064	0.00013609	0.000139313	0.000138001	0.000139765	0.00023304	0.000197167	0.000185642	1.14599e-05	1.07972e-05	1.08467e-05	6.01199e-05	0.000104969	9.11642e-06	5.86141e-05	5.56714e-05	5.30228e-05	6.26991e-05	6.19589e-05	4.19886e-05	8.58997e-05	5.12617e-05	6.1321e-05	5.90976e-05	0.000446887	7.259e-05	0.00023743	0.000192914	0.000294259	8.41508e-05	6.81111e-05	7.80983e-05
f__Anaerolineaceae;g__Ornatilinea	2.42905e-05	8.64969e-05	1.98344e-05	0.000439005	0.000190496	0.000446721	1.69998e-05	2.06936e-05	2.02768e-05	2.69571e-05	2.93673e-05	2.93294e-05	3.43959e-05	3.84479e-05	3.62173e-05	2.77778e-05	2.88835e-05	3.37024e-05	3.25076e-06	5.3578e-06	5.35501e-06	8.36424e-06	1.23921e-05	1.5126e-06	2.99815e-05	2.03391e-05	2.33957e-05	5.10191e-05	3.68286e-05	3.74083e-05	2.48978e-05	1.51261e-05	1.84382e-05	9.87494e-06	1.04936e-05	1.09301e-05	5.14008e-05	7.1424e-05	4.9486e-05	2.05584e-05	2.91195e-05	1.67206e-05
f__Cyclobacteriaceae;g__Indibacter	1.07998e-05	4.79295e-06	8.6535e-06	5.92046e-05	3.26549e-05	5.27202e-05	1.46609e-05	6.99392e-06	1.39421e-05	8.96379e-05	6.79616e-05	8.30111e-05	0.000444592	0.000405508	0.000436528	0.000199557	0.000287822	0.000188109	3.33148e-06	1.03181e-06	4.17253e-06	7.85766e-06	3.68174e-06	3.36732e-06	1.80897e-05	1.30718e-05	1.08006e-05	9.85689e-06	9.90943e-06	1.08561e-05	2.07652e-07	6.94408e-07	7.31843e-07	6.13781e-07	7.29707e-07	6.65036e-07	1.96106e-05	1.02229e-05	1.74326e-05	3.00339e-06	1.16637e-06	3.14622e-06
f__Acidithiobacillaceae;g__Acidithiobacillus	0.000208001	0.000172822	0.000132326	0.000105428	0.000437457	0.000137848	0.000109693	0.000143962	0.000164721	2.75506e-05	3.06428e-05	3.33551e-05	2.04271e-05	2.17856e-05	2.09793e-05	0.000121302	0.000109195	0.000127672	1.87739e-06	1.75392e-06	1.87084e-06	2.74862e-05	6.90287e-05	8.12175e-06	3.13164e-05	1.61964e-05	1.85908e-05	0.000104457	2.71104e-05	3.25178e-05	9.19048e-05	4.88176e-05	5.40232e-05	2.27955e-05	3.00678e-05	3.14991e-05	7.93231e-05	6.88757e-05	9.16155e-05	3.81038e-05	3.90047e-05	2.80149e-05
f__Pseudonocardiaceae;g__Actinoalloteichus	0.000203255	0.000278014	0.000118344	1.50432e-05	3.89241e-05	2.37892e-05	0.000122972	0.000148014	0.000174753	0.000162098	0.000166087	0.000177034	0.000128787	0.000136618	0.000128917	0.000436528	0.000325866	0.000391495	8.64974e-06	8.47495e-06	8.10456e-06	3.8122e-05	5.24104e-05	1.04635e-05	0.000126814	0.000169463	0.000169276	4.86265e-05	4.33932e-05	3.56911e-05	2.97805e-05	1.9455e-05	2.59489e-05	0.000291031	0.000128865	0.000345622	0.000284956	0.000177122	0.000346684	0.00013328	5.62675e-05	3.73909e-05
f__Marinilabiliaceae;g__Alkalitalea	2.50554e-05	8.09219e-06	2.74331e-05	0.000435127	0.000188734	0.000284012	2.95969e-05	2.49969e-05	2.8144e-05	4.11477e-05	3.43269e-05	3.67831e-05	9.91371e-05	9.03421e-05	9.74585e-05	0.000102642	0.000127055	9.1578e-05	1.98878e-06	2.90444e-06	5.20435e-06	1.11709e-05	7.76391e-06	5.22049e-06	1.39025e-05	7.44687e-06	1.1323e-05	1.1768e-05	1.04215e-05	9.35551e-06	1.68118e-06	1.81357e-06	2.61949e-06	6.63547e-07	1.429e-06	8.77533e-07	1.3056e-05	9.58485e-06	1.28334e-05	3.14518e-06	1.44434e-06	2.60949e-06
f__Zoogloeaceae;g__Azoarcus	8.50227e-05	5.59104e-05	4.3809e-05	9.2909e-05	0.000196376	0.000106419	7.93386e-05	8.42403e-05	9.65008e-05	2.33652e-05	1.87195e-05	2.21534e-05	5.5228e-05	6.16424e-05	7.12509e-05	0.000378609	0.000434014	0.000288741	4.03107e-06	3.15646e-06	2.33515e-06	2.24485e-05	4.29629e-05	5.58343e-06	2.92734e-05	3.29901e-05	4.09366e-05	3.99169e-05	2.22293e-05	1.77428e-05	2.61844e-05	1.73149e-05	1.6561e-05	1.12371e-05	1.51274e-05	1.54427e-05	3.16934e-05	2.76664e-05	3.43478e-05	3.33315e-05	2.60025e-05	2.49491e-05
f__Halobacteriovoraceae;g__Halobacteriovorax	2.53373e-06	1.31707e-06	1.4679e-06	0.000433007	2.63629e-05	0.00015238	5.2549e-06	5.29305e-06	5.40298e-06	7.25196e-07	4.15708e-07	1.12606e-06	4.27806e-06	4.42966e-06	5.40504e-06	1.48589e-06	1.79277e-06	3.66064e-06	1.12992e-07	1.98447e-08	5.91061e-08	3.93148e-06	2.80527e-06	2.12457e-07	4.10603e-07	6.11656e-07	2.28648e-07	1.64783e-06	1.77931e-06	1.14139e-06	1.34253e-05	6.90075e-06	9.04499e-06	4.295e-06	2.8335e-06	1.77993e-06	4.17467e-06	7.71849e-06	6.23534e-06	3.43331e-06	7.14582e-07	3.04561e-06
f__Streptosporangiaceae;g__Herbidospora	0.000188	0.000432897	0.000130825	1.86231e-05	7.5235e-05	2.3283e-05	9.65211e-05	0.000109116	0.000118517	0.000124381	0.000131803	0.000135371	9.82552e-05	0.00010132	9.2348e-05	0.000198358	0.000164012	0.00022141	4.9417e-06	7.04814e-06	5.67684e-06	4.43202e-05	5.64492e-05	8.17787e-06	0.000230444	0.000210135	0.000204087	6.94638e-05	5.48541e-05	4.41007e-05	2.32147e-05	1.21944e-05	1.72509e-05	8.98785e-05	6.30594e-05	9.27772e-05	0.000234521	0.000180607	0.000246111	7.70949e-05	0.000119142	5.29302e-05
f__Sphingomonadaceae;g__Novosphingobium	0.000132245	0.000203561	0.000108407	4.67187e-05	0.00036958	5.2293e-05	6.75938e-05	8.50341e-05	9.7071e-05	0.000299778	0.000261315	0.000314497	0.000218653	0.000216199	0.000240878	0.000250839	0.000290668	0.000432399	4.92458e-06	8.30119e-06	6.66232e-06	2.78783e-05	4.77349e-05	0.000115123	9.63092e-05	0.000106315	0.000167593	4.55613e-05	3.99205e-05	3.80999e-05	2.33857e-05	1.62624e-05	1.98039e-05	2.24249e-05	2.64547e-05	2.62524e-05	0.000185862	0.000188688	0.00019253	5.81517e-05	3.92789e-05	5.87348e-05
f__Succinivibrionaceae;g__Succinivibrio	0.000127417	4.05393e-05	0.000431616	1.25006e-06	8.90758e-08	9.3492e-07	2.51176e-07	1.88762e-07	3.43258e-07	0	3.16909e-07	0	1.67576e-07	7.24403e-08	0	3.16485e-07	8.92119e-07	8.49671e-08	4.58395e-07	4.58753e-07	3.49014e-07	8.81609e-07	5.52377e-07	2.77452e-07	1.54462e-07	5.83465e-08	0	4.76199e-07	0	1.27505e-07	0	0	0	0	0	0	3.83854e-08	2.5445e-07	1.97955e-07	1.35015e-07	1.41542e-06	0
f__Candidatus Methanoperedenaceae;g__Candidatus Methanoperedens	0.000200408	5.13161e-05	0.000135684	0.00011631	0.000150285	8.8535e-05	6.71267e-05	6.27877e-05	6.18318e-05	8.89201e-05	7.77398e-05	9.26948e-05	0.000201524	0.000193815	0.000207872	0.000158922	0.000124317	0.000142581	5.94327e-05	5.11477e-05	6.18254e-05	0.00014472	0.000290197	2.91729e-05	9.47727e-05	7.15466e-05	8.23684e-05	7.28235e-05	6.88467e-05	5.43632e-05	0.00042988	0.000279742	0.000321618	0.000191228	0.000254512	0.000233017	0.000119282	9.10754e-05	0.000129592	0.000321051	0.000323412	0.000211353
f__Flammeovirgaceae;g__Fabibacter	4.62273e-05	4.71619e-05	4.61673e-05	0.000126412	0.000224479	0.000118186	4.96102e-05	2.95154e-05	4.28321e-05	0.000137343	0.000106231	0.000124172	0.000404505	0.000350852	0.000428701	3.94195e-05	6.67738e-05	5.10892e-05	1.03392e-05	5.2358e-06	9.04344e-06	2.8434e-05	3.29762e-05	1.27705e-05	3.54832e-05	1.7283e-05	1.46297e-05	1.47656e-05	1.58044e-05	1.64669e-05	1.45451e-05	1.09816e-05	1.19444e-05	6.60874e-06	8.82457e-06	8.80962e-06	0.000108025	8.3627e-05	0.000111975	1.18646e-05	6.46142e-06	1.23512e-05
f__Oceanospirillaceae;g__Marinobacterium	0.000168391	0.000205281	9.00491e-05	0.000179853	0.000417844	0.000187178	0.000162547	0.000185235	0.000226213	4.11791e-05	3.97135e-05	5.83378e-05	6.06562e-05	6.93579e-05	7.14563e-05	0.000144248	0.000167806	0.000126456	6.26704e-06	2.71269e-06	1.32497e-06	2.61146e-05	7.41566e-05	5.583e-06	5.82077e-05	3.06183e-05	2.28678e-05	6.10676e-05	1.88209e-05	1.85221e-05	1.78947e-05	1.15472e-05	1.23996e-05	8.50044e-06	8.58044e-06	1.10935e-05	2.31542e-05	2.22479e-05	2.70178e-05	2.28884e-05	1.4032e-05	1.70891e-05
f__Ectothiorhodospiraceae;g__Nitrococcus	0.000416136	0.000235433	0.000279502	0.000241344	0.000332526	0.000324641	0.000331118	0.000318538	0.0003325	2.92262e-05	3.36304e-05	3.82576e-05	5.14582e-05	5.21466e-05	6.28575e-05	0.000107049	0.000110703	0.000116083	6.42611e-06	1.39626e-06	1.88398e-06	0.000165432	0.000228279	3.44263e-05	0.000160478	0.000131749	0.000115577	7.37456e-05	4.5626e-05	3.88351e-05	5.42112e-05	3.90194e-05	3.66147e-05	0.000124807	9.87839e-05	0.000145745	6.21372e-05	5.39144e-05	7.50944e-05	6.55118e-05	4.47519e-05	4.71258e-05
f__Lachnospiraceae;g__Blautia	2.1136e-05	0.000413322	0.000129081	2.26586e-05	4.03073e-06	1.44894e-05	4.61933e-06	5.67564e-06	5.32244e-06	2.83358e-06	0.000167552	2.64174e-06	1.8836e-06	1.8645e-06	1.50976e-06	1.48701e-06	1.02002e-06	2.72011e-06	2.18944e-06	2.86759e-05	1.11777e-05	2.88433e-06	3.4026e-06	6.87119e-07	3.20534e-05	1.29729e-06	1.72964e-06	4.46084e-06	4.85652e-06	4.32725e-06	6.34417e-06	4.94469e-06	6.65136e-06	5.92909e-06	4.68036e-06	6.8899e-06	3.76915e-06	0.000173404	4.26669e-06	8.07441e-06	4.88058e-05	6.85109e-06
f__Micromonosporaceae;g__Catelliglobosispora	0.0001134	0.000288171	7.89095e-05	1.2185e-05	5.26626e-05	1.73999e-05	5.7983e-05	7.29052e-05	9.93298e-05	8.5408e-05	8.6492e-05	9.29953e-05	5.09003e-05	6.13756e-05	5.48759e-05	0.000193766	0.000209258	0.000396301	3.14039e-06	3.83216e-06	2.97823e-06	1.53685e-05	2.17917e-05	4.74214e-06	4.58265e-05	6.49311e-05	5.65167e-05	4.66223e-05	4.46422e-05	3.97161e-05	1.23185e-05	7.6748e-06	9.159e-06	1.12839e-05	6.75726e-06	1.81004e-05	0.000112178	8.04708e-05	0.000114806	0.000412051	0.000134833	4.82767e-05
f__Rhodospirillaceae;g__Rhodospirillum	6.97933e-05	4.31284e-05	4.38435e-05	5.56993e-05	0.000410624	5.35875e-05	4.25906e-05	5.33444e-05	5.77508e-05	2.72925e-05	2.51978e-05	3.01667e-05	2.81073e-05	2.64555e-05	2.8385e-05	0.000232641	0.000237555	0.000270183	1.51007e-07	4.88893e-07	2.37929e-07	9.03248e-06	2.33438e-05	7.12398e-06	2.01318e-05	1.93176e-05	1.96639e-05	2.60105e-05	1.66807e-05	1.89653e-05	2.59928e-05	1.56686e-05	1.91677e-05	5.81362e-06	9.80633e-06	8.43499e-06	4.97135e-05	4.54375e-05	5.79602e-05	6.81996e-05	5.14595e-05	5.55287e-05
f__Chitinophagaceae;g__Niastella	4.01145e-05	3.04785e-05	3.59195e-05	0.00010729	9.77694e-05	7.56325e-05	5.09987e-05	3.25888e-05	4.34087e-05	0.000218119	0.000168275	0.000193056	0.000398676	0.000363353	0.000409202	5.36571e-05	6.62852e-05	6.12963e-05	7.66833e-06	5.13785e-06	9.72204e-06	2.27734e-05	2.58304e-05	8.65587e-06	0.000116462	4.56624e-05	4.14927e-05	2.46086e-05	2.41518e-05	2.62605e-05	1.189e-05	1.21331e-05	1.43867e-05	2.65857e-05	1.26582e-05	2.67522e-05	5.2656e-05	3.93152e-05	4.75275e-05	1.44187e-05	8.96238e-06	1.3055e-05
f__Pseudonocardiaceae;g__Yuhushiella	0.000184721	7.32125e-05	0.000116544	1.10164e-05	3.69462e-05	1.52807e-05	0.00010511	0.000122991	0.000112247	0.000150201	0.000153298	0.000161874	9.44775e-05	0.000102975	9.26687e-05	0.000267012	0.000198311	0.000244287	3.96139e-06	3.72773e-06	2.71606e-06	5.54295e-05	6.35702e-05	1.54133e-05	0.000195795	0.000205416	0.000248365	8.06401e-05	7.10545e-05	5.32157e-05	3.46495e-05	2.5031e-05	2.6112e-05	0.000132102	0.000107155	0.000149454	0.000336644	0.00022157	0.000407515	6.49497e-05	2.53452e-05	4.08414e-05
f__Thermococcaceae;g__Thermococcus	0.000125915	1.82215e-05	8.09265e-05	9.77061e-05	5.85555e-05	5.8879e-05	3.41295e-05	2.81214e-05	2.5371e-05	1.39971e-05	1.43647e-05	1.7179e-05	9.43994e-06	8.89726e-06	1.0655e-05	2.1904e-05	2.1065e-05	1.75289e-05	6.23772e-05	5.77287e-05	5.73434e-05	0.000109275	0.000203317	1.97005e-05	3.7791e-05	1.97001e-05	2.49909e-05	5.42411e-05	5.18095e-05	3.5401e-05	0.000405621	0.000247696	0.000293266	0.000144294	0.000224736	0.000172649	3.34041e-05	2.11524e-05	3.10878e-05	0.000299313	0.000293145	0.000207636
f__Micromonosporaceae;g__Plantactinospora	6.47765e-05	2.06675e-05	4.47073e-05	9.21093e-06	1.8342e-05	1.29934e-05	6.28599e-05	7.41319e-05	0.00013444	3.37354e-05	3.84607e-05	3.8651e-05	4.01968e-05	4.19798e-05	4.14222e-05	0.00019423	0.000211947	0.000405469	2.66813e-06	3.07441e-06	2.36582e-06	1.32244e-05	1.89681e-05	3.16119e-06	5.31989e-05	7.78596e-05	7.3164e-05	1.80242e-05	1.62621e-05	1.47454e-05	6.88349e-06	2.96148e-06	4.23012e-06	3.34349e-05	2.40196e-05	4.83754e-05	4.79935e-05	3.35998e-05	5.07365e-05	2.01888e-05	6.96702e-06	1.22017e-05
f__Tsukamurellaceae;g__Tsukamurella	0.000127575	0.00040315	6.35358e-05	2.306e-06	1.34881e-05	4.79943e-06	2.96791e-05	3.75266e-05	3.70255e-05	3.44764e-05	3.70574e-05	3.97814e-05	2.10224e-05	2.61554e-05	1.91112e-05	4.19205e-05	3.5175e-05	3.29298e-05	1.27693e-06	6.3191e-07	8.11986e-07	5.02975e-06	1.29794e-05	1.96934e-06	2.04408e-05	3.52135e-05	3.47669e-05	1.21328e-05	1.09481e-05	9.11986e-06	3.84031e-06	1.8041e-06	2.24933e-06	8.65966e-06	5.19449e-06	1.0153e-05	4.4525e-05	0.000210104	5.16071e-05	4.58977e-06	1.4166e-06	3.62644e-06
f__Intrasporangiaceae;g__Tetrasphaera	0.000199895	0.000115843	9.85102e-05	2.59949e-05	9.74082e-05	5.13449e-05	0.00014795	0.000174055	0.000168997	0.000389996	0.000395905	0.000401858	0.000174671	0.000188793	0.000176392	0.00027478	0.000225854	0.000282159	3.60022e-06	5.71662e-06	4.4094e-06	4.75461e-05	8.62273e-05	1.54323e-05	0.000139066	0.000186251	0.000175943	7.61577e-05	6.66669e-05	5.05306e-05	3.46768e-05	2.4188e-05	2.49271e-05	0.000132366	0.000104914	0.000153368	0.000210583	0.000147989	0.00021755	2.48921e-05	1.06754e-05	1.88664e-05
f__Flavobacteriaceae;g__Polaribacter	1.41977e-05	9.62194e-06	1.88072e-05	0.000144127	5.37866e-05	8.02554e-05	2.1626e-05	9.33239e-06	1.17713e-05	0.000236518	0.000168247	0.00020964	0.000398003	0.000400869	0.00039441	2.75927e-05	3.27035e-05	1.88503e-05	6.08346e-06	5.67133e-06	1.21794e-05	1.53139e-05	6.39272e-06	5.79327e-06	2.12865e-05	1.38843e-05	8.28204e-06	1.93524e-05	1.94179e-05	1.85203e-05	7.2093e-06	6.00915e-06	4.88457e-06	3.35842e-06	4.58846e-06	3.47846e-06	2.22767e-05	1.39757e-05	1.79103e-05	3.30165e-06	2.54793e-06	6.11675e-06
f__Catenulisporaceae;g__Catenulispora	0.000256403	8.64413e-05	0.000163914	8.28978e-06	3.95689e-05	1.07698e-05	0.00014065	0.000161156	0.000155203	0.000157421	0.000162511	0.00016169	0.000114762	0.000121692	0.000120919	0.000232568	0.000174559	0.000205257	6.68127e-06	6.77244e-06	7.79231e-06	7.69227e-05	9.86683e-05	2.10676e-05	0.000249895	0.000293767	0.000296321	7.93193e-05	5.83904e-05	4.83825e-05	6.05088e-05	3.65315e-05	4.0507e-05	0.000335091	0.000201437	0.00040057	0.00030858	0.00021342	0.000339999	6.31031e-05	2.57322e-05	4.13698e-05
f__Pseudonocardiaceae;g__Actinokineospora	0.000231173	0.000131858	0.000146306	8.96289e-06	4.571e-05	1.70802e-05	0.000158036	0.000172368	0.000161914	0.000148265	0.000152237	0.000159993	0.000122247	0.00013077	0.000128955	0.000255023	0.000202619	0.000246217	6.15513e-06	6.39726e-06	4.62063e-06	6.32517e-05	8.39692e-05	1.68354e-05	0.000224349	0.000245831	0.00026925	8.38067e-05	7.34034e-05	5.89387e-05	5.46626e-05	4.18141e-05	5.00588e-05	0.000191366	0.000136317	0.000224303	0.000349845	0.000252578	0.000394588	8.73726e-05	5.68484e-05	5.92088e-05
f__Desulfobulbaceae;g__Desulfotalea	6.12612e-06	2.99438e-06	4.67767e-06	0.000343523	2.41302e-05	0.00039452	3.86426e-06	4.32367e-06	3.50553e-06	7.015e-06	5.97106e-06	7.25097e-06	9.90596e-06	9.81403e-06	1.09044e-05	1.42028e-05	1.20458e-05	2.57945e-05	1.40613e-06	1.54841e-06	2.03223e-06	1.57879e-06	1.3878e-06	7.57864e-07	4.4131e-06	2.98737e-06	2.66966e-06	7.45736e-06	4.14072e-06	3.85989e-06	1.16406e-06	2.82722e-06	1.51583e-06	1.97595e-06	1.5211e-06	1.31392e-06	9.23064e-06	7.30079e-06	9.78199e-06	4.14567e-06	2.53762e-06	5.03227e-06
f__Rhodospirillaceae;g__Nisaea	8.41159e-05	6.65894e-05	6.81364e-05	4.21171e-05	0.000394127	3.69412e-05	4.75244e-05	6.94165e-05	7.40471e-05	1.27439e-05	1.42064e-05	1.7024e-05	1.40552e-05	1.90514e-05	1.41975e-05	0.000141098	0.000131635	0.000173154	0	2.47758e-08	4.46917e-08	4.50534e-06	1.68127e-05	7.78973e-07	8.37852e-06	7.63607e-06	1.15696e-05	3.02826e-05	1.04948e-05	1.16841e-05	2.2366e-06	1.30779e-06	1.25553e-06	2.76719e-06	2.468e-06	3.66971e-06	6.93188e-05	6.40099e-05	7.99412e-05	3.14381e-05	2.73353e-05	1.98501e-05
f__Mycobacteriaceae;g__Hoyosella	0.000253615	9.7317e-05	0.000155165	2.20757e-05	7.29898e-05	5.3123e-05	0.000214569	0.000236946	0.000247938	0.000194103	0.000207095	0.000221311	0.000162066	0.000159509	0.000156437	0.000392657	0.000322596	0.000382954	1.79207e-06	2.11415e-06	1.56727e-06	7.03791e-05	8.856e-05	1.84876e-05	0.000255569	0.000232939	0.000298357	0.000116593	9.78682e-05	7.96921e-05	3.21657e-05	2.15526e-05	2.43727e-05	0.000181855	0.000131421	0.000214934	0.000220716	0.000148748	0.00022379	4.03616e-05	1.74847e-05	2.74689e-05
f__Acidobacteriaceae;g__Acidobacterium	9.03578e-05	0.000103428	8.17607e-05	3.87116e-05	0.000217718	3.08388e-05	2.83392e-05	2.74734e-05	3.12793e-05	2.31694e-05	2.07149e-05	2.31253e-05	4.34811e-05	4.50244e-05	4.40954e-05	0.000295089	0.000208374	0.000390835	2.89291e-06	3.72086e-06	3.23231e-06	2.12014e-05	7.1334e-05	4.7075e-06	1.63144e-05	2.22948e-05	2.11508e-05	9.56946e-06	6.75524e-06	6.88413e-06	8.55292e-05	4.83474e-05	5.82808e-05	3.14421e-05	3.38522e-05	3.32942e-05	5.1819e-05	5.14679e-05	4.87834e-05	1.9506e-05	1.77324e-05	1.55508e-05
f__Microbacteriaceae;g__Agromyces	0.00018629	0.000167586	0.000106591	2.21653e-05	7.99658e-05	3.3099e-05	9.97154e-05	0.000127862	0.000125602	0.000265545	0.000270229	0.000278511	0.000180139	0.000184081	0.000189913	0.000325474	0.00028927	0.000390796	7.70966e-06	1.04879e-05	5.90993e-06	4.07427e-05	7.74683e-05	1.12621e-05	0.000127412	0.000159556	0.000155762	9.34769e-05	8.22292e-05	6.41086e-05	2.81175e-05	2.11426e-05	2.22116e-05	0.000100403	8.28467e-05	0.000109208	0.000160938	0.000120686	0.000182343	3.98436e-05	1.82811e-05	2.94674e-05
f__Magnetococcaceae;g__Magnetofaba	6.4431e-05	1.73989e-05	3.17554e-05	5.51169e-05	0.000389079	3.26795e-05	1.93042e-05	2.03741e-05	2.06611e-05	1.22374e-05	1.07814e-05	1.52412e-05	1.54839e-05	1.36368e-05	1.6339e-05	0.000139914	0.000143294	0.000179046	4.51714e-07	5.25782e-07	2.68351e-07	7.13806e-06	1.23796e-05	1.25392e-06	1.16439e-05	6.05485e-06	1.0872e-05	1.94894e-05	1.04296e-05	9.8339e-06	4.68233e-06	4.42007e-06	5.64854e-06	3.41365e-05	2.51422e-05	4.14095e-05	8.96417e-06	7.72938e-06	1.09175e-05	1.67164e-05	9.01602e-06	1.09728e-05
f__Unclassified;g__Bauldia	0.000185242	8.54551e-05	0.000112212	3.4319e-05	0.000316062	3.23053e-05	5.98612e-05	9.79818e-05	0.00010084	5.81247e-05	6.37609e-05	7.00207e-05	6.70177e-05	7.13505e-05	6.53349e-05	0.000368556	0.000306586	0.00038664	8.5101e-07	1.77493e-06	1.72018e-06	1.07706e-05	1.24674e-05	2.08118e-06	2.63429e-05	4.18164e-05	5.45842e-05	4.04539e-05	2.85607e-05	2.43594e-05	1.69266e-06	2.22258e-06	3.4691e-06	3.79662e-06	4.18612e-06	3.93574e-06	6.63257e-05	5.89024e-05	7.21577e-05	2.8865e-05	2.04309e-05	2.4218e-05
f__Unclassified;g__Thermoflexibacter	1.04785e-05	1.40446e-05	1.4109e-05	5.53335e-05	5.66889e-05	4.0882e-05	1.4471e-05	8.51946e-06	1.23904e-05	0.000105886	8.80543e-05	0.000101012	0.000368587	0.000329698	0.000385984	3.10062e-05	4.52539e-05	3.88617e-05	6.80738e-06	3.20122e-06	8.15575e-06	1.36991e-05	9.29794e-06	8.16714e-06	2.2516e-05	1.29172e-05	9.02581e-06	8.57139e-06	7.70547e-06	9.86725e-06	1.79914e-06	2.88741e-06	3.3158e-06	7.76888e-07	2.97917e-06	3.02463e-06	5.93466e-05	4.60529e-05	4.9114e-05	1.05027e-05	8.84343e-06	1.16831e-05
f__Kineosporiaceae;g__Kineococcus	0.000126556	4.84011e-05	6.90093e-05	5.67371e-06	7.6387e-06	1.27e-05	7.45171e-05	8.0798e-05	7.12847e-05	0.000208524	0.000212717	0.000204709	0.000233203	0.000256681	0.000249846	0.000125242	0.00012971	0.000169648	8.70617e-06	1.06921e-05	7.29313e-06	2.69679e-05	2.92542e-05	4.11114e-06	0.00016296	0.000384278	0.000252036	3.54016e-05	3.48792e-05	2.91221e-05	1.48588e-05	1.26651e-05	1.61032e-05	0.000114413	6.59993e-05	0.000135877	0.000194654	0.000176606	0.000203863	3.52501e-05	2.0902e-05	4.44674e-05
f__Nitrosopumilaceae;g__Candidatus Nitrosoarchaeum	9.56544e-05	8.04996e-06	7.20872e-05	2.41618e-05	0.000382302	5.18204e-06	2.38076e-06	1.53812e-06	1.5242e-06	2.33253e-07	3.83045e-08	4.16543e-07	1.0777e-06	5.01955e-07	3.91927e-07	1.93666e-06	1.62638e-06	2.35063e-06	6.02935e-06	3.61793e-06	3.83445e-06	5.98156e-07	2.86951e-07	1.08016e-07	4.14453e-07	9.27384e-08	5.76756e-07	4.2903e-07	4.08939e-07	6.54157e-07	4.12845e-06	2.3662e-06	2.67589e-06	1.02371e-06	8.72494e-07	6.43105e-07	9.18186e-07	3.95987e-07	6.87204e-07	9.09398e-06	4.85112e-06	6.16521e-06
f__Chromatiaceae;g__Candidatus Tenderia	0.000135636	9.68754e-05	9.06987e-05	0.00022665	0.000381958	0.000316455	0.000151786	0.000164985	0.000194514	1.13805e-05	1.42234e-05	1.71377e-05	3.45408e-05	4.00597e-05	3.88956e-05	7.92754e-05	8.14037e-05	5.98216e-05	2.43821e-06	1.15376e-06	1.37639e-06	2.8415e-05	6.12796e-05	5.48149e-06	0.000110378	5.40383e-05	5.28061e-05	5.08332e-05	1.424e-05	1.3631e-05	2.08076e-05	1.21478e-05	1.79557e-05	1.88021e-05	1.74553e-05	2.22249e-05	3.36884e-05	2.68831e-05	3.23692e-05	2.05637e-05	1.8105e-05	1.81518e-05
f__Zoogloeaceae;g__Thauera	7.13337e-05	8.883e-05	4.94897e-05	0.000119284	0.000211308	0.000136917	7.17762e-05	7.09522e-05	0.000101833	2.81614e-05	2.74233e-05	2.9784e-05	4.72976e-05	5.25797e-05	4.87889e-05	0.000345442	0.000381262	0.000264684	1.31929e-06	3.0534e-06	2.37401e-06	1.59733e-05	4.32197e-05	2.42455e-06	2.48755e-05	2.05879e-05	1.5314e-05	1.30467e-05	7.75396e-06	6.72961e-06	2.1767e-05	1.1161e-05	1.53237e-05	8.51538e-06	1.41584e-05	9.83019e-06	4.45415e-05	4.04284e-05	4.75337e-05	1.35113e-05	8.16545e-06	1.36782e-05
f__Bacteriovoracaceae;g__Bacteriovorax	2.35058e-06	2.39082e-06	2.26747e-06	0.000381251	2.9722e-05	0.000139419	7.48989e-06	8.09585e-06	5.26386e-06	5.07203e-06	4.51689e-06	3.79091e-06	4.71491e-06	4.05621e-06	5.11578e-06	6.3714e-06	5.51619e-06	4.52393e-06	1.48308e-06	6.04661e-07	8.25724e-07	7.91242e-06	1.3915e-05	1.04088e-06	3.15351e-06	1.94725e-06	2.25441e-06	2.93559e-06	4.68806e-06	2.69454e-06	1.05442e-05	5.2161e-06	6.33111e-06	2.86187e-06	6.43966e-06	5.8157e-06	1.27298e-05	1.34726e-05	1.42401e-05	9.17215e-06	4.10239e-06	1.03789e-05
f__Desulfobacteraceae;g__Candidatus Magnetomorum	8.14044e-06	5.1967e-06	1.30892e-05	0.000381106	6.09571e-05	0.000223806	1.21125e-05	1.1796e-05	1.19615e-05	7.01777e-06	5.53126e-06	6.68553e-06	2.1381e-05	2.41139e-05	2.47642e-05	1.77527e-05	2.1488e-05	2.39419e-05	2.03553e-06	2.59037e-06	5.35262e-06	6.72767e-06	6.70792e-06	1.90155e-06	4.76059e-06	2.55732e-06	2.70143e-06	1.0691e-05	5.82256e-06	4.43224e-06	1.6586e-05	1.20734e-05	1.18036e-05	3.83993e-06	6.10828e-06	3.66516e-06	6.61907e-06	4.56323e-06	6.19795e-06	9.85074e-06	6.92312e-06	8.24775e-06
f__Sphingomonadaceae;g__Sphingopyxis	6.97805e-05	0.000151475	7.82238e-05	4.40411e-05	0.000264176	3.34101e-05	6.72822e-05	8.11084e-05	8.79016e-05	0.000340154	0.000323819	0.000356031	0.00017863	0.000178065	0.000202527	0.000228919	0.000278723	0.00037945	3.28643e-06	3.4668e-06	2.57639e-06	2.25314e-05	3.49117e-05	5.03801e-05	0.000105401	0.000131473	0.00012186	3.37348e-05	2.34701e-05	2.08134e-05	1.56366e-05	9.61257e-06	1.37083e-05	1.28915e-05	1.71561e-05	1.65195e-05	0.000183812	0.000197539	0.000203913	6.44026e-05	4.22357e-05	7.68939e-05
f__Flavobacteriaceae;g__Sinomicrobium	1.53598e-05	2.36071e-05	1.30547e-05	3.59847e-05	4.08025e-05	2.96236e-05	1.23708e-05	1.1034e-05	1.09601e-05	0.000229621	0.000176082	0.000219179	0.000379387	0.000367281	0.000360949	2.02562e-05	2.12536e-05	1.56607e-05	4.03106e-06	1.68585e-06	7.49952e-06	2.96089e-06	5.86733e-06	3.03038e-06	1.48774e-05	8.30429e-06	6.64745e-06	1.70906e-05	1.56896e-05	1.73284e-05	6.97525e-07	8.81617e-07	5.67621e-07	2.75904e-07	3.46062e-07	7.88444e-07	2.92426e-05	2.11134e-05	2.65447e-05	3.1199e-06	2.24203e-06	5.53445e-06
f__Marinilabiliaceae;g__Labilibacter	3.87334e-06	6.53977e-06	3.31249e-06	0.000377347	0.000101899	0.000215482	6.51825e-06	4.70953e-06	4.76759e-06	3.22404e-05	2.77302e-05	3.32473e-05	6.2492e-05	5.6725e-05	6.56885e-05	9.83467e-06	1.6045e-05	2.27369e-05	3.67966e-06	1.01494e-06	5.25987e-06	1.18177e-05	7.69301e-06	5.17093e-06	7.86413e-06	3.79912e-06	3.04024e-06	1.9997e-06	2.08905e-06	1.41203e-06	1.01165e-06	1.02784e-06	7.68446e-07	4.50722e-07	3.88417e-07	5.16581e-07	1.32679e-05	1.00097e-05	1.33495e-05	1.49686e-06	5.04444e-07	1.52422e-06
f__Planctomycetaceae;g__Rubinisphaera	6.54093e-05	0.000363423	5.1227e-05	3.27568e-05	0.000194666	3.08124e-05	3.60122e-05	3.83643e-05	3.75669e-05	2.33312e-05	2.32005e-05	2.2728e-05	5.46742e-05	5.71444e-05	5.58041e-05	0.000130477	0.000128267	0.000247786	4.76662e-06	6.06727e-06	5.35982e-06	4.84701e-05	5.26019e-05	6.17319e-06	5.88195e-05	5.16572e-05	6.37262e-05	3.41237e-05	3.1428e-05	2.38288e-05	2.83809e-05	1.94213e-05	2.21442e-05	6.59635e-05	4.29062e-05	7.48744e-05	0.000350023	0.000325746	0.0003773	0.000117345	8.26576e-05	7.90176e-05
f__Pyrinomonadaceae;g__Pyrinomonas	0.000265458	0.000170778	0.000168552	0.000110133	0.000376302	0.000120192	0.000125723	0.000119312	0.000127918	8.6181e-05	8.55775e-05	9.4858e-05	0.000162501	0.000159981	0.000171634	0.00030667	0.000259849	0.000247057	7.54865e-05	0.000105396	9.73642e-05	0.000137242	0.000317286	3.23951e-05	8.78795e-05	8.21086e-05	8.78763e-05	9.3423e-05	8.65625e-05	6.12339e-05	0.000300382	0.000216483	0.00026963	0.000182411	0.000202724	0.000222349	0.000191386	0.000163123	0.000205846	0.000129429	8.96932e-05	0.000134025
f__Rhodospirillaceae;g__Limimonas	0.000193671	0.000107601	0.00011882	0.000110059	0.000376135	0.000152672	0.000143863	0.000159029	0.000200836	3.25066e-05	3.37897e-05	3.5596e-05	3.01518e-05	3.33455e-05	3.7034e-05	0.000193991	0.000229329	0.000253	6.53168e-07	3.74031e-07	1.03307e-06	4.69656e-05	0.000127307	1.22968e-05	4.40464e-05	2.98751e-05	2.85001e-05	7.5646e-05	3.04161e-05	3.19571e-05	2.91645e-05	1.64947e-05	2.05778e-05	8.48966e-05	3.8202e-05	8.71359e-05	7.5481e-05	5.56075e-05	9.71628e-05	4.1312e-05	2.26868e-05	2.84554e-05
f__Cytophagaceae;g__Fibrisoma	1.54775e-05	9.32625e-06	1.58849e-05	3.0639e-05	4.72246e-05	2.6298e-05	1.64101e-05	1.4564e-05	1.49149e-05	0.000129533	0.00011079	0.000128142	0.000337757	0.000303128	0.000375496	3.98552e-05	4.08739e-05	4.28318e-05	1.10068e-05	1.0681e-05	1.32179e-05	1.21702e-05	2.13557e-05	7.52084e-06	3.26953e-05	2.16817e-05	1.61802e-05	3.45943e-05	3.50452e-05	2.81773e-05	1.57844e-05	1.62303e-05	1.63998e-05	5.81502e-06	1.22209e-05	8.59703e-06	6.42948e-05	4.86575e-05	5.37136e-05	2.52316e-05	1.99189e-05	2.01889e-05
f__Flavobacteriaceae;g__Tenacibaculum	8.97593e-06	1.99879e-05	9.8009e-06	9.0346e-05	5.44902e-05	6.30213e-05	1.55554e-05	9.23671e-06	1.12106e-05	0.000184064	0.000138223	0.000172716	0.000370013	0.000360285	0.000339456	2.06507e-05	2.62939e-05	2.06191e-05	8.35251e-06	4.62161e-06	2.30507e-05	1.87656e-05	2.29086e-05	1.01725e-05	2.42333e-05	1.08058e-05	1.26532e-05	1.59192e-05	1.64607e-05	1.4507e-05	4.81082e-06	4.89726e-06	3.79134e-06	2.2303e-06	4.77203e-06	4.64473e-06	2.12884e-05	1.32314e-05	1.79498e-05	4.55184e-06	2.13855e-06	6.08616e-06
f__Rhodobacteraceae;g__Labrenzia	0.000135107	0.000108762	8.8142e-05	7.02493e-05	0.000369714	8.00402e-05	6.8488e-05	9.04755e-05	0.000110371	4.63615e-05	4.37566e-05	5.23606e-05	4.19824e-05	4.13257e-05	4.3182e-05	0.000213539	0.000178937	0.00023085	3.18768e-06	3.67889e-06	1.18576e-06	9.75158e-06	3.08085e-05	3.88147e-06	2.41486e-05	3.2346e-05	3.63269e-05	4.04384e-05	2.257e-05	2.01503e-05	1.40424e-05	1.10972e-05	1.23619e-05	5.17236e-06	8.26337e-06	6.84855e-06	7.56637e-05	7.66395e-05	7.90223e-05	1.89367e-05	1.37581e-05	1.48943e-05
f__Frankiaceae;g__Jatrophihabitans	9.35107e-05	4.49714e-05	5.81671e-05	9.61804e-06	2.72543e-05	1.26926e-05	5.68137e-05	6.44952e-05	6.52857e-05	0.000320751	0.000336566	0.00032328	0.000186392	0.000196571	0.000193316	0.000158986	0.000134945	0.000161394	1.54259e-05	1.42644e-05	1.42592e-05	2.22164e-05	3.36373e-05	7.7957e-06	0.000184127	0.000368625	0.000221095	4.91296e-05	4.9436e-05	4.32414e-05	1.40739e-05	1.04065e-05	1.60072e-05	0.000118341	5.79865e-05	0.000125862	0.000336976	0.000232532	0.000341886	3.56854e-05	1.61185e-05	3.88798e-05
f__Pseudonocardiaceae;g__Kibdelosporangium	0.000138697	9.33478e-05	7.99393e-05	1.11878e-05	4.82205e-05	1.95137e-05	9.69986e-05	0.000115796	0.000126174	0.000115282	0.000118564	0.000135246	8.52416e-05	8.99479e-05	8.13574e-05	0.000332205	0.000249411	0.000368605	2.90695e-06	4.33797e-06	3.70435e-06	2.28863e-05	3.48155e-05	6.48734e-06	0.000107173	0.000125999	0.000140696	5.32271e-05	4.99439e-05	4.04174e-05	2.07275e-05	1.25154e-05	1.42121e-05	8.33061e-05	5.5115e-05	8.47633e-05	0.000182854	0.000126571	0.000206566	2.95416e-05	1.42713e-05	1.93107e-05
f__Unclassified;g__Pseudorhodoplanes	7.3083e-05	3.56665e-05	4.67734e-05	1.80523e-05	0.000141075	1.68281e-05	1.93957e-05	2.57679e-05	3.11963e-05	1.84199e-05	1.80027e-05	1.94328e-05	1.77692e-05	1.62344e-05	1.45957e-05	0.000230103	0.00020543	0.000368413	6.95823e-07	1.08833e-06	1.7953e-06	6.40794e-06	7.10802e-06	2.33456e-06	1.57028e-05	1.71607e-05	2.39874e-05	1.23052e-05	9.96353e-06	7.5723e-06	5.03572e-06	5.35338e-06	7.09435e-06	3.71921e-06	6.62216e-06	3.58791e-06	4.63798e-05	3.49068e-05	5.21773e-05	9.46446e-06	8.33654e-06	7.94388e-06
f__Micromonosporaceae;g__Hamadaea	0.000129747	6.04454e-05	7.97444e-05	5.48489e-06	2.30838e-05	1.05614e-05	8.38052e-05	9.1271e-05	0.000132607	6.36011e-05	6.20259e-05	6.68123e-05	5.91037e-05	6.29016e-05	5.9892e-05	0.000199833	0.000203496	0.00036811	2.27546e-06	2.5712e-06	1.36829e-06	1.99493e-05	2.2044e-05	6.97849e-06	8.29646e-05	9.88919e-05	9.95853e-05	3.06309e-05	2.41055e-05	1.75369e-05	1.42585e-05	1.02004e-05	1.31716e-05	0.000118798	6.48522e-05	0.000147681	8.16732e-05	5.62893e-05	8.7662e-05	2.46175e-05	1.45032e-05	1.651e-05
f__Chromatiaceae;g__Thioflavicoccus	7.61477e-05	5.60573e-05	4.78691e-05	0.000168603	0.000165774	0.000367563	4.889e-05	5.52434e-05	6.51697e-05	1.3526e-05	1.29659e-05	1.56775e-05	2.18253e-05	2.50036e-05	2.36162e-05	5.79279e-05	4.64564e-05	5.02094e-05	5.38447e-08	5.09118e-08	7.89552e-08	1.92223e-05	2.96364e-05	5.01829e-06	4.23905e-05	2.33729e-05	2.48305e-05	2.54825e-05	1.0608e-05	1.16991e-05	8.92602e-06	7.26761e-06	8.55903e-06	2.09587e-05	2.14058e-05	2.20881e-05	6.27393e-05	4.38899e-05	7.64365e-05	2.26334e-05	1.67129e-05	1.55715e-05
f__Spirochaetaceae;g__Treponema	1.77229e-05	1.64593e-05	2.53874e-05	0.00036682	8.02697e-05	0.000189239	1.9154e-05	2.05986e-05	2.77324e-05	1.10086e-05	1.00779e-05	1.00709e-05	2.8505e-05	3.1895e-05	2.90988e-05	3.68551e-05	0.000340023	6.21406e-05	1.19221e-06	3.55222e-06	2.47844e-06	8.28982e-06	8.28579e-06	4.26301e-06	1.13151e-05	8.24886e-06	9.83429e-06	3.87006e-06	4.50137e-06	2.69566e-06	1.22925e-05	7.40421e-06	6.81658e-06	7.65672e-06	6.80718e-06	8.42209e-06	2.66211e-05	3.08015e-05	3.03607e-05	2.60786e-05	2.71257e-05	1.40079e-05
f__Micromonosporaceae;g__Catenuloplanes	0.000127619	0.000366286	8.12701e-05	5.1763e-06	2.29357e-05	6.04309e-06	3.35247e-05	3.89682e-05	6.78375e-05	5.95109e-05	6.84772e-05	6.96287e-05	4.35242e-05	4.4279e-05	4.01396e-05	0.000180111	0.000185063	0.000313662	2.37449e-06	2.07435e-06	2.26774e-06	1.21327e-05	1.46101e-05	3.5063e-06	3.77236e-05	6.96724e-05	6.04379e-05	2.53942e-05	1.86536e-05	1.58583e-05	7.92302e-06	6.33238e-06	5.40811e-06	4.13103e-05	2.0783e-05	4.90848e-05	9.03265e-05	5.8441e-05	0.000108407	3.69725e-05	1.07786e-05	1.0695e-05
f__Alteromonadaceae;g__Mangrovitalea	1.87154e-05	1.92181e-05	1.98693e-05	0.000226752	8.55967e-05	0.000365349	3.6003e-05	2.92317e-05	3.98964e-05	4.21371e-06	3.75629e-06	5.42787e-06	1.15005e-05	9.77297e-06	1.13658e-05	9.93128e-06	1.70627e-05	9.6454e-06	8.64767e-06	6.73788e-07	1.62317e-06	1.04468e-05	1.08178e-05	2.78536e-06	1.04731e-05	1.10766e-05	5.41697e-06	2.15559e-06	1.12532e-06	1.27137e-06	4.7965e-06	5.25208e-06	5.59169e-06	1.3736e-06	1.93787e-06	1.87276e-06	4.43894e-06	5.08328e-06	5.47601e-06	1.39343e-06	9.91477e-07	2.48001e-06
f__Acidimicrobiaceae;g__Acidithrix	0.000364934	0.000162918	0.000232694	1.46231e-05	8.08961e-05	2.26008e-05	0.000155526	0.000153748	0.000158392	0.000111985	0.000112546	0.000116124	0.000116148	0.000104493	0.000107415	0.000223211	0.000209772	0.000228425	8.92617e-07	1.0968e-06	1.7399e-06	5.08123e-05	7.38511e-05	1.82817e-05	0.000133836	0.000103499	0.000123803	3.5449e-05	2.89518e-05	2.17348e-05	2.78982e-05	1.318e-05	1.26838e-05	0.000217501	0.00014552	0.000224046	0.000135647	9.29162e-05	0.000157975	6.32529e-06	2.34831e-06	8.75724e-06
f__Sphingobacteriaceae;g__Sphingobacterium	1.69013e-05	2.3646e-05	1.91029e-05	0.000106998	7.30751e-05	7.1915e-05	2.41313e-05	1.26764e-05	1.81561e-05	0.00017932	0.000133059	0.000165272	0.000358225	0.000334095	0.000360436	6.92402e-05	7.92166e-05	5.09441e-05	1.21842e-05	1.03666e-05	2.52597e-05	2.84638e-05	1.91639e-05	1.29972e-05	3.95058e-05	2.65844e-05	2.57696e-05	1.74433e-05	1.93758e-05	1.756e-05	1.46002e-05	1.30252e-05	1.26117e-05	2.47501e-06	3.28723e-06	3.88753e-06	4.4858e-05	3.39196e-05	4.11352e-05	1.30744e-05	5.65227e-06	9.94634e-06
f__Sphingomonadaceae;g__Sphingobium	0.000122205	0.000140036	9.2213e-05	5.99496e-05	0.000360298	5.0249e-05	6.50345e-05	5.96534e-05	0.0001006	0.000327148	0.000277451	0.000326934	0.000198944	0.000197761	0.000209716	0.000188205	0.000211175	0.000296114	3.67396e-06	1.09807e-05	6.59986e-06	3.53825e-05	5.72689e-05	0.000140527	0.000101667	0.000126272	0.000148873	2.04764e-05	1.62527e-05	1.77802e-05	3.15447e-05	2.25582e-05	2.58798e-05	3.0423e-05	3.31226e-05	3.33554e-05	0.000173405	0.000180755	0.00018722	5.6541e-05	4.54271e-05	7.12904e-05
f__Flavobacteriaceae;g__Formosa	1.07032e-05	3.43272e-06	1.17836e-05	7.42127e-05	2.62751e-05	4.02126e-05	1.11047e-05	6.33499e-06	8.97125e-06	0.000201988	0.0001405	0.000178515	0.000359812	0.000357248	0.000339989	2.08953e-05	2.13679e-05	1.51897e-05	7.45521e-06	3.83918e-06	2.85068e-05	2.93737e-06	4.9912e-06	6.82358e-07	2.82841e-05	7.15068e-06	7.35233e-06	6.83717e-06	7.18118e-06	7.29369e-06	1.12848e-06	5.07216e-07	7.36702e-07	3.35554e-06	1.0162e-06	1.79946e-06	8.1743e-06	7.88399e-06	9.26919e-06	4.15713e-06	2.4096e-06	4.05492e-06
f__Sinobacteraceae;g__Steroidobacter	0.000132088	8.63838e-05	7.97112e-05	0.00010914	0.000356855	0.000111725	8.34796e-05	9.01989e-05	0.000105904	5.41923e-06	5.19477e-06	5.28114e-06	2.51763e-05	3.37691e-05	2.74608e-05	8.83349e-05	0.000104291	0.000209718	5.28758e-07	1.77859e-06	7.87556e-07	3.039e-05	4.41022e-05	9.83695e-06	3.114e-05	1.4749e-05	1.22622e-05	1.28509e-05	4.99174e-06	3.75439e-06	2.10656e-06	3.76573e-06	4.56877e-06	3.40035e-06	3.08367e-06	2.90953e-06	0.000153501	1.92908e-05	1.15299e-05	4.34412e-06	6.08795e-06	7.62524e-06
f__Streptosporangiaceae;g__Planobispora	0.000103923	0.000105236	7.26456e-05	5.9055e-06	4.9969e-05	9.04537e-06	9.14049e-05	9.94837e-05	0.00010024	0.000151146	0.000155743	0.000153061	8.71108e-05	9.38209e-05	8.88541e-05	0.000211155	0.000168708	0.000230574	3.30501e-06	4.30256e-06	3.11286e-06	2.85848e-05	2.57615e-05	5.94385e-06	0.000115641	0.000190724	0.000171368	3.96263e-05	3.6587e-05	2.99043e-05	1.65709e-05	1.29221e-05	1.36218e-05	8.56869e-05	6.27683e-05	9.34215e-05	0.000289976	0.0002078	0.000356123	3.30291e-05	1.7227e-05	2.67852e-05
f__Myoviridae;g__Sp18virus	0	0	0	1.07368e-06	0	7.37463e-08	0	0	0	0	0	0	0	0	0	0	0	0	0	0	0	0	0	0	0	1.72645e-06	0	0	0	0	0	5.35586e-07	0	0.000354412	0	4.14225e-05	0	0	0	4.7741e-06	0	3.40468e-05
f__Flavobacteriaceae;g__Gelidibacter	1.02766e-05	1.35212e-06	7.8836e-06	4.78875e-05	5.00909e-06	2.45372e-05	4.10418e-06	1.68606e-06	2.76138e-06	0.000236836	0.000162268	0.000214131	0.00035394	0.00035265	0.0003509	1.16917e-05	1.35567e-05	1.08281e-05	7.59037e-06	3.37781e-06	2.29284e-05	1.21442e-06	4.27043e-07	1.06045e-06	6.81756e-06	4.12891e-06	3.4543e-06	6.17498e-06	7.7368e-06	5.53243e-06	5.10051e-07	1.15951e-06	3.20292e-07	1.41182e-06	1.71806e-06	1.87034e-06	3.88839e-06	3.96885e-06	3.7758e-06	1.52322e-06	3.87385e-07	2.28187e-06
f__Unclassified;g__Sedimenticola	0.000150817	0.000150116	9.25761e-05	0.000141995	0.000353282	0.000198079	0.000126232	0.000149863	0.000160736	1.1254e-05	1.0174e-05	1.33158e-05	3.35004e-05	3.98759e-05	4.01112e-05	6.79428e-05	6.42381e-05	8.23944e-05	7.45628e-07	1.44786e-06	2.19769e-07	2.31062e-05	4.64618e-05	5.19547e-06	6.17996e-05	3.50745e-05	3.74127e-05	0.000106291	1.04475e-05	1.80372e-05	1.40686e-05	1.00103e-05	1.15613e-05	1.46312e-05	2.21916e-05	2.21806e-05	3.26734e-05	2.34265e-05	3.69021e-05	1.13376e-05	6.10376e-06	9.97395e-06
f__Unclassified;g__Candidatus Methanohalarchaeum	4.88846e-05	6.66866e-06	4.56612e-05	4.6239e-05	1.41576e-05	4.10343e-05	4.36486e-05	3.54718e-05	3.17216e-05	2.31947e-06	2.29222e-06	2.54854e-06	4.03336e-06	4.14541e-06	4.53275e-06	2.69342e-06	2.0452e-06	2.7269e-06	3.77295e-05	3.92086e-05	4.18634e-05	0.00014249	0.000200312	2.97324e-05	4.23217e-05	2.08033e-05	2.67547e-05	9.30946e-05	8.71539e-05	6.63351e-05	0.000352701	0.000231895	0.000270717	0.000142461	0.000214767	0.000176849	2.84352e-05	2.18675e-05	2.46858e-05	0.000337686	0.000263221	0.000222192
f__Brucellaceae;g__Ochrobactrum	3.15806e-05	0.000352526	3.37611e-05	2.13442e-05	6.45521e-05	2.67893e-05	1.92535e-05	1.78321e-05	2.7663e-05	6.9136e-06	6.87172e-06	6.54757e-06	7.85366e-06	6.2227e-06	7.50385e-06	3.80643e-05	3.15499e-05	3.88742e-05	3.89213e-07	1.56486e-06	2.21952e-07	4.41227e-06	4.13031e-06	3.61596e-05	3.62248e-05	1.17185e-05	1.12764e-05	6.00727e-06	2.16335e-06	1.90406e-06	5.86708e-06	4.70086e-06	6.44345e-06	1.73404e-06	1.43756e-06	5.15475e-06	2.0401e-05	2.48618e-05	1.97898e-05	7.68632e-06	3.0262e-06	6.56524e-06
f__Hapalosiphonaceae;g__Mastigocladus	3.21181e-06	7.02723e-06	2.18626e-06	3.54434e-06	4.08412e-06	5.39078e-06	2.1864e-06	1.73007e-06	2.03664e-06	0.000351952	0.000307422	0.000338247	0.000135683	0.000150107	0.000145695	9.87473e-05	0.000105413	8.06626e-05	1.92175e-07	1.71587e-06	1.56867e-07	2.0158e-07	1.36487e-07	3.10385e-07	6.51085e-05	0.000109782	7.29811e-05	3.87513e-06	5.43748e-06	6.39675e-06	2.89445e-07	2.70298e-07	6.89877e-07	0	5.94053e-07	1.26281e-07	0.000109497	0.000122682	0.000115664	4.39794e-05	2.16948e-05	7.76049e-05
f__Anaerolineaceae;g__Levilinea	3.12695e-05	3.77831e-05	3.54704e-05	0.000341594	0.000214541	0.000349193	2.06114e-05	2.85371e-05	2.79483e-05	2.64824e-05	2.94382e-05	3.08859e-05	2.27424e-05	2.28887e-05	2.26064e-05	4.17398e-05	3.34587e-05	3.85109e-05	2.30727e-07	3.10183e-07	2.72436e-07	1.04948e-05	1.45955e-05	2.76469e-06	8.27738e-06	6.97899e-06	9.50266e-06	4.90635e-05	4.96589e-05	4.41534e-05	1.03917e-05	7.44647e-06	6.39198e-06	3.05731e-06	3.84406e-06	4.79423e-06	1.59681e-05	1.25105e-05	1.61895e-05	2.44391e-05	2.7259e-05	1.41334e-05
f__Xanthomonadaceae;g__Xanthomonas	4.58082e-05	0.000124696	0.000348067	6.03163e-05	0.000109049	6.88973e-05	4.27257e-05	4.14465e-05	5.43431e-05	2.64987e-05	2.33616e-05	3.10078e-05	3.78415e-05	4.18863e-05	4.98672e-05	0.000124394	0.000151247	0.000127353	7.57051e-06	1.93808e-05	1.35625e-05	1.77126e-05	2.15528e-05	1.77492e-05	6.67783e-05	4.32826e-05	4.63863e-05	1.14072e-05	1.11727e-05	8.67791e-06	1.33575e-05	9.53566e-06	1.04522e-05	1.39652e-05	1.07724e-05	1.35674e-05	5.22139e-05	4.83456e-05	5.4605e-05	1.75873e-05	4.13876e-05	1.30005e-05
f__Rhodobacteraceae;g__Stappia	0.000200692	0.000152459	0.000129599	4.26335e-05	0.000339925	4.57758e-05	7.57789e-05	0.000107868	0.000134385	4.30451e-05	4.43353e-05	5.01417e-05	4.1697e-05	4.57775e-05	4.5943e-05	0.000248932	0.000212202	0.000263537	1.42602e-06	2.04984e-06	2.00767e-06	1.57737e-05	2.24869e-05	6.81994e-06	3.13514e-05	3.92093e-05	5.36364e-05	4.59837e-05	2.58766e-05	2.56321e-05	7.97472e-06	9.1894e-06	9.48248e-06	3.19552e-05	1.23128e-05	3.6238e-05	8.14928e-05	7.4439e-05	8.55153e-05	3.1171e-05	2.10641e-05	1.81428e-05
f__Marinifilaceae;g__Marinifilum	3.59647e-06	5.58601e-06	1.58415e-06	0.000336794	7.07491e-05	0.000159894	8.11981e-06	4.86388e-06	8.11346e-06	3.79941e-05	2.74995e-05	3.11825e-05	6.20502e-05	5.78605e-05	6.05394e-05	4.67544e-06	9.25891e-06	8.95078e-06	1.20987e-06	3.70239e-07	9.12533e-07	1.33695e-05	7.88495e-06	7.3239e-06	7.55296e-06	3.60992e-06	3.41523e-06	8.31653e-06	9.23904e-06	9.97146e-06	7.73225e-07	8.7281e-07	4.69733e-07	1.62505e-07	6.5886e-07	3.98307e-07	1.57478e-05	1.14454e-05	1.42466e-05	4.94264e-06	3.37432e-06	4.14912e-06
f__Thermaceae;g__Thermus	0.00031159	0.000154868	0.00020009	0.000334451	0.000237332	0.000330075	0.000137689	0.000204796	0.000176077	8.73026e-05	8.00413e-05	8.94216e-05	0.000142101	0.000137578	0.000150256	0.000286479	0.00018581	0.000205517	2.6284e-05	2.02628e-05	2.58428e-05	0.000109825	0.000191753	2.90795e-05	0.000175922	0.000144282	0.000177816	6.48056e-05	5.47993e-05	3.8269e-05	0.000206532	0.000132863	0.000164177	0.000229317	0.000184529	0.000271603	0.000235765	0.000184146	0.000266277	0.000163152	0.000120533	0.000125061
f__Vulgatibacteraceae;g__Vulgatibacter	0.00011062	6.56235e-05	6.2632e-05	5.29764e-05	0.000332876	6.21882e-05	6.09226e-05	6.72214e-05	7.28329e-05	3.02365e-05	3.01848e-05	3.46046e-05	5.34035e-05	5.52182e-05	5.43969e-05	8.92443e-05	7.59607e-05	8.72136e-05	3.98726e-06	4.12175e-06	2.79386e-06	4.45275e-05	6.44197e-05	5.00807e-06	3.14309e-05	2.68113e-05	2.1862e-05	3.6384e-05	3.56466e-05	2.28405e-05	4.55645e-05	2.69473e-05	3.17748e-05	3.62119e-05	2.56083e-05	3.77408e-05	6.51222e-05	4.93629e-05	6.93906e-05	4.64507e-05	2.30658e-05	4.52791e-05
f__Comamonadaceae;g__Acidovorax	5.53961e-05	9.72238e-05	0.000332194	4.85916e-05	0.000110543	5.33176e-05	3.79213e-05	3.81907e-05	4.22926e-05	5.90598e-05	5.78224e-05	6.20826e-05	4.01582e-05	4.09601e-05	4.09936e-05	6.06285e-05	5.68422e-05	6.16404e-05	1.12276e-06	3.0963e-06	3.50015e-06	1.92464e-05	2.65813e-05	1.51039e-05	4.09839e-05	2.56776e-05	2.54511e-05	2.12256e-05	2.03822e-05	1.78989e-05	9.28957e-06	5.51284e-06	5.5022e-06	1.11209e-05	1.27803e-05	9.6972e-06	4.95478e-05	4.1517e-05	5.47259e-05	1.91897e-05	1.45418e-05	1.36435e-05
f__Promicromonosporaceae;g__Isoptericola	0.000120664	7.33465e-05	6.37986e-05	1.08365e-05	4.73946e-05	1.62103e-05	0.000118508	0.000143946	0.000156009	0.000297195	0.000312549	0.00032362	0.00016827	0.000187133	0.000179807	0.000265497	0.000216699	0.000331974	6.10485e-06	3.82507e-06	5.88783e-06	2.2557e-05	3.39924e-05	9.54358e-06	0.000145731	0.000214733	0.000167329	6.51477e-05	5.88381e-05	5.2419e-05	1.0587e-05	8.9058e-06	1.01515e-05	9.51127e-05	4.66632e-05	0.000106861	0.00015502	0.000102545	0.000186581	3.00965e-05	2.25498e-05	2.12165e-05
f__Rhodobacteraceae;g__Roseivivax	0.000146588	7.5296e-05	0.000100284	0.000111201	0.000331529	0.000162665	9.98354e-05	0.000131072	0.000144414	0.000164768	0.00013867	0.000148983	5.36656e-05	5.64878e-05	5.07526e-05	9.85106e-05	8.56427e-05	0.000100201	6.57092e-05	1.54645e-05	1.35449e-05	1.79877e-05	4.34689e-05	8.42673e-06	0.000203385	0.000263155	0.000147981	0.000138563	0.000100637	0.000122251	2.15525e-05	1.30787e-05	1.62829e-05	1.53925e-05	2.02336e-05	1.43721e-05	0.000220766	0.000246606	0.000186201	3.93168e-05	1.98212e-05	4.73967e-05
f__Alteromonadaceae;g__Tamilnaduibacter	2.08534e-05	1.5388e-05	1.85163e-05	0.000251912	6.58679e-05	0.000330392	3.38592e-05	3.27642e-05	4.50081e-05	3.35261e-06	2.98387e-06	2.60355e-06	8.67351e-06	6.46143e-06	7.43814e-06	6.44726e-06	1.02434e-05	5.79455e-06	1.52924e-06	5.22785e-07	1.75917e-07	8.18771e-06	2.22909e-05	1.65412e-06	1.04985e-05	6.22469e-06	4.41645e-06	7.94372e-06	2.75088e-06	1.82637e-06	8.68047e-06	4.40081e-06	6.72917e-06	2.10575e-06	1.6859e-06	2.73936e-06	1.26362e-06	7.57936e-07	1.67722e-06	2.83909e-06	1.66376e-06	2.08036e-06
f__Rubricoccaceae;g__Rubricoccus	0.000105625	4.35987e-05	6.07192e-05	0.000132357	0.000221842	0.000146656	7.32782e-05	7.57272e-05	8.3598e-05	0.000156006	0.000127485	0.000145096	0.000327365	0.000302082	0.000322012	0.000188637	0.000154731	0.000162826	9.04717e-05	0.000186987	0.000108514	5.11931e-05	0.000140097	1.78698e-05	8.52123e-05	0.000160312	0.000103149	9.53436e-05	8.79362e-05	6.88579e-05	0.000117964	8.04249e-05	8.56847e-05	6.68018e-05	8.43006e-05	8.04094e-05	0.000199697	0.000148697	0.000206447	0.000124379	9.58767e-05	0.000122108
f__Thermaceae;g__Marinithermus	0.000192441	8.79532e-05	0.000132296	0.000313143	0.000196065	0.000325565	0.000108441	0.000192426	0.000153828	8.59082e-05	8.26154e-05	9.29125e-05	0.00013634	0.000141814	0.000144311	0.000230283	0.000138943	0.000152407	4.11742e-06	5.40902e-06	3.93221e-06	5.05883e-05	9.25489e-05	8.66969e-06	8.10156e-05	6.94663e-05	8.49557e-05	6.56221e-05	5.59998e-05	4.6506e-05	0.000105106	5.93121e-05	7.05723e-05	0.000123632	7.64559e-05	0.000136212	0.000214948	0.000161512	0.00023824	7.54537e-05	5.41066e-05	6.59652e-05
f__Desulfobulbaceae;g__Desulforhopalus	4.65399e-06	4.44704e-06	4.47582e-06	0.000325228	3.45913e-05	0.000308534	3.05672e-06	3.78287e-06	5.07307e-06	3.08787e-06	2.31337e-06	2.28673e-06	2.90816e-06	2.6424e-06	2.6572e-06	5.64912e-06	4.88654e-06	1.83365e-05	2.65811e-07	1.81624e-07	2.91526e-07	4.31519e-07	3.09371e-06	6.75887e-07	1.55444e-06	7.76369e-07	1.65412e-06	3.0981e-06	2.26595e-06	3.40173e-06	2.81024e-06	2.04755e-06	1.58472e-06	1.55138e-06	3.81966e-06	2.69921e-06	9.094e-06	5.59161e-06	9.02236e-06	2.9261e-06	9.95248e-07	1.19252e-06
f__Flavobacteriaceae;g__Mesonia	9.83199e-06	9.90502e-07	3.56326e-06	2.39316e-05	7.47881e-06	1.05836e-05	4.12502e-06	2.72104e-06	3.40667e-06	0.000315403	0.000224703	0.000277936	0.000325218	0.000319395	0.000302731	1.53554e-05	1.33225e-05	1.19343e-05	1.73866e-05	1.25635e-05	5.09772e-05	3.34282e-06	1.19548e-06	2.08462e-06	2.61134e-05	1.225e-05	1.09245e-05	1.82323e-05	2.3389e-05	2.18287e-05	1.56904e-07	1.57183e-07	3.16207e-07	2.65467e-06	5.02554e-06	4.31112e-06	4.45903e-06	4.43629e-06	3.85533e-06	1.52815e-06	4.95969e-07	5.13765e-06
f__Unclassified;g__Candidatus Cloacimonas	2.23033e-05	2.00159e-05	1.99262e-05	0.000323455	7.69845e-05	0.000176241	2.95122e-05	3.07826e-05	3.17856e-05	1.11034e-05	9.60747e-06	1.12279e-05	2.7729e-05	2.75104e-05	2.74547e-05	1.30079e-05	1.08719e-05	1.11546e-05	5.37103e-06	4.59204e-06	7.75396e-06	2.36148e-05	2.99646e-05	7.24812e-06	8.11394e-06	4.4978e-06	3.69886e-06	7.96014e-06	6.82757e-06	5.49957e-06	4.46725e-05	2.91511e-05	3.12015e-05	1.29974e-05	2.2426e-05	1.2781e-05	2.09409e-05	1.65206e-05	2.26805e-05	2.1527e-05	1.7181e-05	1.69758e-05
f__Rhodobacteraceae;g__Albidovulum	0.000141076	4.2605e-05	9.21235e-05	2.65911e-05	0.000322835	3.13105e-05	5.87738e-05	7.99536e-05	8.82336e-05	1.95498e-05	1.58511e-05	1.85231e-05	9.7425e-06	9.05678e-06	9.35175e-06	2.95813e-05	2.999e-05	3.44675e-05	1.1504e-06	1.77301e-06	1.61417e-07	2.56449e-06	3.42158e-05	2.15261e-06	6.65261e-06	7.51494e-06	5.47034e-06	5.31817e-06	2.55267e-06	2.78186e-06	1.15335e-06	4.33184e-07	1.22157e-06	7.04066e-07	7.76242e-07	1.43597e-06	7.91962e-05	8.02563e-05	8.96024e-05	6.32875e-06	5.98474e-06	8.42855e-06
f__Nocardioidaceae;g__Mumia	8.31783e-05	7.00352e-05	4.43818e-05	6.51206e-06	3.14176e-05	1.51307e-05	3.84002e-05	4.55923e-05	4.81446e-05	0.000278037	0.000313057	0.000322242	0.000163359	0.000183618	0.000171133	0.000123098	9.9326e-05	0.000173248	1.97841e-06	2.32022e-06	1.58569e-06	1.61654e-05	2.6212e-05	6.30502e-06	5.73963e-05	8.97884e-05	7.49466e-05	2.53761e-05	2.88453e-05	2.90043e-05	6.15237e-06	3.32958e-06	4.90853e-06	2.12133e-05	2.3286e-05	3.08714e-05	9.52372e-05	6.18139e-05	0.000106262	5.33177e-06	2.4265e-06	4.81539e-06
f__Retroviridae;g__Gammaretrovirus	3.9024e-05	0.000117612	3.97318e-05	0	0	0	0	0	0	0	7.70792e-08	1.99763e-08	2.89758e-07	0	0	0	2.60851e-07	0	3.37234e-07	1.81529e-05	3.2852e-05	1.44655e-06	0	0.000321941	2.16404e-05	1.81325e-07	3.83881e-08	0	2.47954e-06	0	0	3.49989e-07	0	4.17033e-05	3.22122e-07	4.27021e-06	0	3.56713e-05	4.28833e-07	1.121e-06	7.29882e-05	6.45984e-06
f__Roseiflexaceae;g__Roseiflexus	0.000234731	0.000129544	0.000148936	0.000149182	0.000320685	0.000163193	0.0001251	0.000141635	0.000143332	0.000225671	0.000224636	0.00022999	0.000217195	0.000217086	0.000215184	0.00030438	0.00022649	0.000255489	2.14379e-05	2.11855e-05	1.93833e-05	6.10278e-05	0.000119472	1.40481e-05	0.000123793	0.000114355	0.000134293	8.76014e-05	7.58047e-05	5.98423e-05	0.00012162	8.31433e-05	9.75e-05	0.00026791	0.000103196	0.0002963	0.000227101	0.000176841	0.000234294	0.000128573	9.82269e-05	0.000106224
f__Chelatococcaceae;g__Chelatococcus	0.000153841	6.12498e-05	9.91765e-05	3.39118e-05	0.00022657	3.60749e-05	5.28754e-05	7.37921e-05	8.96418e-05	4.17916e-05	4.33369e-05	5.36602e-05	4.85399e-05	4.7225e-05	5.66084e-05	0.000292996	0.00024958	0.000320445	4.74974e-07	1.53748e-06	1.5795e-06	1.37031e-05	2.85213e-05	3.36606e-06	2.70995e-05	3.42495e-05	4.10976e-05	3.03278e-05	2.06949e-05	2.05894e-05	9.73681e-06	4.07322e-06	4.93403e-06	9.59065e-06	1.23061e-05	1.02176e-05	6.84979e-05	6.50962e-05	7.07646e-05	1.71038e-05	1.32834e-05	1.40661e-05
f__Glycomycetaceae;g__Stackebrandtia	5.74892e-05	3.23397e-05	3.00242e-05	7.41385e-06	2.8249e-05	7.95219e-06	6.87346e-05	7.83754e-05	8.6916e-05	3.80321e-05	3.88816e-05	4.19954e-05	3.48376e-05	3.37615e-05	3.24025e-05	0.000207875	0.000180819	0.000318722	3.64337e-06	3.22423e-06	3.53735e-06	2.9913e-05	4.32498e-05	9.85811e-06	9.59186e-05	0.000108213	0.000127023	3.44366e-05	2.42569e-05	1.88833e-05	2.94575e-05	1.84012e-05	2.00402e-05	6.11123e-05	5.74444e-05	7.2108e-05	9.7235e-05	7.18785e-05	0.000107691	2.63359e-05	1.27986e-05	1.85399e-05
f__Methanosaetaceae;g__Methanothrix	7.59694e-05	3.04053e-05	5.02787e-05	9.94944e-05	8.00394e-05	7.44176e-05	3.50948e-05	3.40442e-05	3.00564e-05	1.77895e-05	1.85884e-05	1.86968e-05	2.72824e-05	2.71964e-05	3.10859e-05	3.69134e-05	3.13699e-05	3.70025e-05	3.38438e-05	3.01059e-05	2.83092e-05	9.69937e-05	0.000175639	1.81448e-05	4.51318e-05	2.33904e-05	2.86994e-05	2.98782e-05	2.86012e-05	1.95892e-05	0.000317787	0.000189111	0.000217278	0.000119413	0.000171878	0.000146273	3.25473e-05	2.52476e-05	3.68382e-05	0.000143823	0.000114694	0.00010295
f__Halieaceae;g__Halioglobus	7.0684e-05	0.000114606	4.98469e-05	0.000149685	0.000316929	0.000110667	7.94567e-05	8.83947e-05	0.000111471	2.43099e-05	2.03629e-05	2.50282e-05	3.74625e-05	3.72782e-05	3.70524e-05	3.55138e-05	3.59239e-05	4.75493e-05	1.51353e-06	6.38225e-07	3.11394e-08	1.26853e-05	2.99469e-05	4.84531e-06	3.66233e-05	1.98373e-05	2.09157e-05	3.0732e-05	7.0584e-06	8.93971e-06	7.21053e-06	4.9926e-06	5.20093e-06	4.85297e-06	4.4876e-06	5.08433e-06	1.43791e-05	1.17838e-05	1.41899e-05	5.07891e-06	3.80183e-06	6.14229e-06
f__Burkholderiaceae;g__Paraburkholderia	0.000114631	0.000248151	0.000316345	5.10995e-05	0.000201298	5.22419e-05	5.77744e-05	6.5014e-05	7.89783e-05	3.85601e-05	3.32449e-05	3.69554e-05	4.32625e-05	4.51726e-05	4.40013e-05	0.000118628	0.000107286	0.000136169	4.22333e-06	2.30032e-05	1.22075e-05	2.95732e-05	4.45931e-05	4.12875e-05	0.000109555	3.47827e-05	4.28395e-05	3.01831e-05	1.75695e-05	1.45586e-05	3.0477e-05	2.52073e-05	2.50122e-05	6.45937e-05	6.57716e-05	7.12719e-05	7.35636e-05	7.61811e-05	9.21781e-05	4.3357e-05	4.93579e-05	3.22064e-05
f__Acetobacteraceae;g__Roseomonas	0.000121658	0.000111139	7.70772e-05	4.38279e-05	0.000315975	3.86581e-05	5.1421e-05	6.29047e-05	6.64477e-05	0.000127976	0.000123598	0.000141889	7.53492e-05	7.29038e-05	7.81602e-05	0.000222946	0.000226858	0.000285579	5.61225e-06	8.85929e-06	6.16095e-06	2.03368e-05	3.66626e-05	5.21065e-06	4.74071e-05	7.105e-05	5.71337e-05	3.77804e-05	2.99442e-05	2.63571e-05	3.14177e-05	2.2303e-05	2.9419e-05	1.012e-05	1.45927e-05	1.21757e-05	0.000121835	0.00010977	0.000131287	5.31093e-05	4.02127e-05	4.73175e-05
f__Anaerolineaceae;g__Longilinea	1.83521e-05	4.11705e-05	1.32899e-05	0.000300577	0.000153983	0.000313022	1.64433e-05	2.08315e-05	1.7297e-05	2.76385e-05	2.66326e-05	2.89057e-05	2.37614e-05	2.45138e-05	2.6012e-05	3.10666e-05	2.8402e-05	3.57039e-05	6.36251e-06	8.38003e-06	6.27893e-06	9.95388e-06	2.79779e-05	2.59254e-06	1.14864e-05	9.14825e-06	1.03925e-05	6.03051e-05	5.37906e-05	4.65403e-05	1.63707e-05	1.50802e-05	1.41374e-05	1.19316e-05	1.50931e-05	1.35295e-05	4.21095e-05	3.41788e-05	4.75017e-05	2.44946e-05	2.69882e-05	2.00123e-05
f__Methanopyraceae;g__Methanopyrus	5.19508e-05	7.73501e-06	3.10927e-05	2.25051e-05	7.50768e-06	1.3011e-05	1.16017e-05	1.23508e-05	1.12335e-05	4.37544e-06	2.74974e-06	4.07428e-06	9.4697e-07	1.51573e-06	6.49264e-07	3.3037e-06	4.80068e-06	3.88007e-06	2.73285e-05	2.16702e-05	2.3136e-05	6.39408e-05	9.27941e-05	7.40002e-06	2.18522e-05	9.54382e-06	1.21496e-05	2.20132e-05	2.33376e-05	1.50226e-05	0.000311817	0.000194828	0.000239756	0.000113008	0.00016995	0.000131598	6.95876e-06	5.94361e-06	7.735e-06	0.000154276	0.000150374	0.0001101
f__Comamonadaceae;g__Variovorax	0.000162414	0.00023173	0.000122176	8.13222e-05	0.000310283	7.8159e-05	9.5703e-05	0.000120417	0.000141786	7.01005e-05	7.26293e-05	7.86925e-05	9.4542e-05	8.93493e-05	9.47728e-05	0.000194113	0.000203789	0.000233601	6.67749e-06	8.54734e-06	6.9506e-06	3.82768e-05	5.54998e-05	1.50788e-05	5.39975e-05	4.18682e-05	4.67444e-05	5.16753e-05	3.95576e-05	3.40062e-05	6.91758e-05	4.79553e-05	5.34196e-05	5.60855e-05	3.97452e-05	5.40495e-05	0.000149248	0.000125658	0.000169561	4.80116e-05	3.6411e-05	3.82668e-05
f__Unclassified;g__Candidatus Aegiribacteria	4.20368e-05	1.97574e-05	2.61448e-05	0.000309691	5.53071e-05	0.000119192	2.16164e-05	2.25706e-05	2.08957e-05	2.40476e-06	2.73009e-06	3.59142e-06	7.04916e-06	8.33014e-06	6.97153e-06	8.54519e-06	7.18902e-06	9.08185e-06	8.10566e-07	8.81307e-07	4.18493e-07	1.69006e-05	2.06599e-05	2.46329e-06	2.94039e-05	2.49188e-05	3.57614e-05	9.29959e-06	6.67239e-06	5.175e-06	2.0736e-05	9.32341e-06	1.05013e-05	1.82095e-05	2.06152e-05	1.96539e-05	3.88776e-05	2.57644e-05	5.14602e-05	2.03996e-05	1.30563e-05	1.30061e-05
f__Chitinophagaceae;g__Flavihumibacter	2.5168e-05	7.62482e-06	1.79243e-05	6.66745e-05	5.75563e-05	4.59212e-05	1.48037e-05	9.15841e-06	1.37078e-05	0.000141105	0.000111283	0.00013439	0.000306444	0.00028226	0.000308579	3.32219e-05	3.2657e-05	3.23451e-05	3.58095e-06	2.96383e-06	3.55323e-06	1.17814e-05	1.8236e-05	5.73822e-06	1.70766e-05	9.94076e-06	7.71586e-06	8.7226e-06	9.08546e-06	8.5775e-06	5.95801e-06	4.54269e-06	6.83136e-06	3.19413e-06	4.69524e-06	2.59635e-06	4.06854e-05	2.71819e-05	3.98999e-05	1.02279e-05	7.12883e-06	7.54277e-06
f__Saccharospirillaceae;g__Saccharospirillum	6.2056e-05	0.000102044	4.27227e-05	0.000135068	0.000307429	0.000163568	4.79167e-05	0.00017143	6.41389e-05	1.10904e-05	1.12315e-05	1.91867e-05	2.51084e-05	2.90772e-05	3.20839e-05	8.70755e-05	0.000189768	3.8248e-05	1.32287e-06	3.87775e-07	8.90583e-08	3.64702e-06	9.93656e-06	3.1064e-06	1.41174e-05	6.69768e-06	3.1266e-06	1.69578e-05	3.408e-06	3.29121e-06	6.33543e-06	5.68407e-06	7.50987e-06	1.37098e-06	2.29546e-06	1.04753e-06	2.89964e-06	4.19499e-06	2.82193e-06	2.48595e-06	9.14728e-07	1.13218e-06
f__Flavobacteriaceae;g__Kriegella	1.24761e-05	1.13178e-05	1.19456e-05	7.07843e-05	6.65315e-05	5.28508e-05	1.83423e-05	1.18643e-05	1.63175e-05	0.000174343	0.000125267	0.000153825	0.000305922	0.000297545	0.000306194	1.51785e-05	2.1249e-05	2.1138e-05	5.85721e-06	5.82764e-06	8.13236e-06	9.51676e-06	1.0474e-05	4.77436e-06	2.17928e-05	1.34676e-05	1.86568e-05	1.61974e-05	1.90717e-05	1.30824e-05	4.31734e-06	3.14922e-06	3.05655e-06	2.12891e-06	3.96638e-06	1.83905e-06	4.90549e-05	3.82903e-05	4.66545e-05	1.19497e-05	8.52735e-06	1.01791e-05
f__Pseudonocardiaceae;g__Kutzneria	0.000128654	4.88226e-05	8.12712e-05	8.46775e-06	5.67799e-05	1.19288e-05	0.000106771	0.000132168	0.000136155	0.000115518	0.000120043	0.00012308	8.73909e-05	9.12512e-05	8.81876e-05	0.000306036	0.000227115	0.000281107	3.408e-06	2.80678e-06	3.24439e-06	2.37807e-05	4.35537e-05	7.64928e-06	0.000101219	0.000158912	0.000133014	4.79853e-05	4.51846e-05	3.65995e-05	2.54169e-05	1.82078e-05	2.09662e-05	9.20884e-05	4.73554e-05	0.000100881	0.000233981	0.000156147	0.000275893	3.08796e-05	1.34412e-05	2.0405e-05
f__Paenibacillaceae;g__Aneurinibacillus	7.01537e-05	0.000305672	4.04782e-05	3.44295e-05	4.48936e-05	2.57327e-05	2.81711e-05	3.88661e-05	3.7095e-05	2.8062e-05	2.93193e-05	3.07914e-05	3.85431e-05	3.52048e-05	3.6759e-05	6.0077e-05	5.58065e-05	4.8285e-05	3.04697e-06	3.09297e-06	3.97764e-06	1.8815e-05	3.66044e-05	7.43318e-05	1.81273e-05	1.34299e-05	1.50169e-05	1.43825e-05	1.42391e-05	1.09939e-05	4.36326e-05	3.40897e-05	3.87037e-05	2.16774e-05	2.36341e-05	2.65577e-05	6.94104e-05	6.38917e-05	7.63145e-05	1.96552e-05	1.60875e-05	1.50592e-05
f__Fibrobacteraceae;g__Fibrobacter	3.56304e-05	1.17427e-05	6.85581e-05	2.02871e-05	4.85728e-05	1.38277e-05	7.06805e-06	3.65188e-06	3.55737e-06	3.01197e-06	9.13872e-06	2.81249e-06	1.25844e-05	1.09284e-05	1.23478e-05	1.07541e-05	0.000304877	4.00169e-05	3.74701e-08	3.96895e-08	3.73098e-07	3.92909e-06	2.23327e-06	2.94744e-06	5.38525e-05	1.3459e-05	1.19065e-05	1.52616e-06	1.72013e-06	9.39127e-07	1.16489e-06	8.71996e-07	1.03943e-06	4.9602e-07	2.93149e-07	3.65176e-07	4.55645e-06	3.76985e-06	3.93972e-06	3.65198e-06	3.58012e-06	3.55115e-06
f__Flavobacteriaceae;g__Pricia	8.3573e-06	2.35596e-06	8.20977e-06	4.01312e-05	4.35123e-05	2.82775e-05	6.676e-06	3.1797e-06	4.75836e-06	0.000197949	0.000138836	0.000174419	0.000303266	0.000296208	0.000302328	1.34124e-05	1.54335e-05	1.38435e-05	6.70478e-06	4.02183e-06	1.32462e-05	4.17314e-06	4.34421e-06	1.18018e-06	1.04064e-05	6.52221e-06	6.21639e-06	1.16041e-05	1.34474e-05	1.15134e-05	3.11648e-06	1.49236e-06	2.5242e-06	1.96562e-06	3.62062e-06	1.63274e-06	2.34916e-05	2.04341e-05	2.03205e-05	4.38325e-06	2.61766e-06	3.40215e-06
f__Nocardiopsaceae;g__Streptomonospora	5.37167e-05	2.58746e-05	3.54008e-05	4.05159e-06	1.55646e-05	1.11162e-05	3.8238e-05	4.48846e-05	4.90039e-05	6.48719e-05	6.95235e-05	7.46239e-05	4.97061e-05	5.6335e-05	5.37394e-05	0.000270979	0.000303261	0.000237937	1.08077e-06	1.18116e-06	2.73318e-06	2.37693e-05	2.19917e-05	5.69071e-06	4.49575e-05	4.64126e-05	5.45152e-05	0.000117946	2.31365e-05	1.75418e-05	1.00963e-05	6.62923e-06	7.79061e-06	5.42302e-05	1.92964e-05	5.82383e-05	3.92818e-05	2.45466e-05	4.26667e-05	2.0735e-05	8.21766e-06	1.12992e-05
f__Erythrobacteraceae;g__Porphyrobacter	4.96246e-05	3.07541e-05	2.30344e-05	0.000226992	4.45665e-05	0.000136243	1.70682e-05	1.71389e-05	1.81212e-05	0.000153147	0.000137888	0.000170654	0.000153925	0.000170015	0.000169837	8.03889e-05	9.08482e-05	0.000189436	1.6748e-06	1.49757e-06	1.51912e-06	1.09692e-05	2.46647e-05	5.45888e-06	5.90938e-05	0.000107703	0.000303124	1.17701e-05	8.73739e-06	1.29894e-05	2.26264e-05	1.37166e-05	1.60202e-05	1.89503e-05	1.41089e-05	1.91607e-05	7.24931e-05	5.65349e-05	0.000197002	1.71818e-05	1.05564e-05	2.08497e-05
f__Paenibacillaceae;g__Cohnella	6.01874e-05	7.69104e-05	3.58104e-05	2.90853e-05	3.57505e-05	2.5022e-05	4.44648e-05	4.22988e-05	4.12813e-05	3.42507e-05	3.48817e-05	3.67421e-05	4.24384e-05	4.65527e-05	4.29381e-05	3.67069e-05	3.18421e-05	3.51853e-05	1.00779e-05	9.77567e-06	9.69043e-06	4.07677e-05	4.65167e-05	0.000302736	0.000107772	7.10029e-05	8.06119e-05	3.77407e-05	3.7529e-05	2.29402e-05	3.39252e-05	2.47788e-05	3.21068e-05	2.77589e-05	3.61946e-05	3.16402e-05	6.76455e-05	6.49023e-05	7.2922e-05	3.14377e-05	2.2841e-05	2.70939e-05
f__Puniceicoccaceae;g__Coraliomargarita	2.81099e-05	5.55297e-06	1.60226e-05	9.34309e-05	0.000171519	5.03995e-05	4.01452e-05	3.89696e-05	5.39277e-05	4.96612e-05	3.96681e-05	4.38596e-05	0.000274389	0.000302723	0.00026546	4.24305e-05	4.25994e-05	2.75389e-05	1.29124e-06	1.6857e-07	4.69198e-07	5.47566e-06	1.80214e-05	1.33609e-06	1.89327e-05	1.49675e-05	2.35856e-05	1.06468e-05	1.30712e-05	7.34146e-06	3.88383e-06	2.85268e-06	4.36495e-06	6.83923e-07	1.66476e-06	2.05725e-06	4.9596e-05	4.63752e-05	7.50792e-05	6.94235e-06	5.12807e-06	6.28166e-06
f__Synechococcaceae;g__Synechococcus	0.000190915	0.000119449	0.000127812	0.000167922	0.00030221	0.000119772	0.000186507	0.000188977	0.000210072	0.000100222	0.000101057	0.000105392	0.000112472	0.00011085	0.000106419	0.000193886	0.000174432	0.000185242	1.7617e-05	9.69682e-06	1.33207e-05	0.000112297	0.000170392	2.84962e-05	0.000198291	0.000130497	0.000163718	7.61658e-05	5.57237e-05	3.96416e-05	0.000184663	0.000114563	0.000137394	0.000160236	0.000145076	0.00018066	0.000170511	0.000137433	0.000189595	9.35749e-05	7.21055e-05	6.93771e-05
f__Halobacteroidaceae;g__Orenia	1.47792e-05	6.4018e-06	1.00014e-05	0.000301371	2.42787e-05	0.000147583	1.37897e-05	1.17218e-05	1.15644e-05	1.03229e-05	1.17729e-05	1.38066e-05	2.03083e-05	2.02499e-05	2.07908e-05	1.18436e-05	1.15298e-05	1.13603e-05	9.69861e-06	9.3555e-06	5.89618e-06	2.92406e-05	2.25036e-05	1.05428e-05	2.36109e-05	1.1919e-05	1.67935e-05	2.23468e-05	2.34777e-05	1.5588e-05	1.46334e-05	1.08205e-05	1.31959e-05	7.70702e-06	1.05457e-05	1.37035e-05	4.11739e-05	2.6834e-05	3.99152e-05	2.77542e-05	1.9629e-05	2.37186e-05
f__Microbacteriaceae;g__Rathayibacter	1.67278e-05	2.40363e-05	1.08604e-05	2.89111e-06	1.01377e-05	6.0465e-06	6.44651e-06	1.25471e-05	1.14087e-05	4.09964e-05	3.86831e-05	3.75413e-05	3.02014e-05	3.16963e-05	2.75883e-05	2.99216e-05	2.64451e-05	3.44374e-05	1.03994e-06	1.02135e-06	1.61792e-06	6.16704e-06	5.95193e-06	1.61192e-06	1.24908e-05	4.11392e-05	2.16105e-05	1.03129e-05	8.49487e-06	7.87474e-06	4.79893e-06	3.28339e-06	3.53112e-06	1.60362e-05	8.24367e-06	1.79065e-05	4.94569e-05	0.000300779	5.17803e-05	3.76814e-06	2.29369e-06	3.49141e-06
f__Rhodanobacteraceae;g__Rhodanobacter	0.000186588	0.000122044	0.00011952	0.000109984	0.000298807	0.000159477	0.000163745	0.00017239	0.000196104	6.06901e-05	5.8805e-05	6.55392e-05	8.5489e-05	9.33007e-05	9.30246e-05	0.000155115	0.000134445	0.000171073	7.86595e-06	8.69945e-06	7.10261e-06	5.11412e-05	8.31812e-05	1.37563e-05	0.000187535	0.000137838	0.000155039	6.72817e-05	4.99556e-05	3.99826e-05	7.35443e-05	4.76368e-05	5.32771e-05	0.00010934	9.69734e-05	0.000126584	0.00011016	7.93149e-05	0.00012768	4.27288e-05	2.23859e-05	3.06019e-05
f__Methanosarcinaceae;g__Methanosarcina	0.000154795	4.77193e-05	9.83924e-05	0.000288849	0.000204971	0.000197189	0.000140419	0.000149862	0.000145295	7.24062e-05	6.78195e-05	7.55831e-05	0.000116448	0.00010457	0.000118617	0.000114363	0.000114451	0.00012212	7.50007e-05	8.94748e-05	0.000106417	0.000138393	0.000150414	3.4492e-05	0.00011389	9.30364e-05	9.38283e-05	9.96108e-05	8.02483e-05	5.92299e-05	0.00029873	0.000211532	0.000238008	0.000133373	0.000209053	0.000158707	7.05825e-05	5.54127e-05	6.97268e-05	0.000195198	0.000163429	0.000150323
f__Flavobacteriaceae;g__Lacinutrix	8.06528e-06	4.20971e-06	6.06009e-06	3.73229e-05	3.17985e-05	2.41383e-05	9.4253e-06	5.86992e-06	1.04425e-05	0.000177785	0.000134135	0.000163667	0.000298172	0.000281979	0.000266832	1.11218e-05	1.22888e-05	7.43241e-06	2.00787e-06	1.49147e-06	5.10277e-06	2.34233e-06	1.3626e-06	1.95751e-06	7.22568e-06	3.20685e-06	3.66273e-06	6.91268e-06	8.10029e-06	6.4441e-06	2.03844e-06	1.87836e-06	1.49894e-06	9.74522e-07	2.13348e-06	1.20973e-06	6.46562e-06	4.2306e-06	5.83271e-06	1.80322e-06	1.36552e-06	2.74703e-06
f__Desulfobacteraceae;g__Desulfoluna	1.26357e-05	9.87492e-06	7.00944e-06	0.000297776	4.52456e-05	0.000158626	9.81125e-06	8.62356e-06	9.43052e-06	2.39154e-06	2.28907e-06	3.86609e-06	7.54655e-06	7.99559e-06	8.99852e-06	1.208e-05	1.02863e-05	6.71315e-06	2.81682e-08	8.79143e-08	0	7.47434e-06	9.98343e-06	1.25032e-06	2.65646e-06	1.68917e-06	1.53995e-06	1.11645e-06	1.39736e-06	1.14946e-06	2.56288e-05	1.49944e-05	1.81478e-05	4.67221e-06	5.26432e-06	4.27267e-06	3.9935e-06	4.45691e-06	4.92307e-06	9.97144e-06	6.63788e-06	6.25609e-06
f__Peptoniphilaceae;g__Finegoldia	3.21191e-06	1.12021e-05	1.28771e-05	1.07323e-06	1.32356e-07	5.20347e-07	2.08397e-08	0	2.33575e-08	1.46495e-06	8.6693e-07	7.4341e-07	8.61098e-07	4.72112e-07	5.71077e-07	5.43258e-07	5.37241e-07	1.29109e-06	4.5964e-07	1.84429e-06	2.12123e-06	6.29595e-07	2.45548e-07	0.000297213	2.25129e-06	1.77141e-07	4.0184e-08	1.44413e-06	1.83827e-06	1.09313e-06	2.41962e-06	1.44166e-06	1.03091e-06	3.02371e-07	2.16909e-07	3.37e-08	8.92128e-06	1.00359e-05	1.15421e-05	2.98053e-08	5.54986e-05	0
f__Sanguibacteraceae;g__Sanguibacter	0.000148532	5.0848e-05	9.63067e-05	8.11645e-06	2.76288e-05	1.33048e-05	0.000105634	0.000120348	0.000119883	0.000296915	0.000290367	0.000290267	0.000169243	0.000179089	0.000165327	0.000162312	0.00015892	0.000189667	1.15131e-05	1.27109e-05	9.21325e-06	4.08437e-05	5.78642e-05	1.35373e-05	0.000155519	0.000277186	0.000215526	5.04753e-05	4.22748e-05	3.89529e-05	2.36338e-05	1.46418e-05	1.45297e-05	0.00016016	0.000101881	0.000180753	0.000124249	9.07127e-05	0.000120149	3.6159e-05	1.25359e-05	2.94459e-05
f__Calditrichaceae;g__Caldithrix	9.99661e-05	5.50588e-05	5.5773e-05	0.000296185	0.000214106	0.000215415	6.22458e-05	4.84552e-05	5.58106e-05	2.87326e-05	2.17998e-05	2.84372e-05	7.77732e-05	7.99345e-05	7.44343e-05	7.0295e-05	6.34039e-05	5.26816e-05	8.18643e-06	8.53765e-06	7.18483e-06	3.99928e-05	5.28456e-05	1.3493e-05	3.79656e-05	2.11942e-05	2.41102e-05	4.22925e-05	3.7707e-05	3.21593e-05	8.66648e-05	5.49519e-05	6.20164e-05	5.09136e-05	4.21506e-05	6.12173e-05	6.23554e-05	5.17131e-05	6.12435e-05	4.17211e-05	2.87865e-05	2.94355e-05
f__Phyllobacteriaceae;g__Chelativorans	0.000156582	0.000229425	0.000115937	1.56117e-05	0.000150486	2.13241e-05	0.000168537	6.05512e-05	0.000295137	3.97918e-05	4.13666e-05	4.73724e-05	3.654e-05	3.76815e-05	3.53247e-05	0.000166558	0.000148226	0.000197537	4.74631e-06	7.02373e-06	6.64714e-06	1.47925e-05	2.1769e-05	6.79632e-06	2.91465e-05	3.59799e-05	4.14806e-05	3.3968e-05	2.32097e-05	1.98945e-05	1.55471e-05	1.53899e-05	1.60393e-05	4.83558e-06	7.12657e-06	8.33677e-06	7.67624e-05	7.65989e-05	7.96171e-05	3.51016e-05	3.19168e-05	2.70148e-05
f__Archaeoglobaceae;g__Archaeoglobus	0.000106737	2.59353e-05	7.08329e-05	5.87637e-05	1.93001e-05	4.45269e-05	4.68158e-05	4.87142e-05	4.33505e-05	1.41151e-05	1.56325e-05	1.65365e-05	1.19368e-05	8.74298e-06	8.18701e-06	1.5905e-05	1.67156e-05	1.79751e-05	5.59448e-05	4.4553e-05	4.87677e-05	9.23455e-05	0.000121027	2.70193e-05	8.33284e-05	5.81413e-05	7.27775e-05	6.1406e-05	6.2989e-05	4.71748e-05	0.000294615	0.000179685	0.000214066	0.000110566	0.000150811	0.000128807	4.30504e-05	3.7335e-05	3.41414e-05	0.0001976	0.000150303	0.000141475
f__Brevibacteriaceae;g__Brevibacterium	0.000160701	0.00029405	0.000110414	1.71536e-05	1.98671e-05	1.59283e-05	5.33301e-05	6.76249e-05	7.62866e-05	0.000108011	0.000110011	0.000109437	6.5616e-05	7.03648e-05	6.99546e-05	0.000101526	0.000119186	0.000151826	2.12255e-06	3.7681e-06	1.50565e-06	2.16632e-05	3.79513e-05	5.2459e-05	9.0866e-05	9.26753e-05	9.61655e-05	2.32784e-05	2.19821e-05	1.541e-05	1.91469e-05	1.17053e-05	1.51231e-05	3.07628e-05	3.60212e-05	4.08256e-05	9.71711e-05	7.97212e-05	0.000109802	4.33916e-05	2.92953e-05	2.60005e-05
f__Ectothiorhodospiraceae;g__Acidihalobacter	0.000151442	0.000107362	9.91234e-05	0.000145741	0.000293427	0.000202294	0.00017806	0.000186492	0.000196881	2.06331e-05	2.04709e-05	2.31048e-05	4.49114e-05	5.79438e-05	5.50152e-05	9.94889e-05	0.000103366	9.16628e-05	2.67387e-06	3.10695e-06	3.09351e-06	4.36527e-05	0.000101026	1.38112e-05	3.9653e-05	2.11678e-05	1.43438e-05	2.56252e-05	1.33682e-05	1.095e-05	3.35737e-05	2.36994e-05	2.99349e-05	1.00338e-05	1.45779e-05	1.48138e-05	1.44208e-05	1.25805e-05	1.57876e-05	2.14758e-05	2.26926e-05	1.67167e-05
f__Rhodobacteraceae;g__Marivita	3.62989e-05	9.23704e-06	2.42827e-05	0.000127168	0.000128799	0.000292821	2.45943e-05	2.81982e-05	3.03553e-05	1.34748e-05	1.20956e-05	1.22042e-05	6.45865e-06	6.38826e-06	6.07346e-06	2.29417e-05	1.85357e-05	2.07891e-05	2.7512e-06	1.45562e-06	1.02269e-06	8.05169e-06	1.96125e-05	3.05234e-06	3.75756e-05	3.83407e-05	4.05193e-05	1.35602e-05	8.66915e-06	1.13629e-05	1.45562e-05	5.84441e-06	8.14898e-06	1.76835e-05	1.93274e-05	2.02247e-05	2.68254e-05	2.25932e-05	2.79262e-05	1.5737e-05	1.537e-05	1.15215e-05
f__Hyphomicrobiaceae;g__Rhodoplanes	6.39337e-05	3.99868e-05	1.87968e-05	1.35622e-05	0.00016223	9.83566e-06	4.18319e-05	5.71196e-05	6.27907e-05	1.89541e-05	1.9988e-05	2.46219e-05	2.39123e-05	2.22187e-05	2.41972e-05	0.000207357	0.000173757	0.00029174	1.96115e-06	5.06438e-06	3.35757e-06	1.06227e-05	1.48226e-05	8.52895e-07	2.50117e-05	2.30323e-05	3.87706e-05	2.71502e-05	2.11197e-05	1.5214e-05	6.48759e-06	4.851e-06	6.00348e-06	5.7811e-06	5.56822e-06	5.22827e-06	3.95916e-05	4.29876e-05	4.60661e-05	1.63828e-05	2.33256e-05	1.2181e-05
f__Streptosporangiaceae;g__Thermoactinospora	0.000213308	0.000147192	0.00011869	1.02545e-05	6.08745e-05	1.5177e-05	0.000100042	0.000126455	0.0001345	0.000135429	0.00013867	0.000144944	0.000123001	0.000131184	0.000122531	0.000257654	0.00020928	0.00029103	5.55475e-06	7.67176e-06	7.21579e-06	5.12766e-05	6.66681e-05	1.49765e-05	0.000121855	0.000169106	0.000155334	8.64685e-05	7.45801e-05	5.50384e-05	4.56536e-05	2.91912e-05	3.12727e-05	0.000134115	9.07443e-05	0.000154922	0.000228243	0.000169025	0.000253253	5.58655e-05	2.28014e-05	3.57034e-05
f__Thiotrichaceae;g__Beggiatoa	0.000144344	0.00018433	0.000116926	0.000154324	0.00028988	0.000145729	7.12142e-05	7.9129e-05	8.97393e-05	1.37388e-05	1.38526e-05	1.70061e-05	4.82012e-05	4.73846e-05	5.02421e-05	8.49418e-05	8.1009e-05	0.000102723	2.1873e-06	1.59585e-05	3.42044e-05	1.59596e-05	3.32988e-05	0.00020395	6.48996e-05	2.40231e-05	2.13967e-05	4.5535e-05	1.86198e-05	1.78494e-05	1.54258e-05	1.23739e-05	1.88749e-05	2.80605e-05	1.42251e-05	1.25876e-05	2.82799e-05	5.44614e-05	3.34246e-05	3.10841e-05	7.30355e-05	2.47849e-05
f__Melioribacteraceae;g__Melioribacter	2.64093e-05	9.8374e-06	1.34044e-05	0.000224675	0.000289286	0.000115284	1.35251e-05	1.37274e-05	1.78068e-05	2.01347e-05	1.46337e-05	1.82903e-05	4.65066e-05	4.52945e-05	4.50184e-05	3.64205e-05	3.84028e-05	2.43071e-05	3.24214e-06	3.80237e-06	4.22604e-06	1.26007e-05	1.68582e-05	4.68332e-06	7.01604e-06	2.48837e-06	2.94318e-06	6.82131e-06	5.4782e-06	5.3624e-06	2.23309e-05	1.51019e-05	1.6301e-05	1.08391e-05	2.28199e-05	1.56154e-05	8.78504e-06	7.77315e-06	1.01002e-05	1.07241e-05	5.57276e-06	8.6668e-06
f__Chloroflexaceae;g__Chloroflexus	0.000235246	0.000136038	0.00015685	0.00014204	0.00028877	0.000174166	0.000154625	0.000190859	0.000177301	0.0001362	0.000130735	0.000137176	0.000134832	0.000142884	0.000141717	0.000237862	0.00019524	0.000209485	1.54964e-05	1.41573e-05	1.26414e-05	7.05443e-05	0.00012665	1.73043e-05	0.000168501	0.000142609	0.000185031	5.86852e-05	4.61138e-05	3.6218e-05	9.09071e-05	5.27924e-05	6.26945e-05	0.000207036	0.000137531	0.000246561	0.000221969	0.000170086	0.000256006	0.000125044	0.000113962	7.81353e-05
f__Rhodospirillaceae;g__Dongia	6.40162e-05	3.28612e-05	3.07287e-05	2.81519e-05	0.000288436	2.5506e-05	2.99634e-05	4.12933e-05	4.2136e-05	2.33592e-05	2.19852e-05	2.36582e-05	1.99066e-05	2.00773e-05	1.90218e-05	0.0001694	0.000166647	0.000201772	1.13997e-07	1.07172e-07	6.65832e-07	9.63128e-06	2.62509e-05	1.16847e-06	1.17785e-05	9.48879e-06	1.028e-05	2.21827e-05	1.13146e-05	1.30105e-05	1.46698e-05	7.23167e-06	7.53705e-06	7.19701e-06	1.13271e-05	1.03682e-05	2.04612e-05	1.85558e-05	2.32854e-05	3.52206e-05	2.74546e-05	2.31083e-05
f__Flavobacteriaceae;g__Zobellia	1.63898e-05	5.8084e-06	1.21063e-05	7.65331e-05	3.99848e-05	4.57413e-05	1.41853e-05	7.93866e-06	1.26288e-05	0.000151788	0.000101382	0.000137771	0.00028822	0.000274009	0.000276136	1.32359e-05	2.07382e-05	1.39646e-05	2.56872e-06	2.14138e-06	4.6177e-06	6.77767e-06	7.56863e-06	3.2689e-06	1.03811e-05	3.48777e-06	3.60138e-06	5.47494e-06	6.61182e-06	4.97748e-06	6.75833e-06	5.37355e-06	5.99692e-06	1.77604e-06	3.71296e-06	2.03319e-06	1.64138e-05	1.18362e-05	1.44182e-05	5.2408e-06	4.42169e-06	7.1883e-06
f__Thermoflexaceae;g__Thermoflexus	0.00028774	0.000126289	0.000182772	0.00010989	0.000254904	0.000134191	0.000147898	0.000171376	0.000164352	9.96839e-05	0.000108237	0.000114515	0.000115037	0.000118554	0.000111767	0.000182266	0.000135079	0.000132897	9.59968e-06	8.66539e-06	9.66851e-06	7.38258e-05	0.000193724	1.71989e-05	0.000160892	0.000129794	0.000174648	9.76407e-05	7.94251e-05	6.26473e-05	0.000205495	0.000116931	0.000148303	0.000211485	0.000189059	0.000248335	0.000152385	0.000117735	0.000163031	0.000108845	0.000102996	6.70522e-05
f__Clostridiaceae;g__Alkaliphilus	1.38158e-05	9.36787e-06	1.52927e-05	0.000205896	1.7552e-05	0.000287446	8.03125e-06	5.8935e-06	7.24689e-06	9.45885e-06	7.88882e-06	8.00298e-06	1.87713e-05	2.62788e-05	1.97128e-05	2.43683e-05	2.37864e-05	3.34398e-05	1.41125e-06	2.37878e-06	2.3055e-06	4.45197e-06	6.58969e-06	2.68867e-06	1.05016e-05	8.57375e-06	1.62633e-05	1.44181e-05	9.77555e-06	1.4469e-05	5.09671e-06	2.53303e-06	4.12289e-06	2.34644e-05	7.62326e-06	2.73537e-05	8.17897e-06	6.59356e-06	9.29093e-06	5.26968e-06	3.71545e-06	4.54486e-06
f__Desulfomicrobiaceae;g__Desulfomicrobium	1.94364e-05	1.93136e-05	1.17337e-05	0.000286755	6.80305e-05	0.000244968	2.4854e-05	2.80642e-05	4.05353e-05	8.08726e-06	9.16714e-06	9.16103e-06	1.56881e-05	1.90916e-05	1.55427e-05	4.09854e-05	6.22383e-05	6.9082e-05	3.39829e-07	1.05193e-07	1.58514e-07	1.04261e-05	2.2002e-05	1.56381e-06	6.43614e-06	3.68269e-06	5.84083e-06	4.73002e-06	2.37569e-06	1.59594e-06	6.7412e-06	2.57574e-06	3.14228e-06	2.25064e-06	3.00389e-06	8.13825e-07	1.13088e-05	9.45762e-06	1.1833e-05	4.65777e-06	2.49592e-06	2.96436e-06
f__Xanthomonadaceae;g__Arenimonas	0.000126669	8.99905e-05	7.88586e-05	0.000131734	0.000285761	0.000192527	0.000159652	0.000161875	0.000210793	2.35289e-05	2.53349e-05	2.97525e-05	4.83479e-05	6.75518e-05	5.79397e-05	0.00013928	0.000129118	0.000157892	1.22728e-06	2.08766e-06	2.8286e-06	2.59806e-05	5.79015e-05	7.18774e-06	0.000124522	5.51501e-05	4.23707e-05	2.54321e-05	2.19284e-05	1.69712e-05	1.95495e-05	1.30417e-05	1.49484e-05	8.25752e-06	1.32303e-05	1.13403e-05	5.8215e-05	4.78407e-05	9.09616e-05	1.16954e-05	5.02622e-06	1.00597e-05
f__Micromonosporaceae;g__Couchioplanes	0.000236719	0.000265434	0.000137095	4.62189e-06	2.62775e-05	4.07905e-06	0.000116518	0.000132491	0.000141958	0.000104877	0.000117221	0.000123052	7.38851e-05	7.7687e-05	7.60856e-05	0.000172411	0.000161081	0.000238477	2.69206e-06	3.01536e-06	1.47533e-06	4.09293e-05	5.48667e-05	1.01643e-05	0.0001322	0.000185699	0.000195481	5.97919e-05	4.6684e-05	3.86051e-05	1.39513e-05	1.1803e-05	1.17934e-05	0.000155453	7.24472e-05	0.000173517	0.000250773	0.000167836	0.000284109	2.37242e-05	1.00732e-05	2.32923e-05
f__Unclassified;g__Epulopiscium	1.06057e-05	0.000284072	0.000141936	1.45068e-05	2.1542e-06	1.0382e-05	4.83926e-07	1.1813e-06	9.61775e-07	9.54826e-07	1.89054e-06	4.52213e-07	9.5396e-07	1.03234e-06	1.26727e-06	5.32546e-07	3.07346e-06	1.36105e-06	3.1468e-07	8.17757e-05	8.93671e-05	5.06163e-06	8.91029e-08	5.75704e-06	0.000117576	1.14189e-07	4.30113e-07	2.20781e-07	2.14332e-07	1.41014e-07	9.26107e-07	3.62013e-07	1.6906e-07	7.79413e-07	1.50292e-07	0	1.19372e-07	5.82229e-05	5.44691e-07	4.56555e-08	0.000142648	1.45112e-07
f__Micromonosporaceae;g__Actinocatenispora	0.000155751	6.77158e-05	9.31136e-05	9.10287e-06	7.23178e-05	1.25644e-05	0.000133857	0.000149767	0.000156002	0.000136439	0.000137647	0.000141781	8.89343e-05	8.84579e-05	8.49824e-05	0.000214344	0.00017625	0.000283443	4.63498e-06	5.38407e-06	4.95732e-06	4.58892e-05	6.69395e-05	1.43797e-05	0.000181296	0.000235605	0.000251156	5.7446e-05	4.7139e-05	3.67109e-05	2.75881e-05	1.78381e-05	2.05077e-05	0.000144617	9.25159e-05	0.000161977	0.000202342	0.000131008	0.000211264	4.40075e-05	1.92306e-05	2.95839e-05
f__Flavobacteriaceae;g__Nonlabens	1.70017e-05	4.0782e-06	2.38525e-05	5.68541e-05	1.91681e-05	3.94054e-05	1.10613e-05	5.88617e-06	7.46367e-06	0.000182064	0.000127691	0.000158758	0.000283152	0.000271041	0.000269062	1.10851e-05	1.142e-05	9.17142e-06	1.07143e-05	6.92942e-06	2.8289e-05	9.81685e-06	3.43218e-05	7.50264e-06	2.1918e-05	1.49431e-05	1.77453e-05	8.65937e-06	1.17874e-05	1.24973e-05	1.33023e-05	1.01548e-05	1.0615e-05	7.26814e-06	4.83941e-06	6.83982e-06	1.29133e-05	8.64252e-06	1.26174e-05	9.66714e-07	7.29916e-07	4.50354e-06
f__Sphaerolipoviridae;g__Alphasphaerolipovirus	1.86342e-05	5.91905e-06	1.29081e-05	1.40757e-05	4.41996e-06	2.28124e-05	2.11016e-05	1.55744e-05	1.23951e-05	2.19918e-05	2.46175e-05	3.86135e-05	0	0	0	3.40546e-07	1.96589e-07	1.08701e-07	5.08936e-05	7.08679e-05	0.000101509	0.000139748	0.000134682	5.55913e-05	3.8792e-05	2.01819e-05	2.4433e-05	2.92674e-05	2.87469e-05	1.9379e-05	4.67149e-05	3.65394e-05	3.9702e-05	5.95534e-05	7.93093e-05	7.29717e-05	2.04569e-05	2.17854e-05	1.64057e-05	0.000276571	0.000282246	9.59797e-05
f__Oscillatoriaceae;g__Oscillatoria	5.99832e-05	3.27169e-05	4.43554e-05	5.06482e-05	0.000120728	4.96241e-05	6.32939e-05	6.60562e-05	7.12567e-05	4.19024e-05	3.8215e-05	4.43541e-05	9.33941e-05	8.38007e-05	9.60698e-05	9.04991e-05	7.82571e-05	0.000280925	5.05421e-06	4.45698e-06	4.35983e-06	3.43599e-05	4.68528e-05	8.2536e-06	4.42875e-05	4.32231e-05	5.04054e-05	3.33714e-05	2.86577e-05	1.94636e-05	5.01549e-05	3.7914e-05	4.04985e-05	4.81974e-05	4.24507e-05	5.80138e-05	5.7937e-05	4.88746e-05	6.28103e-05	4.918e-05	4.24213e-05	3.03437e-05
f__Bacillaceae;g__Salipaludibacillus	2.5127e-06	7.25204e-06	0	1.07316e-05	2.71537e-06	1.6121e-05	2.54313e-06	1.62063e-06	1.59656e-06	5.02599e-06	3.85431e-06	3.70977e-06	3.94476e-06	4.32008e-06	5.34045e-06	0.000143343	0.000279147	0.000239918	2.87152e-06	3.08037e-06	2.2852e-06	2.70358e-06	1.44192e-06	5.88738e-07	5.47915e-06	6.41135e-06	5.51958e-06	7.21732e-06	6.29415e-06	3.85867e-06	1.97363e-05	9.73057e-06	1.06419e-05	2.13164e-06	2.83694e-06	1.91354e-06	1.43535e-05	8.04263e-06	1.1411e-05	6.03723e-06	5.52771e-06	5.72248e-06
f__Piscirickettsiaceae;g__Methylophaga	7.71204e-05	8.46015e-05	6.94897e-05	0.000169801	0.000278539	0.000191606	0.000105678	0.000111565	0.000144055	3.61453e-05	3.71262e-05	5.38128e-05	7.68825e-05	7.68073e-05	8.99165e-05	0.000165438	0.00024183	0.000118037	5.1441e-06	3.84382e-07	2.55463e-07	2.15155e-05	3.84176e-05	7.7476e-06	1.91861e-05	9.79217e-06	8.77477e-06	2.91537e-05	5.67712e-06	7.55384e-06	1.12284e-05	1.05367e-05	1.1606e-05	3.91184e-06	5.44688e-06	7.32229e-06	1.42521e-05	1.16234e-05	1.7432e-05	6.89013e-06	7.79517e-06	8.59409e-06
f__Demequinaceae;g__Demequina	0.000199864	0.000247411	0.000140642	4.43907e-05	0.00010802	9.03355e-05	0.000154736	0.000208411	0.00020362	0.000209027	0.000229665	0.00027751	0.000132525	0.00014584	0.00014062	0.000249158	0.000218993	0.000244763	4.63428e-06	3.64492e-06	3.04585e-06	4.13858e-05	6.55735e-05	1.83659e-05	0.000177649	0.000179287	0.00016652	0.000117851	0.000108903	9.48917e-05	2.50778e-05	1.77199e-05	1.62679e-05	7.68369e-05	7.29213e-05	9.66575e-05	0.000164021	0.000132213	0.000182716	1.87105e-05	9.10395e-06	1.56571e-05
f__Rhodobacteraceae;g__Roseobacter	2.90227e-05	2.28175e-05	2.40382e-05	0.000275976	0.000180759	0.000239291	1.56589e-05	2.06297e-05	2.09654e-05	2.08384e-05	1.8056e-05	1.7768e-05	8.53682e-06	1.08303e-05	1.03297e-05	3.51636e-05	3.31733e-05	4.31084e-05	7.73698e-06	4.79803e-07	2.14865e-06	2.76342e-06	2.74863e-06	1.31382e-06	2.42577e-05	2.34907e-05	1.46373e-05	1.51042e-05	1.16465e-05	1.29439e-05	6.50886e-07	2.06984e-07	4.30281e-07	9.39448e-07	6.515e-07	9.16764e-07	3.18966e-05	3.15385e-05	3.24553e-05	6.54022e-06	3.81376e-06	5.11741e-06
f__Unclassified;g__Candidatus Omnitrophus	1.55657e-06	7.99003e-07	1.39035e-06	0.000275763	6.06876e-06	0.000147018	2.44816e-06	6.0148e-07	6.08251e-07	1.24956e-07	0	1.84129e-07	6.21751e-07	1.1527e-07	2.7367e-07	2.33551e-07	2.12511e-06	4.64412e-07	0	0	0	7.18172e-07	3.9688e-07	6.1875e-08	0	0	1.01051e-07	8.88948e-07	1.98616e-08	2.04918e-07	3.23777e-07	0	0	9.2637e-08	0	5.75224e-08	1.00272e-07	1.49995e-07	8.34102e-08	6.66165e-07	1.84988e-06	2.75517e-08
f__Ruminococcaceae;g__Subdoligranulum	1.05094e-05	0.000222431	4.07262e-05	9.92782e-07	3.13896e-06	1.06005e-06	2.97463e-08	7.27479e-07	2.79057e-07	1.23548e-07	0.000275606	2.71221e-07	6.84038e-07	1.96998e-06	6.92373e-07	1.72488e-06	1.62615e-06	2.00518e-06	7.49082e-08	2.78111e-05	1.17607e-05	4.3271e-06	2.7104e-06	3.12027e-07	9.31158e-07	3.99893e-08	6.66351e-08	2.62779e-07	1.70337e-07	5.91774e-07	2.23587e-07	5.60331e-08	1.4921e-07	3.0726e-06	2.3746e-07	3.51647e-06	1.08123e-06	2.00555e-05	1.24348e-06	5.44798e-07	6.22813e-05	1.73243e-07
f__Williamwhitmaniaceae;g__Williamwhitmania	2.56801e-06	5.63188e-07	3.00895e-06	0.00027494	5.82752e-05	0.000147826	4.20638e-06	3.17042e-06	4.10323e-06	2.86326e-05	2.51297e-05	2.89513e-05	3.68343e-05	3.49775e-05	3.91441e-05	1.77223e-05	2.11496e-05	2.47583e-05	4.35446e-06	2.36312e-06	1.49669e-05	2.62963e-06	1.28771e-06	8.91259e-07	7.68637e-06	4.1388e-06	2.6601e-06	2.12836e-06	2.77813e-06	3.14048e-06	4.05045e-07	2.29238e-07	3.23532e-07	2.13924e-06	5.30196e-07	6.35044e-07	6.09029e-06	4.33954e-06	6.12839e-06	9.34387e-07	1.06996e-07	9.63587e-07
f__Microbacteriaceae;g__Glaciibacter	1.46206e-05	1.33311e-05	1.14544e-05	1.72409e-06	5.39646e-06	1.82446e-06	1.18395e-05	1.28459e-05	1.22281e-05	5.03764e-05	4.93235e-05	5.23845e-05	3.5467e-05	3.74875e-05	3.90611e-05	6.50496e-05	5.74961e-05	8.09696e-05	6.47582e-07	6.06315e-07	4.97589e-07	7.69411e-06	5.8331e-06	2.36925e-06	7.37844e-06	1.72372e-05	1.17097e-05	7.25916e-06	6.87607e-06	4.96738e-06	3.70698e-06	2.58547e-06	2.26216e-06	2.91518e-05	2.8087e-05	3.42866e-05	8.79144e-05	0.000274104	8.90529e-05	3.84137e-06	1.73994e-06	3.62478e-06
f__Microbacteriaceae;g__Agrococcus	0.000135851	6.34782e-05	0.000115083	5.9521e-06	2.52235e-05	8.57413e-06	8.88787e-05	8.60931e-05	9.26357e-05	8.72034e-05	9.00821e-05	8.88681e-05	5.25039e-05	6.37532e-05	5.28931e-05	7.97487e-05	6.76386e-05	7.58053e-05	1.11306e-05	2.41722e-05	1.19693e-05	5.99339e-05	6.16263e-05	2.2637e-05	0.000205311	0.00017027	0.000273892	4.80892e-05	3.5229e-05	3.1132e-05	4.27562e-05	2.9115e-05	3.09467e-05	0.000169122	0.00013632	0.000202003	7.37053e-05	6.22207e-05	0.000128743	3.47356e-05	2.66316e-05	2.33931e-05
f__Syntrophobacteraceae;g__Syntrophobacter	4.72683e-05	3.68908e-05	3.11293e-05	0.000272452	0.000113864	0.000190932	2.6825e-05	3.08795e-05	4.02867e-05	1.15905e-05	1.12484e-05	1.2576e-05	2.99082e-05	2.58342e-05	3.26566e-05	4.42055e-05	3.4342e-05	4.13813e-05	3.30763e-07	2.60049e-07	3.87758e-07	1.08313e-05	1.47662e-05	3.42654e-06	1.44518e-05	1.03055e-05	9.41093e-06	1.82014e-05	1.11668e-05	9.23178e-06	2.4116e-05	1.68295e-05	1.93286e-05	7.26849e-06	1.01499e-05	9.26765e-06	2.25424e-05	1.67397e-05	2.63027e-05	9.23134e-06	7.6971e-06	8.56085e-06
f__Polyporaceae;g__Trametes	8.47927e-07	6.25258e-06	0.000271741	6.27432e-05	1.33738e-06	6.81379e-06	0	1.10757e-07	6.49418e-08	0	0	0	3.9286e-07	2.81732e-07	5.9477e-07	7.84811e-07	7.49134e-07	7.19013e-07	0	3.76319e-06	1.90467e-06	1.87326e-07	0	0	4.2363e-06	1.52428e-08	1.07489e-07	1.41874e-07	1.84876e-07	6.62402e-07	8.15896e-08	1.6266e-06	1.81495e-07	0	0	0	9.18578e-08	1.55838e-06	1.30879e-07	0	3.33182e-06	0
f__Unclassified;g__Candidatus Accumulibacter	8.61114e-05	5.38437e-05	7.08578e-05	0.00011254	0.000269868	0.00012497	6.87562e-05	7.19331e-05	8.6151e-05	3.75888e-05	3.81024e-05	3.87478e-05	5.92637e-05	6.04415e-05	6.35423e-05	0.00011254	9.80741e-05	0.000109221	2.29937e-06	1.91548e-06	1.57696e-06	3.40211e-05	4.6987e-05	5.03342e-06	3.13508e-05	3.89524e-05	3.39696e-05	1.62006e-05	9.17928e-06	8.28474e-06	2.07298e-05	1.30562e-05	1.76455e-05	4.26982e-05	2.08303e-05	4.4589e-05	6.25209e-05	5.18562e-05	6.86298e-05	2.81898e-05	1.14223e-05	1.90458e-05
f__Sporomusaceae;g__Sporomusa	6.01327e-06	1.27715e-05	9.18212e-06	2.24104e-05	1.72903e-05	1.63534e-05	2.61482e-05	2.91659e-05	2.67795e-05	1.12311e-05	1.23383e-05	1.01129e-05	1.44511e-05	1.19678e-05	1.56622e-05	1.64636e-05	1.72945e-05	1.54018e-05	1.92872e-06	2.27145e-06	1.04008e-06	5.36098e-06	4.2221e-06	7.32291e-07	6.6533e-06	6.52824e-06	9.10533e-06	5.58078e-06	4.84413e-06	4.04231e-06	1.12588e-05	8.23177e-06	1.10918e-05	1.82837e-05	8.41191e-06	1.91796e-05	8.97257e-05	0.000269288	8.28261e-05	5.88553e-06	4.39175e-06	5.43349e-06
f__Rhodobacteraceae;g__Monaibacterium	0.000107603	4.06088e-05	6.06991e-05	1.06134e-05	0.000269096	6.70703e-06	4.86894e-05	6.14817e-05	6.81136e-05	6.5862e-06	4.96575e-06	5.44773e-06	5.78004e-06	5.58524e-06	6.55703e-06	1.72357e-05	1.71286e-05	1.99066e-05	7.41026e-07	1.6418e-06	9.82344e-07	2.15312e-06	2.15435e-05	2.29983e-06	2.94471e-06	2.47451e-06	2.87922e-06	2.60653e-06	2.23235e-06	2.17461e-06	4.38737e-08	9.1585e-08	2.4793e-07	1.81447e-07	8.6185e-07	4.74152e-07	7.76297e-05	7.98236e-05	8.57552e-05	4.86725e-06	8.49607e-06	6.43775e-06
f__Siphoviridae;g__Kelleziovirus	4.29002e-05	0.000268549	3.39274e-05	4.45996e-07	7.31119e-07	2.62227e-07	0	1.89929e-08	6.69865e-08	0	8.97324e-08	1.44361e-07	3.88831e-06	1.0165e-06	2.21479e-06	5.79959e-07	1.45945e-07	5.02072e-07	0	8.5845e-08	8.44988e-09	3.2821e-06	6.62272e-07	1.98e-07	1.82262e-06	1.00095e-06	9.03597e-07	1.24257e-07	1.21574e-07	8.10763e-08	1.37915e-07	2.47904e-08	5.99388e-08	1.28039e-06	6.04961e-07	2.23685e-06	0.000146145	3.5724e-05	1.96211e-05	8.96932e-07	1.44746e-07	1.57162e-06
f__Pseudonocardiaceae;g__Allokutzneria	9.89923e-05	0.000111078	6.79271e-05	6.75323e-06	5.57197e-05	1.41167e-05	7.50609e-05	8.51017e-05	8.67652e-05	9.27752e-05	0.000102405	0.00010733	8.69756e-05	9.76405e-05	9.55068e-05	0.000268523	0.000193034	0.000213632	4.29885e-06	3.29929e-06	3.95838e-06	2.79789e-05	3.64399e-05	1.31818e-05	9.10993e-05	9.56501e-05	7.0346e-05	3.37317e-05	3.2961e-05	2.65241e-05	1.39069e-05	6.44235e-06	9.99874e-06	3.22751e-05	2.79431e-05	4.06406e-05	0.000167631	0.00011156	0.000214479	1.3012e-05	1.10344e-05	1.40604e-05
f__Prevotellaceae;g__Prevotellamassilia	9.81953e-05	4.9746e-05	0.000268122	0	1.45081e-06	0	0	1.8437e-08	0	0	3.88994e-08	6.42779e-08	0	0	0	0	0	0	0	2.14264e-06	3.84745e-07	3.09338e-08	0	1.65838e-07	1.10283e-07	0	0	2.73407e-08	1.76332e-08	0	0	0	0	8.24307e-07	9.81346e-08	7.74506e-07	0	3.63069e-07	2.1799e-08	3.83418e-08	9.10321e-07	0
f__Unclassified;g__Deferrisoma	0.000191584	0.000157231	0.000122795	0.000173879	0.000267554	0.000125675	8.4371e-05	9.9937e-05	0.000100465	2.89551e-05	2.64919e-05	3.11078e-05	5.25491e-05	5.29371e-05	5.50988e-05	0.000102136	7.36966e-05	8.22667e-05	8.62932e-06	6.44854e-06	5.74278e-06	7.9006e-05	0.000162758	1.08158e-05	8.40083e-05	7.16221e-05	0.000102423	3.23834e-05	2.09166e-05	1.65825e-05	0.000141039	8.67777e-05	0.000108829	0.000120073	0.000108154	0.000146149	8.49033e-05	6.49186e-05	9.70799e-05	8.30036e-05	7.50329e-05	5.14071e-05
f__Pseudonocardiaceae;g__Thermocrispum	0.000208858	0.0001274	0.00012213	1.66694e-05	7.18204e-05	3.1605e-05	0.000132527	0.000170633	0.000162756	0.000159586	0.000179715	0.000177435	7.17328e-05	7.50384e-05	6.72242e-05	0.000213693	0.000161804	0.000212501	3.61983e-06	7.1277e-06	3.48295e-06	5.17177e-05	7.50672e-05	1.92031e-05	0.000193668	0.000226048	0.000267503	7.39274e-05	5.67493e-05	4.22978e-05	2.92752e-05	2.17996e-05	2.34478e-05	0.000108399	0.00010663	0.000132162	0.000212281	0.000147502	0.000243028	5.37747e-05	2.58577e-05	3.5834e-05
f__Rhizobiaceae;g__Ensifer	0.000136594	8.99151e-05	8.86448e-05	3.71459e-05	0.000266537	3.43383e-05	5.99931e-05	7.37894e-05	8.83962e-05	6.71518e-05	5.69943e-05	6.74007e-05	7.69882e-05	6.89741e-05	7.69933e-05	0.000215886	0.000191172	0.000224177	7.14287e-06	7.30253e-06	4.20876e-06	1.15234e-05	1.71758e-05	3.10091e-05	4.82952e-05	5.4416e-05	5.63337e-05	5.37318e-05	3.45961e-05	2.75192e-05	1.2916e-05	1.21253e-05	1.45085e-05	8.71682e-06	1.19751e-05	7.90664e-06	9.84192e-05	0.000102937	0.000105997	4.9245e-05	3.65812e-05	4.08307e-05
f__Syntrophaceae;g__Syntrophus	4.30484e-05	2.27099e-05	2.03301e-05	0.000266505	0.000103003	0.000180266	1.42183e-05	1.78527e-05	1.81723e-05	1.05765e-05	1.06754e-05	1.18592e-05	1.28393e-05	1.29353e-05	1.24368e-05	3.8299e-05	3.3008e-05	3.74427e-05	2.68429e-06	2.4354e-06	2.44233e-06	1.52323e-05	2.93759e-05	2.68704e-06	5.84995e-06	5.16143e-06	6.54489e-06	1.21883e-05	1.01471e-05	6.71098e-06	3.16105e-05	2.37021e-05	2.67518e-05	3.37429e-05	3.03289e-05	3.34571e-05	2.43681e-05	1.47832e-05	2.47598e-05	2.28173e-05	2.2716e-05	1.71529e-05
f__Pseudonocardiaceae;g__Actinomycetospora	0.000149949	3.90579e-05	9.74787e-05	5.79666e-06	1.51401e-05	1.00497e-05	9.8736e-05	0.000123103	0.000114731	0.000130293	0.000134984	0.000137492	0.000104137	0.000107509	0.000101379	0.000124235	8.64758e-05	7.40261e-05	9.98215e-06	8.97293e-06	6.14935e-06	4.8285e-05	7.78551e-05	1.30582e-05	0.000205825	0.000264539	0.000265847	5.95601e-05	5.22287e-05	4.35959e-05	4.09741e-05	2.67457e-05	3.14639e-05	0.000166924	0.000122258	0.000188327	0.000200892	0.000135963	0.000233965	4.01319e-05	1.34754e-05	3.06168e-05
f__Rhodobacteraceae;g__Pseudooceanicola	9.51943e-05	4.37898e-05	7.52602e-05	7.21915e-05	0.000265326	9.36317e-05	5.38161e-05	5.99234e-05	7.18245e-05	4.30295e-05	3.91969e-05	4.3077e-05	3.27561e-05	3.60204e-05	3.53673e-05	6.65841e-05	6.34128e-05	7.96936e-05	6.63428e-06	2.88225e-06	3.20208e-06	7.50918e-06	2.53619e-05	2.65704e-06	4.21122e-05	5.58215e-05	3.49468e-05	2.82153e-05	2.34479e-05	2.65965e-05	3.09521e-06	4.68948e-06	6.89804e-06	3.20406e-05	9.45331e-06	3.35863e-05	9.73073e-05	9.77009e-05	9.36633e-05	1.49515e-05	8.12172e-06	1.58484e-05
f__Flavobacteriaceae;g__Ulvibacter	5.78489e-06	2.83767e-07	1.61431e-06	1.58358e-05	7.11912e-06	9.98145e-06	3.08631e-06	1.50995e-06	3.27289e-06	0.00010219	7.33434e-05	8.96501e-05	0.000257311	0.000262993	0.000245748	8.98595e-06	1.01385e-05	7.68294e-06	4.16026e-06	2.7021e-06	1.19003e-05	2.4529e-06	1.57311e-06	3.501e-07	4.9166e-06	4.1945e-06	3.41068e-06	6.60257e-06	7.75902e-06	8.16389e-06	8.76842e-07	6.65108e-08	4.03632e-07	5.10482e-07	6.00379e-07	7.28279e-07	3.39077e-06	3.24567e-06	3.50487e-06	1.9267e-07	2.44146e-07	1.04007e-06
f__Unclassified;g__Thermobispora	0.000154455	6.64281e-05	7.43119e-05	1.47308e-05	3.86028e-05	3.11963e-05	9.30078e-05	0.000130172	0.000131698	0.000123105	0.00013751	0.000159775	7.12992e-05	7.99237e-05	7.47115e-05	0.000172385	0.000140801	0.000167434	4.48141e-06	3.88388e-06	3.69736e-06	2.9307e-05	3.85751e-05	8.00682e-06	9.20212e-05	0.000126271	0.000124202	0.000113874	9.87588e-05	7.4648e-05	1.15503e-05	9.1423e-06	1.05857e-05	0.000153803	7.09498e-05	0.000181098	0.000239939	0.000181517	0.00026192	4.83794e-05	1.64178e-05	2.18598e-05
f__Marinilabiliaceae;g__Saccharicrinis	3.8917e-06	2.16461e-06	7.83985e-06	0.000259561	6.24091e-05	0.000152306	6.74425e-06	3.0291e-06	4.18855e-06	1.3292e-05	1.09377e-05	1.25442e-05	3.21168e-05	2.98345e-05	3.38491e-05	1.04181e-05	1.66846e-05	1.67676e-05	1.52455e-06	1.73391e-07	1.3112e-06	5.4203e-06	4.97759e-06	1.36366e-06	1.55341e-06	8.7179e-07	9.31419e-07	1.70997e-06	1.07716e-06	8.53832e-07	2.79311e-06	2.63453e-06	2.60493e-06	2.07118e-06	3.07369e-06	2.90463e-06	2.99636e-06	2.37518e-06	3.24515e-06	4.04627e-07	2.16401e-07	1.02866e-06
f__Syntrophaceae;g__Smithella	3.13428e-05	1.15934e-05	1.87986e-05	0.000259165	6.02675e-05	0.000128888	5.9897e-06	5.768e-06	6.80392e-06	6.22633e-06	6.35427e-06	7.23941e-06	1.18024e-05	1.12215e-05	1.25903e-05	1.07992e-05	8.87115e-06	1.13782e-05	2.67228e-07	5.37768e-07	6.36581e-07	5.40639e-06	1.12647e-05	1.03822e-06	2.13443e-06	1.86402e-06	2.74255e-06	6.91491e-06	5.81296e-06	3.5283e-06	1.79172e-06	2.19894e-06	1.66154e-06	3.21016e-05	1.44878e-05	4.19272e-05	1.8798e-05	1.00196e-05	1.80697e-05	9.69643e-06	7.41642e-06	6.08318e-06
f__Pseudonocardiaceae;g__Lentzea	0.000145657	0.000238221	0.000102422	1.03557e-05	5.61034e-05	1.20575e-05	0.000123478	0.000128212	0.000139066	0.000132558	0.000136705	0.00013955	8.60836e-05	9.3352e-05	8.22906e-05	0.00022171	0.000179623	0.000236657	2.53751e-06	4.6338e-06	2.80364e-06	4.03989e-05	4.81335e-05	1.07697e-05	0.000205096	0.000169357	0.000210097	7.35366e-05	5.1444e-05	4.22009e-05	2.61987e-05	2.11562e-05	2.73496e-05	0.00010911	7.40431e-05	0.000124957	0.00025167	0.000227384	0.000257618	3.80429e-05	4.21679e-05	2.79082e-05
f__Unclassified;g__Kouleothrix	7.62675e-05	6.33089e-05	4.79031e-05	7.24387e-05	0.000257264	7.62084e-05	5.91387e-05	7.04364e-05	5.96414e-05	0.000209299	0.000196012	0.000202133	0.000182053	0.000178848	0.000188831	0.000243909	0.000196287	0.000230046	1.29815e-05	1.86961e-05	1.33155e-05	3.75054e-05	6.42872e-05	1.20098e-05	0.000108787	0.000101908	0.000123415	6.35889e-05	5.41413e-05	4.25967e-05	5.83895e-05	3.91646e-05	4.72075e-05	5.15514e-05	4.85681e-05	6.48647e-05	0.000132266	0.00011252	0.000131801	7.9689e-05	5.51962e-05	5.49483e-05
f__Opitutaceae;g__Lacunisphaera	1.12388e-05	1.17674e-05	7.52099e-06	1.60305e-05	0.000255624	1.541e-05	3.91601e-05	3.66986e-05	4.52391e-05	1.5606e-05	1.64563e-05	1.95098e-05	0.000111813	0.000116205	0.000108457	5.75648e-05	5.52262e-05	9.18254e-05	6.40057e-07	1.54465e-06	7.74407e-07	3.15849e-06	1.96054e-06	2.2849e-07	1.18603e-05	6.06734e-06	1.11295e-05	1.0572e-05	8.38514e-06	5.21668e-06	4.33094e-06	3.13082e-06	4.49916e-06	3.22846e-06	3.68696e-06	3.33172e-06	3.49952e-05	2.55449e-05	5.86499e-05	3.14848e-06	2.32346e-06	1.93766e-06
f__Promicromonosporaceae;g__Cellulosimicrobium	7.13198e-05	4.73537e-05	3.8636e-05	1.05588e-05	2.21528e-05	1.76074e-05	6.70462e-05	7.24743e-05	7.02702e-05	0.000252203	0.00025194	0.000255163	0.000149428	0.00016912	0.000150014	0.000170647	0.000149701	0.000213602	7.53443e-06	4.89361e-06	4.83654e-06	2.67983e-05	3.44551e-05	6.78302e-06	0.000121579	0.000227912	0.000167641	5.6434e-05	4.95761e-05	4.12882e-05	2.03275e-05	1.34478e-05	1.32497e-05	5.95923e-05	3.488e-05	7.12249e-05	0.000167275	0.000116877	0.000197878	2.2272e-05	8.4237e-06	1.60593e-05
f__Rhodobacteraceae;g__Tranquillimonas	9.58597e-05	4.31233e-05	5.25207e-05	7.94862e-05	0.00012527	0.000145964	3.14477e-05	3.71744e-05	4.84057e-05	0.000138169	0.000117416	0.000127607	4.30546e-05	4.8972e-05	4.66004e-05	4.51262e-05	4.3484e-05	4.75924e-05	1.51186e-05	8.07836e-06	7.55087e-06	5.90245e-06	1.90383e-05	4.2867e-06	0.000155814	0.000186744	0.00010872	5.92223e-05	4.9397e-05	7.4147e-05	1.68842e-06	1.99467e-06	3.45275e-06	1.93404e-06	3.21443e-06	2.60169e-06	0.000236259	0.000254415	0.000204081	4.77744e-05	1.95574e-05	7.80058e-05
f__Desulfovibrionaceae;g__Bilophila	4.67042e-06	1.1508e-05	6.83996e-06	2.51836e-05	5.49451e-06	9.80484e-06	2.73074e-06	2.12618e-06	2.79765e-06	4.54658e-07	4.59048e-06	1.42249e-06	3.66546e-06	5.9421e-06	4.65135e-06	4.83458e-06	4.21384e-06	2.8555e-06	1.84062e-06	1.72168e-06	2.02061e-06	3.5724e-06	7.94241e-06	2.59644e-07	1.73994e-06	6.17683e-07	2.22292e-06	9.2641e-07	8.71434e-07	1.27482e-06	1.03771e-05	5.78883e-06	5.99575e-06	2.79362e-06	4.35958e-06	5.36285e-06	2.96969e-05	0.000254296	3.54252e-05	6.39116e-07	6.45564e-07	3.90447e-07
f__Unclassified;g__Elioraea	6.16334e-05	1.89927e-05	3.68876e-05	3.7046e-05	0.000251894	2.80294e-05	2.16045e-05	2.69133e-05	2.66079e-05	3.2827e-05	2.82298e-05	3.57588e-05	2.63883e-05	2.77385e-05	2.31625e-05	0.000193269	0.00020056	0.000236952	1.51588e-06	1.31454e-06	7.29477e-07	1.21474e-05	2.52407e-05	2.6297e-06	2.43277e-05	2.48147e-05	2.96123e-05	1.93035e-05	1.38464e-05	1.34771e-05	1.92724e-05	1.20289e-05	1.75208e-05	3.17245e-05	1.78997e-05	3.61651e-05	4.80089e-05	4.03057e-05	5.4327e-05	4.35104e-05	2.80077e-05	3.10814e-05
f__Rhodospirillaceae;g__Candidatus Endolissoclinum	4.12582e-05	8.14188e-05	2.22665e-05	4.26144e-05	0.000251864	3.57276e-05	2.55462e-05	2.28789e-05	2.61824e-05	7.52778e-06	8.20674e-06	1.02234e-05	1.09116e-05	8.50399e-06	1.00931e-05	0.000111963	9.25422e-05	0.000110105	8.66058e-07	2.06198e-06	2.31914e-06	3.07549e-06	6.68302e-06	1.96527e-06	4.0479e-06	2.55609e-06	3.43121e-06	1.85715e-05	7.64341e-06	7.76251e-06	4.36372e-06	3.32696e-06	3.6948e-06	1.35902e-06	1.58898e-06	1.72567e-06	3.921e-05	3.8878e-05	5.09949e-05	1.91495e-05	1.5925e-05	1.21321e-05
f__Chitinophagaceae;g__Cnuella	5.90068e-06	2.22425e-06	4.02281e-06	8.68938e-06	1.80776e-05	5.9606e-06	5.06096e-06	2.94684e-06	2.30039e-06	0.000251415	0.00021147	0.000213335	0.000156071	0.000152597	0.000164447	1.39329e-05	1.6652e-05	1.26427e-05	4.44538e-06	4.42651e-06	1.47181e-05	5.0113e-07	1.34856e-06	1.43455e-06	1.88783e-05	1.30054e-05	1.14325e-05	7.92041e-06	5.67077e-06	7.18738e-06	2.47655e-06	6.91508e-07	1.43092e-06	4.22791e-07	5.25842e-06	4.3611e-07	2.05093e-05	1.60813e-05	1.91474e-05	3.7217e-06	1.60243e-06	5.38482e-06
f__Hahellaceae;g__Hahella	0.000112099	0.000168274	9.64345e-05	0.000172861	0.000251243	0.000217018	8.24224e-05	8.59199e-05	9.85082e-05	5.34026e-05	5.12054e-05	7.81785e-05	7.31111e-05	7.27805e-05	9.25506e-05	9.32312e-05	0.000119695	8.57418e-05	6.71197e-06	1.87848e-06	7.38e-07	2.60154e-05	4.26228e-05	5.87473e-06	5.31315e-05	3.84499e-05	3.27672e-05	2.87177e-05	1.72413e-05	1.64758e-05	1.76048e-05	1.19537e-05	1.33985e-05	3.6281e-05	2.04029e-05	4.28917e-05	3.92961e-05	2.85065e-05	4.31032e-05	1.9962e-05	1.23812e-05	1.32135e-05
f__Acetobacteraceae;g__Acidiphilium	2.72121e-05	2.96116e-05	2.49255e-05	3.22766e-05	0.000249717	3.29856e-05	1.52711e-05	1.90561e-05	2.46183e-05	2.33058e-05	2.3869e-05	2.54701e-05	2.12881e-05	2.14349e-05	2.65591e-05	0.000137675	0.000144172	0.000183567	8.54899e-07	3.16144e-06	1.90177e-06	3.32724e-06	9.61733e-06	8.57956e-07	8.39669e-06	1.03982e-05	7.55576e-06	9.54027e-06	5.79148e-06	4.69233e-06	2.60653e-06	2.41018e-06	2.33415e-06	1.23711e-06	1.47312e-06	1.3578e-06	1.02563e-05	8.79801e-06	1.07868e-05	1.21201e-05	5.75771e-06	8.86266e-06
f__Marinilabiliaceae;g__Alkaliflexus	1.94924e-06	1.44818e-06	1.00176e-06	0.000247512	5.9615e-05	0.000168729	2.92241e-06	2.41567e-06	4.91321e-06	1.38599e-05	1.0259e-05	1.15623e-05	3.2656e-05	3.14381e-05	3.31352e-05	1.92793e-05	2.83776e-05	4.90482e-05	1.52571e-06	1.03777e-06	1.15282e-06	2.94933e-06	1.72149e-06	1.90601e-06	4.1144e-06	2.23152e-06	1.79337e-06	1.4619e-06	2.0845e-06	1.62889e-06	1.14321e-06	1.36385e-07	1.2424e-06	5.92146e-07	6.31945e-07	4.51838e-07	3.68199e-06	2.30001e-06	3.44044e-06	6.44121e-07	7.34844e-07	1.74652e-06
f__Rhodospirillaceae;g__Magnetospira	6.18633e-05	2.17214e-05	3.53819e-05	2.59143e-05	0.000244742	2.24385e-05	2.69939e-05	3.11885e-05	3.34974e-05	5.38123e-06	6.18075e-06	7.30091e-06	8.89067e-06	7.47605e-06	9.46254e-06	7.32582e-05	6.90718e-05	9.12336e-05	8.20901e-08	8.26606e-07	3.36977e-07	1.2978e-05	4.41709e-05	3.21613e-06	2.55778e-06	4.30127e-06	5.54425e-06	2.41325e-05	6.29985e-06	7.32525e-06	1.83857e-05	6.01019e-06	6.64519e-06	1.03763e-05	1.99541e-05	1.54441e-05	9.34664e-06	6.08966e-06	1.1269e-05	2.80987e-05	2.24156e-05	1.57409e-05
f__Crocinitomicaceae;g__Fluviicola	2.23415e-05	1.62728e-05	2.08021e-05	0.000145408	9.37598e-05	0.000151917	4.54533e-05	2.28263e-05	2.92731e-05	7.79675e-05	6.02429e-05	6.75389e-05	0.000225556	0.000198902	0.00024417	2.11256e-05	2.4637e-05	2.6046e-05	5.0605e-06	4.21503e-06	5.55492e-06	0.000187959	0.000108986	7.32826e-05	1.67214e-05	7.78182e-06	6.51176e-06	4.7428e-06	4.80802e-06	5.23007e-06	1.26675e-05	1.19017e-05	9.8441e-06	6.67067e-06	1.06349e-05	9.14574e-06	2.89794e-05	2.35869e-05	3.09087e-05	3.38388e-05	3.63101e-05	2.04863e-05
f__Haliscomenobacteraceae;g__Haliscomenobacter	4.3515e-06	8.62739e-06	6.76933e-06	0.000168747	0.000107012	0.000213547	2.22561e-05	1.33786e-05	1.65781e-05	6.91672e-05	5.26412e-05	7.04219e-05	0.000243934	0.000214976	0.000242211	5.16536e-05	5.56323e-05	5.22647e-05	1.89524e-06	1.69046e-06	2.15327e-06	1.07902e-05	7.53688e-06	3.14486e-06	1.59349e-05	8.4705e-06	6.81844e-06	1.2403e-05	1.10458e-05	1.0588e-05	1.99243e-05	1.36181e-05	1.59785e-05	4.67345e-06	8.34826e-06	4.65448e-06	2.44834e-05	2.07705e-05	2.48233e-05	5.69269e-06	5.83669e-06	6.09095e-06
f__Rhizobiaceae;g__Sinorhizobium	0.000115106	0.000185089	0.000122969	3.93829e-05	0.000243732	4.39295e-05	4.23824e-05	5.06867e-05	7.72471e-05	3.64834e-05	3.60825e-05	3.93904e-05	4.77382e-05	4.64916e-05	4.68933e-05	0.000186727	0.000175989	0.000207679	4.9241e-06	7.97902e-06	5.57068e-06	1.29874e-05	2.3876e-05	1.52717e-05	5.22521e-05	3.82018e-05	3.83042e-05	4.3319e-05	2.59482e-05	2.75148e-05	2.32571e-05	1.97921e-05	2.0943e-05	4.55812e-05	2.22529e-05	5.62012e-05	8.38136e-05	8.86754e-05	9.20334e-05	4.95358e-05	2.7355e-05	2.79345e-05
f__Flavobacteriaceae;g__Algibacter	3.51451e-06	3.30971e-06	3.85716e-06	6.25164e-05	2.65986e-05	3.05312e-05	5.0443e-06	3.33702e-06	3.57059e-06	0.000147293	0.000103177	0.000132589	0.000243137	0.000238964	0.000230961	1.19888e-05	1.7905e-05	9.64201e-06	9.1133e-06	6.0757e-06	2.56652e-05	5.95849e-06	4.05638e-06	2.77089e-06	1.12358e-05	6.08722e-06	4.51965e-06	9.29916e-06	9.79671e-06	7.56069e-06	6.77739e-07	1.42173e-06	1.38275e-06	2.56073e-06	2.92197e-06	1.74197e-06	1.57256e-05	1.0875e-05	1.22865e-05	3.48117e-06	1.99632e-06	2.46491e-06
f__Unclassified;g__Candidatus Syntrophoarchaeum	0.000114821	1.71232e-05	7.74169e-05	2.56025e-05	1.61069e-05	1.32514e-05	1.30648e-05	1.47182e-05	1.16289e-05	1.1243e-06	9.89739e-07	1.00017e-06	2.77575e-06	1.75629e-06	3.219e-06	4.15039e-06	3.11445e-06	3.57243e-06	2.89452e-05	2.40834e-05	2.71154e-05	6.41914e-05	0.000111948	1.31726e-05	2.30627e-05	1.31583e-05	1.27916e-05	3.31096e-05	3.24105e-05	2.19808e-05	0.000242539	0.000144636	0.00017197	8.87334e-05	0.000124666	9.41498e-05	1.46852e-05	1.31544e-05	1.19428e-05	0.000170528	0.00017362	0.000111131
f__Flavobacteriaceae;g__Tamlana	8.48799e-06	4.2954e-06	6.88321e-05	3.083e-05	1.91327e-05	2.11196e-05	5.87252e-06	4.4111e-06	5.90408e-06	0.000150577	0.000112821	0.000129421	0.000242051	0.000215969	0.000216302	7.60662e-06	1.03397e-05	8.75417e-06	3.54109e-06	2.53542e-06	6.718e-06	4.39218e-06	3.29442e-06	3.22558e-06	9.47312e-06	5.45326e-06	4.33704e-06	5.30955e-06	7.46963e-06	7.60572e-06	1.3023e-06	1.6239e-06	1.00197e-06	1.03505e-06	1.76013e-06	1.89317e-06	1.68911e-05	9.51233e-06	1.14117e-05	2.03791e-06	2.20459e-06	2.59347e-06
f__Limnochordaceae;g__Limnochorda	0.000241463	0.000110919	0.000131043	0.000155161	0.000203729	0.000137873	0.000121593	0.000143196	0.000126857	8.99486e-05	9.11597e-05	0.000101266	9.17554e-05	0.00010269	0.000101851	0.000221677	0.00016312	0.000181574	1.20743e-05	1.36169e-05	8.62425e-06	8.77485e-05	0.00023105	2.1396e-05	0.000131449	0.000129343	0.00016453	8.55195e-05	6.9843e-05	5.34369e-05	0.000123165	7.4922e-05	8.73287e-05	0.000146101	0.000127917	0.000172422	0.000193873	0.000137939	0.000212532	9.19776e-05	5.95514e-05	7.14025e-05
f__Rhodobiaceae;g__Parvibaculum	0.000114863	5.31242e-05	7.71755e-05	2.69504e-05	0.000240842	4.12879e-05	4.62385e-05	6.20746e-05	7.2335e-05	5.65397e-05	5.79663e-05	6.31639e-05	4.94601e-05	4.5577e-05	4.76902e-05	0.000194124	0.000176927	0.000225407	1.08266e-06	1.84036e-06	1.39378e-06	5.46107e-06	1.3462e-05	2.84325e-06	2.74903e-05	4.26487e-05	3.85872e-05	3.02509e-05	1.90522e-05	1.75629e-05	1.24268e-06	8.63012e-07	7.7369e-07	2.03377e-06	2.58671e-06	3.63822e-06	4.70722e-05	4.04057e-05	5.21552e-05	1.3658e-05	1.2426e-05	1.17169e-05
f__Rhodobacteraceae;g__Oceaniovalibus	1.68261e-05	3.49773e-06	8.73417e-06	9.0044e-06	2.17379e-05	1.71289e-05	1.56651e-05	1.56962e-05	1.56951e-05	6.98903e-05	6.21404e-05	6.2816e-05	9.88939e-06	1.18466e-05	1.02243e-05	6.46816e-06	5.07171e-06	6.79656e-06	9.86492e-06	3.53078e-06	4.76634e-06	2.30542e-06	4.27052e-06	3.12014e-06	0.000173732	0.000239989	0.000114084	8.12727e-05	7.84301e-05	0.000111286	5.18884e-07	4.57689e-07	1.01571e-06	6.57645e-07	7.64704e-07	6.44968e-07	9.1974e-05	9.34516e-05	4.72872e-05	9.83255e-06	2.6278e-06	1.11336e-05
f__Candidatus Brocadiaceae;g__Candidatus Scalindua	5.55849e-05	5.81096e-05	3.83241e-05	0.000211471	0.000238183	0.000135123	4.38777e-05	4.6619e-05	5.39247e-05	2.2591e-05	1.96745e-05	2.18625e-05	7.68157e-05	7.54446e-05	7.84736e-05	8.41407e-05	7.18257e-05	7.42229e-05	4.5264e-06	5.11933e-06	5.04565e-06	4.62966e-05	7.14679e-05	1.10246e-05	2.11605e-05	1.01169e-05	1.34062e-05	1.67175e-05	1.33286e-05	1.11154e-05	8.44658e-05	4.64217e-05	5.40969e-05	2.79893e-05	4.08218e-05	3.45659e-05	2.69821e-05	2.70003e-05	3.11152e-05	6.32285e-05	4.12722e-05	4.08304e-05
f__Alcaligenaceae;g__Bordetella	8.88846e-05	0.000237694	8.30393e-05	5.92047e-05	0.000190077	5.44788e-05	5.78415e-05	7.04853e-05	7.26731e-05	3.67705e-05	3.69464e-05	3.84197e-05	3.46938e-05	3.54895e-05	3.98503e-05	9.71294e-05	8.92024e-05	0.00010288	3.32275e-06	9.02376e-06	1.67949e-05	2.02117e-05	4.03516e-05	7.20636e-05	6.59039e-05	3.55612e-05	4.78876e-05	2.68021e-05	1.51219e-05	1.47834e-05	2.98921e-05	2.24991e-05	2.72363e-05	3.47653e-05	3.53391e-05	3.82537e-05	6.8796e-05	8.15221e-05	7.8688e-05	2.90808e-05	4.23073e-05	2.37426e-05
f__Marinilabiliaceae;g__Thermophagus	6.70722e-06	6.64257e-06	6.74674e-06	0.000236982	4.6681e-05	0.000170675	7.63165e-06	3.0939e-06	4.62415e-06	2.21063e-05	1.68657e-05	1.92898e-05	5.15992e-05	5.4141e-05	5.21463e-05	6.65328e-06	7.78734e-06	1.05073e-05	1.48985e-06	1.91386e-06	2.6658e-06	9.11576e-06	7.94519e-06	2.81675e-06	6.97579e-06	2.29162e-06	3.18098e-06	4.14665e-06	3.58323e-06	3.65952e-06	2.16248e-06	1.82182e-06	1.83038e-06	5.12705e-07	8.85372e-07	1.02575e-06	2.1933e-06	1.88387e-06	2.00697e-06	1.89239e-06	1.89782e-06	2.38884e-06
f__Rhodanobacteraceae;g__Dokdonella	0.000119776	6.7849e-05	8.95311e-05	0.000103243	0.000236492	0.000136569	0.000131891	0.0001362	0.000188331	3.1749e-05	2.84823e-05	3.39517e-05	4.59087e-05	6.00306e-05	5.01491e-05	0.000146018	0.0001359	0.000152139	8.8587e-07	2.1014e-06	4.14701e-07	2.50153e-05	3.35328e-05	3.69258e-06	0.000189224	8.11423e-05	6.19344e-05	1.13937e-05	8.00956e-06	5.82185e-06	2.10235e-05	1.40156e-05	1.72217e-05	3.58563e-06	5.75896e-06	4.29128e-06	2.56733e-05	2.03701e-05	3.41573e-05	8.02976e-06	9.36076e-06	8.86464e-06
f__Rhodobacteraceae;g__Citreimonas	2.78945e-05	2.60908e-05	1.75146e-05	6.31877e-05	8.7678e-05	8.8732e-05	2.10251e-05	2.3295e-05	2.76664e-05	7.40954e-05	6.33797e-05	6.52524e-05	2.97686e-05	3.31097e-05	2.79865e-05	3.70046e-05	3.56543e-05	4.84295e-05	0.000100582	6.46713e-06	1.21857e-05	6.14418e-06	8.75688e-06	2.20673e-06	0.000166768	0.000174199	9.94661e-05	5.33075e-05	5.13058e-05	6.6827e-05	7.19092e-06	5.06659e-06	7.01262e-06	2.69534e-05	3.09878e-05	3.05979e-05	0.000236328	0.000231089	0.000217786	8.90318e-05	3.79514e-05	0.000164234
f__Rhodospirillaceae;g__Rhodocista	3.16664e-05	2.06e-05	2.99951e-05	2.71633e-05	0.000236101	2.60653e-05	3.20808e-05	3.78649e-05	4.06406e-05	4.94832e-05	4.86132e-05	4.93863e-05	4.24225e-05	4.20593e-05	4.10541e-05	0.000153351	0.000142446	0.000174961	3.06122e-06	5.71203e-07	3.51298e-07	1.07511e-05	2.60601e-05	2.69143e-06	2.37295e-05	2.96779e-05	2.56818e-05	1.70065e-05	9.43532e-06	9.87944e-06	1.45288e-05	7.26217e-06	9.11852e-06	2.76999e-06	5.23701e-06	4.25447e-06	6.37169e-05	6.1322e-05	6.95633e-05	3.86227e-05	3.03028e-05	3.71266e-05
f__Flavobacteriaceae;g__Dokdonia	7.41546e-06	1.91615e-06	3.20042e-06	2.89995e-05	1.1281e-05	1.86682e-05	4.45673e-06	5.80198e-06	4.74127e-06	7.83158e-05	5.81908e-05	7.43697e-05	0.000235163	0.000231857	0.000222424	5.9001e-06	4.36242e-06	5.90554e-06	2.81927e-06	3.14669e-06	7.47356e-06	4.30082e-06	9.70145e-06	9.83017e-07	5.75449e-06	3.58824e-06	3.81982e-06	7.40626e-06	6.10622e-06	6.37973e-06	5.20202e-06	1.7622e-06	2.07432e-06	4.21472e-06	5.17511e-06	4.64375e-06	5.36923e-06	4.07424e-06	5.85754e-06	3.11874e-06	1.35903e-06	4.21532e-06
f__Methanomicrobiaceae;g__Methanoculleus	8.19924e-05	5.38834e-05	6.09803e-05	0.00010884	0.000109552	9.96522e-05	5.75659e-05	5.25808e-05	5.98631e-05	4.12206e-05	3.7993e-05	4.80701e-05	5.29092e-05	4.99872e-05	5.50548e-05	7.33058e-05	6.0333e-05	5.57996e-05	3.14866e-05	3.22209e-05	3.02504e-05	7.31239e-05	0.000125446	1.60346e-05	5.64978e-05	4.67494e-05	4.79743e-05	4.61499e-05	4.53145e-05	3.05273e-05	0.000235068	0.000140976	0.000166291	8.33337e-05	0.000127061	0.000103903	9.35419e-05	7.65846e-05	0.000103806	0.000136995	0.000108676	9.59624e-05
f__Sinobacteraceae;g__Nevskia	8.37885e-05	9.02942e-05	6.92674e-05	4.32938e-05	0.000234734	5.73241e-05	0.000126625	0.000129247	0.000165765	2.5958e-05	2.87414e-05	2.98851e-05	3.10329e-05	3.94167e-05	3.43002e-05	6.56301e-05	6.35888e-05	7.3571e-05	8.47203e-06	5.59588e-06	5.58592e-06	1.48296e-05	2.69674e-05	4.13662e-06	4.33237e-05	2.47666e-05	1.9408e-05	3.18151e-05	2.04441e-05	1.49781e-05	1.81448e-05	1.68255e-05	1.73497e-05	2.93843e-05	3.6723e-05	3.6113e-05	4.1177e-05	3.0749e-05	4.46844e-05	1.93544e-05	1.18197e-05	1.86014e-05
f__Micromonosporaceae;g__Xiangella	4.38267e-05	1.57483e-05	3.61892e-05	2.34549e-06	1.03034e-05	3.43104e-06	2.42535e-05	2.42176e-05	3.45034e-05	3.50573e-05	3.50328e-05	3.76913e-05	1.85301e-05	2.06291e-05	2.08863e-05	0.000113879	0.000109172	0.000234437	0	9.45206e-08	1.75262e-07	4.99877e-06	6.33597e-06	1.69365e-06	2.55994e-05	3.8926e-05	3.92566e-05	1.07424e-05	5.39085e-06	4.89798e-06	3.61564e-07	1.49599e-07	1.47514e-07	5.22404e-06	3.52093e-06	5.15924e-06	3.39119e-05	2.27235e-05	4.19041e-05	9.84385e-06	2.80349e-06	2.77447e-06
f__Methylothermaceae;g__Methylohalobius	7.59336e-05	6.52713e-05	5.54278e-05	8.38588e-05	0.000233691	9.87871e-05	5.55744e-05	6.21692e-05	7.42042e-05	9.12617e-06	9.38673e-06	1.26084e-05	1.99821e-05	1.89137e-05	2.19003e-05	5.39018e-05	5.2529e-05	5.78469e-05	4.34573e-06	5.79943e-06	4.03858e-06	1.85493e-05	3.93977e-05	7.844e-06	2.86609e-05	1.53144e-05	1.359e-05	2.42898e-05	1.01874e-05	9.74659e-06	3.01437e-05	1.92224e-05	2.32293e-05	1.16628e-05	1.18094e-05	1.28527e-05	3.8679e-05	2.48671e-05	4.8539e-05	3.43675e-05	3.30272e-05	2.24218e-05
f__Demequinaceae;g__Lysinimicrobium	0.000164106	0.000233165	0.000122804	2.80779e-05	7.19572e-05	4.85753e-05	8.08861e-05	0.000105279	0.000108544	8.36141e-05	9.57285e-05	9.61063e-05	7.38187e-05	7.23125e-05	7.94193e-05	0.000147063	0.000128969	0.000154393	2.2754e-06	1.39509e-06	1.096e-06	2.74776e-05	6.26435e-05	1.20254e-05	8.49215e-05	7.66056e-05	7.95463e-05	4.65325e-05	3.85902e-05	3.31701e-05	1.22997e-05	6.41666e-06	7.27876e-06	9.99374e-05	4.48666e-05	0.000112721	8.59707e-05	6.25825e-05	0.000101374	2.52655e-05	9.12058e-06	1.12985e-05
f__Thermithiobacillaceae;g__Thermithiobacillus	0.000130173	7.39864e-05	0.000111957	0.000105475	0.000232455	0.000102205	9.82063e-05	0.000104797	0.000116454	5.48089e-05	5.39938e-05	6.09373e-05	7.84783e-05	7.71842e-05	8.61572e-05	0.000155385	0.000145324	0.000153523	5.28233e-06	5.24855e-06	4.11597e-06	3.61415e-05	7.31723e-05	1.16233e-05	8.35437e-05	6.99376e-05	7.25289e-05	6.02509e-05	3.77849e-05	3.17976e-05	5.49485e-05	3.3294e-05	4.05472e-05	0.00011074	6.02234e-05	0.000130714	0.00010338	8.74274e-05	0.000107906	9.27102e-05	6.63438e-05	7.56778e-05
f__Rhodospirillaceae;g__Tistrella	4.4228e-05	2.34015e-05	2.43778e-05	3.41624e-05	0.000232303	2.83976e-05	2.06768e-05	2.52826e-05	2.7895e-05	1.71764e-05	1.89738e-05	2.21936e-05	2.04073e-05	2.19755e-05	2.30415e-05	0.000170761	0.000173827	0.000202872	8.24177e-07	6.34989e-07	1.06445e-06	4.01791e-06	6.34479e-06	1.49355e-06	1.02129e-05	1.21459e-05	1.09977e-05	2.60626e-05	2.09705e-05	1.62585e-05	5.72168e-06	3.6642e-06	4.40555e-06	3.48302e-06	3.98787e-06	2.36232e-06	4.04162e-05	3.37086e-05	4.7054e-05	3.42999e-05	1.86107e-05	2.37317e-05
f__Burkholderiaceae;g__Cupriavidus	9.31458e-05	0.000124627	6.99695e-05	5.39695e-05	0.000231925	6.89494e-05	7.03687e-05	8.95188e-05	9.40375e-05	4.54256e-05	4.35403e-05	4.93511e-05	3.9247e-05	3.90231e-05	4.92752e-05	0.000120901	0.000113732	0.000132867	5.16077e-06	5.41645e-06	4.9221e-06	2.22115e-05	3.73585e-05	2.06491e-05	3.54704e-05	3.12773e-05	3.24704e-05	3.24553e-05	2.52023e-05	2.23252e-05	4.71966e-05	2.86854e-05	3.69754e-05	5.58715e-05	4.45097e-05	6.56401e-05	6.78023e-05	6.18132e-05	7.29057e-05	4.09057e-05	2.68468e-05	2.87035e-05
f__Planctomycetaceae;g__Planctopirus	2.76048e-05	0.000231188	2.61619e-05	8.56813e-06	0.00010154	8.5938e-06	1.49923e-05	1.80609e-05	1.7035e-05	1.30647e-05	1.37178e-05	1.30212e-05	3.14379e-05	3.20076e-05	3.28376e-05	6.85658e-05	7.31507e-05	0.000145938	2.24915e-07	3.78394e-07	1.37748e-06	1.28797e-05	1.55654e-05	2.40736e-06	1.36519e-05	8.50564e-06	1.06548e-05	1.06829e-05	8.07103e-06	5.12901e-06	1.17429e-05	6.35822e-06	8.23172e-06	1.15395e-06	2.56805e-06	1.82302e-06	0.000188453	0.000171885	0.000205261	4.25334e-05	2.29514e-05	2.94905e-05
f__Acidiferrobacteraceae;g__Sulfuricaulis	9.88242e-05	9.12804e-05	6.80511e-05	7.07985e-05	0.000231182	0.00011481	0.000103429	0.000136321	0.000139654	4.16164e-06	4.5425e-06	4.10092e-06	1.52657e-05	1.38704e-05	1.4092e-05	2.41201e-05	2.90019e-05	3.32488e-05	1.44056e-07	7.70425e-07	2.32895e-07	1.4136e-05	6.27956e-05	4.06954e-06	2.96886e-05	1.1548e-05	9.26627e-06	8.73678e-05	1.06843e-05	1.57984e-05	9.58175e-06	5.83114e-06	5.68953e-06	5.94075e-06	7.39217e-06	8.19002e-06	9.63552e-06	8.6201e-06	1.11045e-05	5.32853e-06	2.9846e-06	4.00326e-06
f__Methanocellaceae;g__Methanocella	7.08654e-05	6.7275e-06	4.33752e-05	5.0872e-05	3.65898e-05	3.81638e-05	2.7994e-05	2.1786e-05	1.87619e-05	6.85761e-06	5.50746e-06	7.29193e-06	8.57321e-06	7.47165e-06	8.44982e-06	2.0136e-05	1.39231e-05	2.52712e-05	2.50203e-05	2.13949e-05	2.90224e-05	6.87575e-05	7.50343e-05	2.09246e-05	8.3433e-05	3.69065e-05	4.72666e-05	2.97178e-05	2.98369e-05	1.83698e-05	0.000230977	0.000136548	0.000157699	0.000123099	0.000128416	0.000133026	1.72378e-05	1.23137e-05	1.34402e-05	0.000163466	0.00014403	0.000107914
f__Nostocaceae;g__Nostoc	0.000172507	0.000120259	0.000114743	0.000126259	0.000230798	0.000216324	0.000102872	0.000113083	0.000116842	8.66296e-05	8.38928e-05	9.46852e-05	0.000166052	0.000161898	0.000175524	0.000142373	0.0001245	0.000141931	2.25836e-05	3.60306e-05	3.28524e-05	4.69678e-05	6.85432e-05	1.57908e-05	0.000124222	0.000118409	0.000149591	8.60669e-05	6.47958e-05	5.44989e-05	4.28028e-05	3.83892e-05	4.01543e-05	4.57552e-05	5.66373e-05	5.61745e-05	0.000211034	0.000161932	0.000223485	6.77844e-05	5.79915e-05	5.5774e-05
f__Tolypothrichaceae;g__Hassallia	1.71352e-05	1.37691e-05	1.80462e-05	2.57976e-05	7.43747e-05	1.6825e-05	9.51102e-06	1.21904e-05	1.4476e-05	7.15471e-05	5.60357e-05	6.09398e-05	0.000222231	0.000193243	0.000229409	4.68532e-05	5.2289e-05	0.000171054	1.06449e-05	1.89544e-05	1.71242e-05	6.92005e-06	5.49583e-06	6.04151e-06	1.44354e-05	9.56421e-06	7.9204e-06	1.1874e-05	1.12727e-05	1.03409e-05	5.16665e-06	4.78088e-06	4.37707e-06	4.70086e-06	1.15488e-05	6.84704e-06	9.33368e-05	6.47787e-05	0.000100961	9.57469e-06	5.18486e-06	9.79262e-06
f__Gemmataceae;g__Gemmata	6.81041e-05	0.000134973	5.22441e-05	7.91815e-05	0.000177304	6.8647e-05	3.86518e-05	4.54856e-05	5.51165e-05	5.31323e-05	5.22143e-05	5.76777e-05	0.000148835	0.000143244	0.000162796	0.000132809	0.000111934	0.000156905	4.13929e-06	4.42448e-06	4.30012e-06	4.38081e-05	5.85147e-05	7.31843e-06	8.30663e-05	4.58971e-05	5.88021e-05	4.02525e-05	3.13534e-05	2.37326e-05	3.51381e-05	2.26184e-05	2.95142e-05	3.07705e-05	2.34734e-05	3.81966e-05	0.000209216	0.000197386	0.000228638	0.000103713	7.41833e-05	7.1082e-05
f__Aurantimonadaceae;g__Aurantimonas	0.000123161	5.01745e-05	8.19586e-05	3.96928e-05	0.000156872	3.94881e-05	4.1509e-05	6.23505e-05	7.31644e-05	7.24267e-05	7.43216e-05	8.51572e-05	5.90095e-05	5.37411e-05	5.73592e-05	0.000228036	0.000180143	0.000225746	4.78184e-06	9.84794e-06	5.51871e-06	8.75145e-06	1.15969e-05	6.53039e-06	5.32811e-05	8.01309e-05	7.46926e-05	4.94782e-05	4.57152e-05	3.81273e-05	7.89582e-06	4.22125e-06	6.34232e-06	1.39686e-05	1.46179e-05	1.90675e-05	0.000179543	0.00016295	0.000194287	4.528e-05	2.57616e-05	3.54192e-05
f__Planococcaceae;g__Paenisporosarcina	2.76635e-05	9.9405e-06	8.06611e-06	1.1959e-05	7.28366e-06	2.16861e-05	7.82808e-06	7.8075e-06	4.87943e-06	1.34967e-05	1.4692e-05	1.26419e-05	8.56228e-06	9.73042e-06	8.46712e-06	9.80989e-05	0.000227561	0.000217179	3.42004e-06	5.31192e-06	4.45406e-06	1.16239e-05	7.2178e-06	3.72044e-06	1.79204e-05	2.52655e-05	2.19919e-05	1.02583e-05	7.38801e-06	5.3608e-06	1.01326e-05	6.92307e-06	1.01583e-05	8.19151e-06	1.15876e-05	1.17185e-05	2.49712e-05	1.82016e-05	2.77034e-05	1.33426e-05	5.81471e-06	9.50274e-06
f__Desulfobulbaceae;g__Desulfocapsa	9.65094e-06	9.60321e-06	7.92419e-06	0.00019258	4.95855e-05	0.00022697	1.12916e-05	1.09232e-05	1.47955e-05	2.56777e-06	2.38942e-06	2.2936e-06	9.04932e-06	9.29487e-06	9.14389e-06	5.84953e-06	7.22923e-06	9.68147e-06	0	4.555e-08	0	4.11254e-06	1.37357e-05	4.93553e-07	4.71071e-06	2.72145e-06	3.63099e-06	3.98832e-06	1.66823e-06	1.46193e-06	6.26577e-06	2.87017e-06	5.57462e-06	0	7.85239e-07	1.40211e-06	1.37704e-05	9.46177e-06	1.65194e-05	4.72278e-06	3.72007e-06	3.43203e-06
f__Microbacteriaceae;g__Leifsonia	0.000104649	0.000226887	7.54222e-05	1.36963e-05	2.55264e-05	1.85737e-05	5.82794e-05	6.81798e-05	7.2616e-05	0.00014058	0.00014005	0.000147859	7.76049e-05	8.50085e-05	7.72594e-05	0.000138467	0.000120849	0.000170941	2.39365e-06	3.23951e-06	1.75551e-06	2.90261e-05	3.0232e-05	1.21048e-05	0.000106135	9.61788e-05	8.38147e-05	2.89814e-05	2.5408e-05	2.1657e-05	1.99192e-05	1.18401e-05	1.27974e-05	6.67769e-05	4.38213e-05	7.95245e-05	8.29783e-05	6.48304e-05	8.38061e-05	2.65578e-05	7.85171e-06	2.14175e-05
f__Flavobacteriaceae;g__Flaviramulus	4.53347e-06	2.77698e-06	6.20912e-06	3.86396e-05	1.80938e-05	2.43777e-05	7.36714e-06	3.50595e-06	5.6505e-06	0.000107467	7.83581e-05	9.53471e-05	0.000225558	0.000226273	0.00021754	4.54056e-06	4.56737e-06	4.70449e-06	8.03755e-06	7.95106e-06	1.91162e-05	5.01258e-06	3.44743e-06	1.69516e-06	9.03324e-06	4.62682e-06	6.01678e-06	6.92457e-06	7.93919e-06	6.61177e-06	1.72722e-06	1.67515e-06	1.86035e-06	3.55047e-06	2.9303e-06	1.4583e-06	5.81803e-06	3.82076e-06	6.1483e-06	3.38075e-06	1.33977e-06	3.62858e-06
f__Unclassified;g__Candidatus Thiodiazotropha	8.54116e-05	8.65511e-05	6.25656e-05	0.000138402	0.000225923	0.000163741	9.43065e-05	0.00010719	0.000127347	2.18513e-05	2.13148e-05	2.69372e-05	4.18304e-05	4.14588e-05	4.14091e-05	5.98153e-05	6.1008e-05	6.44213e-05	2.37357e-06	2.46472e-06	3.19024e-06	2.05037e-05	5.23222e-05	5.26489e-06	4.40765e-05	2.64801e-05	2.54459e-05	5.77009e-05	1.74465e-05	2.22303e-05	8.07135e-05	4.98715e-05	5.96052e-05	4.39868e-05	4.54543e-05	5.09529e-05	2.64012e-05	2.65407e-05	2.56272e-05	2.96805e-05	2.14121e-05	1.92869e-05
f__Sinobacteraceae;g__Solimonas	7.0857e-05	6.57128e-05	5.98797e-05	5.22442e-05	0.000225775	6.97031e-05	0.000127103	0.000115368	0.00013407	3.97582e-05	3.81014e-05	4.29614e-05	2.88676e-05	3.24243e-05	3.53584e-05	5.54289e-05	6.07303e-05	6.38325e-05	7.26005e-06	5.24487e-06	4.84354e-06	2.06207e-05	4.83843e-05	2.89209e-06	3.44071e-05	1.98893e-05	1.82491e-05	2.36145e-05	2.2098e-05	1.77537e-05	4.63404e-05	2.70833e-05	3.51269e-05	5.01055e-05	5.43796e-05	5.8115e-05	5.95243e-05	3.76534e-05	5.97622e-05	1.22172e-05	5.8107e-06	1.19272e-05
f__Cytophagaceae;g__Ekhidna	1.80241e-05	3.40614e-05	1.43002e-05	7.25517e-05	0.000225673	5.18653e-05	2.05482e-05	1.15767e-05	1.63393e-05	4.92317e-05	3.92623e-05	4.10253e-05	0.0001659	0.00014733	0.000182082	2.48593e-05	2.71322e-05	2.78627e-05	5.93229e-06	2.19148e-06	4.84005e-06	2.50588e-05	2.90295e-05	9.30999e-06	1.88101e-05	8.98568e-06	6.93195e-06	1.15172e-05	1.23217e-05	1.24907e-05	9.71204e-06	6.28995e-06	5.77759e-06	5.86e-06	8.22957e-06	4.25018e-06	7.34842e-05	5.20557e-05	8.14992e-05	7.78438e-06	3.72134e-06	6.27141e-06
f__Flavobacteriaceae;g__Kordia	1.75436e-05	9.53756e-06	9.40223e-06	6.04395e-05	3.84218e-05	3.77296e-05	1.18836e-05	5.76491e-06	5.44012e-06	0.000128798	0.000109148	0.000128895	0.000225199	0.000217723	0.000212456	1.16013e-05	1.3314e-05	8.12661e-06	5.11911e-06	4.22868e-06	9.16905e-06	8.82261e-06	5.424e-06	3.07596e-06	1.08532e-05	9.98141e-06	1.27011e-05	7.15476e-06	7.78081e-06	8.36144e-06	1.86728e-06	2.90252e-07	1.41405e-06	1.46003e-06	2.00998e-06	1.61774e-06	1.13502e-05	9.17143e-06	9.86273e-06	6.08929e-06	2.71058e-06	7.60326e-06
f__Actinomycetaceae;g__Actinomyces	0.000173645	7.78878e-05	8.167e-05	1.2527e-05	4.28605e-05	1.87232e-05	6.68862e-05	7.18183e-05	7.04834e-05	9.09199e-05	0.000100544	0.000104746	6.15256e-05	7.28718e-05	6.29358e-05	0.00011692	0.000100079	0.000114229	1.88468e-06	2.44058e-06	1.86916e-06	3.4549e-05	4.64216e-05	0.000216461	7.98034e-05	8.65819e-05	0.000102353	4.44965e-05	3.50149e-05	3.38855e-05	1.815e-05	1.13931e-05	1.75184e-05	0.000197762	6.61018e-05	0.000224792	0.000111505	9.98531e-05	0.000129497	1.83713e-05	1.48189e-05	1.37785e-05
f__Alicyclobacillaceae;g__Alicyclobacillus	0.000201211	0.000158129	0.000137717	7.0645e-05	0.000177667	7.61944e-05	0.000122216	0.00014707	0.000142845	0.000120447	0.000122747	0.000126447	0.000105943	0.000104089	0.000100153	0.000194543	0.000159186	0.000156526	5.26734e-05	7.61625e-05	7.30764e-05	9.11576e-05	0.000176526	2.94023e-05	0.000104919	8.67256e-05	0.000105491	9.63595e-05	9.37434e-05	7.51965e-05	0.000224685	0.000158351	0.000191113	0.000113007	0.00013574	0.000132291	0.000184638	0.000167975	0.000201876	0.000151013	0.000109145	0.000121025
f__Haloplasmataceae;g__Haloplasma	0	0	8.52354e-07	0.000224261	5.79074e-06	9.77854e-05	5.46867e-06	3.11191e-06	3.28925e-06	4.5574e-07	4.00773e-07	6.76387e-07	1.05286e-06	6.4479e-07	6.68009e-07	3.02704e-06	1.95964e-06	3.68085e-06	2.69196e-07	1.21553e-07	6.5887e-08	2.58754e-06	3.00764e-06	2.73509e-06	1.20176e-06	1.97517e-06	1.48433e-06	1.26873e-06	9.48869e-07	6.83235e-07	3.0716e-07	2.59961e-07	5.88192e-07	3.1587e-07	4.02628e-07	0	8.56977e-08	2.43873e-07	1.35445e-07	3.67368e-07	3.46256e-07	2.18835e-07
f__Planctomycetaceae;g__Rubripirellula	2.774e-05	8.36186e-05	1.84818e-05	2.41524e-05	7.29879e-05	1.64826e-05	1.00313e-05	1.36343e-05	1.40169e-05	2.05655e-05	2.01161e-05	2.61651e-05	6.115e-05	6.08697e-05	6.2212e-05	4.2291e-05	3.47678e-05	3.65423e-05	1.40896e-06	1.97128e-06	1.85283e-06	1.32026e-05	1.33361e-05	1.76975e-06	1.34207e-05	9.01214e-06	1.78168e-05	1.57549e-05	1.74077e-05	1.5021e-05	2.20896e-05	9.90911e-06	1.15715e-05	1.96698e-06	3.42531e-06	1.72958e-06	0.000209854	0.00018169	0.000224096	5.18043e-05	2.09414e-05	2.91875e-05
f__Nocardioidaceae;g__Pimelobacter	3.87721e-05	2.18774e-05	1.8887e-05	3.73819e-06	7.01647e-06	6.36633e-06	1.22206e-05	1.40984e-05	1.1758e-05	0.000198328	0.000222537	0.000219177	4.92198e-05	5.44168e-05	4.75242e-05	6.8223e-05	6.06387e-05	5.62918e-05	8.05105e-08	1.0761e-07	2.89582e-07	5.13292e-06	2.10365e-06	1.50231e-06	2.48444e-05	4.71422e-05	3.86635e-05	1.66035e-05	1.40782e-05	1.32148e-05	3.51731e-07	0	3.85528e-07	6.7167e-07	1.17333e-06	6.66422e-07	4.2284e-05	3.70547e-05	4.7464e-05	9.27943e-06	1.03334e-05	1.03375e-05
f__Unclassified;g__Methanonatronarchaeum	2.9543e-05	2.2929e-06	1.54449e-05	2.46941e-05	4.91319e-06	2.0065e-05	2.42986e-05	1.4927e-05	1.4612e-05	4.28357e-06	3.73139e-06	4.55626e-06	1.15488e-06	8.28846e-07	6.33293e-07	4.60911e-06	7.30289e-06	4.8987e-06	4.60914e-05	5.7122e-05	6.16911e-05	0.000102105	0.000114594	2.60846e-05	2.93096e-05	2.05636e-05	2.39598e-05	4.22404e-05	3.9519e-05	2.68739e-05	0.000221975	0.000147348	0.000170609	9.5273e-05	0.000142979	0.000112968	8.51915e-06	6.14243e-06	6.12271e-06	0.000158301	0.000146155	0.000111178
f__Burkholderiaceae;g__Caballeronia	5.46544e-05	0.000221795	5.12708e-05	3.51303e-05	0.000127804	3.91476e-05	3.36819e-05	3.60073e-05	3.83302e-05	2.85957e-05	2.85116e-05	3.27631e-05	3.12663e-05	3.8683e-05	3.20008e-05	7.32994e-05	7.34087e-05	8.90884e-05	3.32429e-06	9.44239e-06	5.89189e-06	1.35337e-05	3.20312e-05	6.01775e-06	3.65267e-05	2.49763e-05	2.4731e-05	1.94036e-05	1.63377e-05	1.07746e-05	1.91808e-05	1.63824e-05	1.5843e-05	1.38277e-05	2.02062e-05	1.94424e-05	5.6301e-05	4.81746e-05	6.60017e-05	4.03656e-05	3.91654e-05	3.08029e-05
f__Methylococcaceae;g__Methylobacter	7.05136e-05	7.42955e-05	5.97119e-05	0.000125412	0.000220931	0.00011269	5.72429e-05	6.17062e-05	7.04567e-05	4.54448e-05	4.60031e-05	5.15499e-05	4.47852e-05	5.01566e-05	5.21924e-05	9.48156e-05	9.56303e-05	9.56978e-05	1.83062e-06	3.13891e-06	1.25663e-06	1.64631e-05	2.61061e-05	4.39612e-06	5.19638e-05	3.64794e-05	3.61789e-05	3.04904e-05	1.70941e-05	1.6914e-05	3.40437e-05	2.1717e-05	2.66017e-05	1.50738e-05	1.26857e-05	1.33334e-05	4.22516e-05	4.10495e-05	4.80211e-05	2.23996e-05	1.43768e-05	2.84829e-05
f__Ruminococcaceae;g__Gemmiger	1.43047e-05	0.000113209	6.60456e-05	1.77153e-06	2.64743e-06	1.26951e-06	6.45885e-07	1.10788e-06	7.6579e-07	4.7262e-07	0.000220777	8.06699e-07	7.51426e-07	5.82706e-07	3.91479e-07	1.81249e-06	9.01736e-07	1.26002e-06	1.03337e-07	1.31565e-05	7.54634e-06	1.33167e-06	1.47397e-07	1.41429e-07	5.81455e-07	3.14322e-08	1.17799e-07	6.6177e-07	3.54822e-07	3.99937e-07	4.12168e-07	2.29311e-07	4.97227e-07	3.80068e-06	1.01569e-07	2.32119e-06	6.52021e-07	1.09054e-05	1.0672e-06	1.14772e-07	2.89523e-05	4.72158e-07
f__Rhizobiaceae;g__Kaistia	0.000114299	0.000137988	7.47684e-05	2.67929e-05	0.000182925	2.9286e-05	4.38e-05	5.68852e-05	6.6785e-05	4.17855e-05	4.3446e-05	5.30238e-05	4.86684e-05	4.50355e-05	4.5905e-05	0.000211593	0.000179297	0.000219447	5.8527e-06	5.87304e-06	6.00408e-06	1.05792e-05	1.6829e-05	8.87841e-06	2.35696e-05	3.53705e-05	4.22802e-05	3.37402e-05	2.66294e-05	2.1831e-05	2.25319e-05	1.64489e-05	2.12683e-05	1.60111e-05	2.5156e-05	2.28563e-05	8.23002e-05	7.30149e-05	8.97585e-05	2.58699e-05	1.7691e-05	2.32435e-05
f__Methanosarcinaceae;g__Methanolobus	0.000121593	5.63285e-05	9.21133e-05	0.000121044	5.44688e-05	8.27983e-05	4.05058e-05	3.88521e-05	3.67875e-05	1.88859e-05	1.82272e-05	2.17516e-05	2.67687e-05	2.76932e-05	2.88625e-05	3.62477e-05	2.85755e-05	2.96087e-05	2.23988e-05	2.24023e-05	2.08975e-05	0.000100832	0.000162398	1.70262e-05	7.6419e-05	2.9322e-05	3.52074e-05	3.2802e-05	3.4331e-05	2.23228e-05	0.000219408	0.000118263	0.000146585	0.000109019	0.000134521	0.000121987	3.16444e-05	2.60214e-05	3.20939e-05	0.000129513	0.000121787	8.94565e-05
f__Flavobacteriaceae;g__Joostella	1.12897e-05	2.77232e-06	4.56468e-06	2.7493e-05	2.7649e-05	1.71966e-05	5.89924e-06	3.8951e-06	4.59272e-06	0.000149112	0.000107328	0.000131177	0.000217546	0.000211943	0.000202165	8.33134e-06	1.04216e-05	5.42051e-06	7.16715e-06	4.88379e-06	2.42098e-05	3.61124e-06	5.15062e-06	2.31107e-06	1.21528e-05	5.59095e-06	4.83901e-06	6.8788e-06	6.96396e-06	8.44312e-06	1.685e-08	1.18757e-06	1.5242e-07	2.18486e-06	1.31888e-06	2.03415e-06	8.0746e-06	5.50069e-06	7.7202e-06	1.33368e-06	9.47829e-07	1.61056e-06
f__Flavobacteriaceae;g__Psychroserpens	4.28893e-06	1.67786e-06	3.07409e-06	7.32213e-05	2.74653e-05	5.30591e-05	9.92611e-06	6.64672e-06	7.94483e-06	0.000118737	8.45164e-05	0.000108427	0.000217467	0.000200886	0.000204327	1.16515e-05	1.28894e-05	1.13751e-05	3.74339e-06	3.3343e-06	1.29782e-05	5.46359e-06	4.88223e-06	3.75632e-06	9.5555e-06	5.70622e-06	5.97445e-06	6.9256e-06	6.33122e-06	6.61661e-06	7.60137e-08	3.39512e-07	4.00786e-07	1.03317e-06	5.06206e-07	5.88386e-07	7.02047e-06	5.28725e-06	6.9813e-06	9.09451e-07	3.08183e-07	2.16148e-06
f__Cytophagaceae;g__Flexibacter	4.40918e-06	6.98647e-06	4.1118e-06	3.6491e-05	2.767e-05	2.84371e-05	8.89459e-06	5.11398e-06	6.71216e-06	7.52398e-05	5.96324e-05	7.59905e-05	0.000203275	0.000179302	0.000216666	6.70012e-06	1.37453e-05	1.15145e-05	1.5831e-05	2.37359e-06	1.28913e-05	1.68632e-05	8.83231e-06	6.17682e-06	1.5149e-05	9.30101e-06	5.83275e-06	5.19809e-06	4.39556e-06	4.74523e-06	1.44268e-06	1.52994e-06	6.73468e-07	5.21182e-07	1.69549e-06	7.36536e-07	1.66823e-05	1.15464e-05	1.4108e-05	2.38416e-06	1.30447e-06	3.58437e-06
f__Rhodobacteraceae;g__Pseudoruegeria	8.77693e-05	3.66852e-05	6.07889e-05	5.78033e-05	0.000215945	8.29006e-05	5.87231e-05	7.51985e-05	7.89729e-05	4.91942e-05	4.43043e-05	5.08966e-05	2.69664e-05	2.66686e-05	2.62699e-05	7.09618e-05	5.90764e-05	7.46181e-05	6.52364e-06	1.40411e-06	1.2512e-06	1.5353e-05	1.84477e-05	4.25392e-06	4.79918e-05	5.07294e-05	4.37462e-05	2.77395e-05	2.31428e-05	2.23571e-05	4.8763e-06	2.9641e-06	4.37642e-06	1.57496e-05	1.6528e-05	1.94831e-05	8.14755e-05	9.01803e-05	7.99577e-05	1.50325e-05	1.12334e-05	1.73972e-05
f__Comamonadaceae;g__Comamonas	7.67573e-05	0.000213127	7.17213e-05	1.31221e-05	4.49427e-05	1.49118e-05	1.2531e-05	1.16654e-05	1.41361e-05	4.55506e-06	4.40983e-06	5.36282e-06	8.96722e-06	1.02627e-05	7.46989e-06	1.88999e-05	1.90632e-05	1.53839e-05	5.97702e-07	9.54771e-07	1.36637e-06	7.28581e-06	1.21521e-05	3.19276e-05	7.0768e-05	2.68489e-05	4.59051e-05	6.12023e-06	2.54168e-06	1.91768e-06	7.93481e-06	3.64383e-06	4.3328e-06	8.31185e-06	6.16417e-06	9.55363e-06	1.09221e-05	1.02386e-05	1.16751e-05	1.20729e-05	8.29797e-06	3.44165e-06
f__Sinobacteraceae;g__Fontimonas	0.000104098	1.88499e-05	4.94423e-05	4.25353e-05	0.000135681	4.65341e-05	0.000122736	0.000111509	0.000124108	9.08825e-05	9.93395e-05	0.00011138	4.18381e-05	4.54836e-05	3.86777e-05	6.0925e-05	5.04889e-05	3.63268e-05	5.37983e-05	5.77406e-05	5.38663e-05	4.19482e-05	7.06007e-05	1.30504e-05	8.94627e-05	8.65631e-05	9.37545e-05	0.000127366	0.000128226	0.00010933	6.89056e-05	4.23605e-05	4.37083e-05	6.81301e-05	9.14735e-05	7.88962e-05	0.000190087	0.00012462	0.00021089	6.46601e-05	4.07321e-05	6.07791e-05
f__Clostridiaceae;g__Caminicella	8.9729e-06	7.19748e-06	9.766e-06	0.00021078	3.02212e-06	9.09731e-05	4.84349e-06	2.93447e-06	3.22559e-06	2.33898e-06	1.02696e-06	1.9378e-06	4.88198e-06	3.99622e-06	4.49753e-06	4.53868e-06	3.08311e-06	2.50248e-06	0	4.10602e-07	6.07049e-08	1.52475e-06	1.24388e-06	2.56316e-07	4.31734e-07	7.65491e-07	1.16737e-06	8.09422e-07	1.05025e-06	7.16156e-07	3.82841e-06	3.49368e-06	3.56769e-06	1.14305e-07	4.91588e-07	8.97191e-07	3.6895e-06	5.79356e-06	3.44239e-06	1.48415e-06	5.39291e-07	5.87437e-07
f__Methanobacteriaceae;g__Methanothermobacter	7.18564e-05	5.36776e-06	4.74498e-05	3.65888e-05	1.61241e-05	1.81641e-05	3.32846e-05	3.76233e-05	3.59347e-05	2.86772e-06	3.77331e-06	4.29072e-06	6.88746e-06	5.657e-06	6.0538e-06	7.69578e-06	5.79715e-06	4.27801e-06	1.62464e-05	1.32633e-05	1.46095e-05	6.67835e-05	0.000148269	1.00978e-05	4.5993e-05	2.64868e-05	3.91543e-05	2.52823e-05	2.13466e-05	1.61671e-05	0.000210735	0.00012702	0.000150482	9.79601e-05	0.000151362	0.000129414	5.19524e-06	3.96556e-06	4.68782e-06	0.000169159	0.000138748	0.000112193
f__Thiobacillaceae;g__Thiobacillus	6.49893e-05	6.16396e-05	4.79541e-05	8.51236e-05	0.000210414	8.66648e-05	5.27374e-05	6.28762e-05	6.85215e-05	2.05989e-05	1.73274e-05	1.95425e-05	3.46861e-05	3.29394e-05	3.80331e-05	7.8253e-05	7.02899e-05	7.77965e-05	3.38855e-06	3.06562e-06	2.10429e-06	1.72191e-05	4.73952e-05	4.89591e-06	3.38487e-05	1.98148e-05	1.95596e-05	3.4659e-05	1.28534e-05	1.33267e-05	1.99754e-05	1.13782e-05	1.33053e-05	8.22417e-06	9.65111e-06	9.29977e-06	2.54102e-05	2.11683e-05	2.82552e-05	1.73297e-05	1.22892e-05	1.42429e-05
f__Desulfobacteraceae;g__Candidatus Magnetoglobus	1.09435e-05	7.35519e-06	3.84169e-06	0.000210399	5.06736e-05	0.000150457	1.01148e-05	1.15894e-05	1.28401e-05	3.8765e-06	3.0471e-06	2.43846e-06	1.43187e-05	1.19451e-05	1.64795e-05	1.54653e-05	1.72148e-05	1.85395e-05	1.46788e-07	2.50633e-07	1.2192e-06	7.27207e-06	6.73139e-06	3.71144e-06	3.67003e-06	1.59678e-06	1.58609e-06	4.52878e-06	2.16744e-06	1.44831e-06	3.96837e-06	2.89265e-06	3.15988e-06	1.62126e-06	2.23766e-06	1.29712e-06	4.33285e-06	5.26336e-06	5.01926e-06	3.20792e-06	3.43276e-06	2.92104e-06
f__Chromatiaceae;g__Thiocystis	9.32589e-06	1.32227e-05	9.58966e-06	6.27651e-05	4.78958e-05	0.000207409	2.21727e-05	2.34608e-05	2.62898e-05	1.33757e-06	1.92652e-06	2.02284e-06	5.38339e-06	8.88604e-06	6.68546e-06	8.16786e-06	8.72221e-06	9.27349e-06	4.80575e-08	1.46524e-08	7.50632e-08	3.38986e-06	5.26928e-06	9.57133e-07	6.78319e-06	4.06033e-06	2.93322e-06	7.86118e-06	1.43038e-06	1.93494e-06	3.38444e-06	3.02074e-06	1.60613e-06	2.61714e-06	1.25483e-06	1.60677e-06	1.13019e-05	8.82729e-06	1.39354e-05	2.6991e-06	2.22153e-06	1.53923e-06
f__Alcanivoracaceae;g__Marinicella	7.24377e-05	7.20131e-05	6.37591e-05	0.000114525	0.000207132	0.000127413	9.65509e-05	9.25721e-05	0.000134387	1.11545e-05	9.28264e-06	1.17949e-05	3.22225e-05	5.66818e-05	4.14863e-05	2.42568e-05	2.74301e-05	2.88333e-05	1.58041e-05	1.89286e-05	1.79277e-05	1.7616e-05	2.08702e-05	3.07991e-06	7.55351e-05	2.98635e-05	2.46481e-05	9.51476e-06	9.84476e-06	8.09447e-06	9.88148e-06	1.01623e-05	1.15915e-05	8.51837e-06	1.72556e-05	1.22388e-05	1.91587e-05	1.55932e-05	2.46988e-05	5.72899e-06	6.16536e-06	8.54232e-06
f__Cellvibrionaceae;g__Agarilytica	3.43193e-05	4.44631e-05	2.74649e-05	1.30556e-05	0.000100009	1.41004e-05	1.3894e-05	1.79512e-05	2.2221e-05	0.00015761	0.000142173	0.000206802	0.000138749	0.000147291	0.000174719	0.000100272	0.000168522	4.80591e-05	2.58041e-05	2.69703e-07	1.18061e-06	2.94676e-06	7.05331e-06	1.20996e-06	2.72518e-05	4.15609e-05	1.51871e-05	3.25339e-06	1.31929e-06	1.88344e-06	4.81767e-06	2.17938e-06	3.68405e-06	5.42281e-07	1.04607e-06	5.64938e-07	5.8823e-06	4.73653e-06	8.63636e-06	2.93457e-06	2.95435e-06	3.06749e-06
f__Propionibacteriaceae;g__Tessaracoccus	0.00010998	9.5362e-05	8.14375e-05	3.32053e-05	4.29301e-05	4.32489e-05	6.62695e-05	9.39293e-05	8.57825e-05	0.000205951	0.000199683	0.000202615	0.000107006	0.000111171	0.000113926	0.00013726	0.000117665	0.000165608	3.27826e-06	3.07736e-06	2.95505e-06	3.81342e-05	5.14779e-05	8.10623e-06	9.92325e-05	0.000115887	0.000112399	4.21631e-05	3.66315e-05	3.13447e-05	1.334e-05	1.03599e-05	9.48913e-06	0.000109984	6.69898e-05	0.000136675	0.000113418	7.5747e-05	0.000123513	2.61937e-05	1.43389e-05	2.4888e-05
f__Flavobacteriaceae;g__Zhouia	6.6552e-06	3.68193e-06	5.33318e-06	2.68096e-05	2.53571e-05	1.36531e-05	6.65217e-06	3.70607e-06	5.41201e-06	0.000145704	0.000105114	0.00012673	0.000198612	0.000205564	0.000192672	6.9337e-06	7.47194e-06	5.40688e-06	3.61288e-06	2.72911e-06	5.90161e-06	3.21096e-06	3.09237e-06	1.91211e-06	7.39414e-06	4.01786e-06	2.52306e-06	4.98856e-06	6.91432e-06	4.73449e-06	5.57231e-06	3.77687e-06	4.7597e-06	2.07558e-06	1.07903e-06	1.45026e-06	9.14541e-06	6.41967e-06	6.35474e-06	1.57939e-06	5.49517e-07	1.17714e-06
f__Nocardiaceae;g__Smaragdicoccus	0.000156869	4.30765e-05	0.000101655	5.36668e-06	2.82942e-05	9.33401e-06	0.000103746	0.000111288	0.000106937	7.29431e-05	8.60966e-05	9.23296e-05	5.7349e-05	5.81033e-05	5.38872e-05	0.000100486	7.04027e-05	6.81544e-05	2.07655e-06	1.42209e-06	7.54702e-07	3.56842e-05	4.45431e-05	1.00013e-05	0.00013821	0.000117668	0.000160134	5.9976e-05	5.02655e-05	3.56881e-05	1.8279e-05	1.20467e-05	1.20003e-05	0.000171093	8.45384e-05	0.000199228	0.000189749	0.000134797	0.000204711	3.53452e-05	1.49364e-05	2.06341e-05
f__Ruaniaceae;g__Haloactinobacterium	8.85526e-05	4.01315e-05	6.24406e-05	1.00525e-05	1.66556e-05	1.32096e-05	3.86249e-05	4.26243e-05	4.62958e-05	0.000200623	0.000198365	0.000204503	8.838e-05	9.90424e-05	9.19127e-05	9.48769e-05	7.74876e-05	0.000116999	1.17665e-05	1.41477e-06	1.38508e-06	2.73387e-05	4.1957e-05	6.04832e-06	7.07622e-05	7.80723e-05	7.82277e-05	2.43445e-05	1.92078e-05	1.35743e-05	2.05717e-05	1.08406e-05	9.86469e-06	0.000112896	7.58577e-05	0.00013427	7.54248e-05	5.6692e-05	8.87575e-05	1.36955e-05	6.56947e-06	1.36208e-05
f__Promicromonosporaceae;g__Promicromonospora	5.47672e-05	5.49065e-05	3.37094e-05	3.7536e-06	2.06875e-05	8.62775e-06	2.23744e-05	2.74337e-05	2.7401e-05	9.34956e-05	9.525e-05	9.31006e-05	4.45665e-05	5.44424e-05	4.71926e-05	0.000134526	0.000114369	0.000204019	2.37462e-06	1.07868e-06	2.15376e-06	1.39382e-05	2.44695e-05	3.88853e-06	3.90145e-05	5.26528e-05	4.8276e-05	1.78772e-05	1.42639e-05	1.12912e-05	2.0985e-05	1.45596e-05	1.41787e-05	6.51143e-05	5.35675e-05	7.16839e-05	4.12908e-05	4.24829e-05	4.31391e-05	7.516e-06	2.11354e-06	5.76898e-06
f__Thermogemmatisporaceae;g__Thermogemmatispora	0.000128412	9.09978e-05	8.3763e-05	2.67542e-05	0.000122219	3.4997e-05	5.27628e-05	6.14419e-05	6.355e-05	0.000131742	0.000127724	0.000133729	0.000108282	0.000114687	0.000113396	0.000203702	0.000149001	0.000164751	5.66112e-06	4.84964e-06	6.81511e-06	2.94841e-05	5.87095e-05	1.18282e-05	0.000117835	6.69006e-05	7.26822e-05	3.91609e-05	3.67629e-05	2.72863e-05	8.15744e-05	4.55817e-05	6.08294e-05	2.95758e-05	4.20474e-05	3.25959e-05	9.88363e-05	7.02892e-05	0.000105061	4.51615e-05	3.48562e-05	3.39049e-05
f__Thiotrichaceae;g__Thiothrix	0.000100549	9.85186e-05	4.59131e-05	0.0001208	0.000203495	0.000143051	6.91183e-05	8.11761e-05	8.84885e-05	1.55814e-05	1.59631e-05	2.03079e-05	3.06241e-05	2.98291e-05	3.69744e-05	6.36941e-05	6.12204e-05	6.56709e-05	7.35398e-06	6.88382e-06	3.52219e-06	1.48005e-05	3.73506e-05	4.27144e-06	2.47333e-05	1.61287e-05	1.4367e-05	3.57784e-05	1.3332e-05	1.25952e-05	1.00516e-05	6.89587e-06	9.05761e-06	6.69434e-06	1.04738e-05	9.79969e-06	1.85721e-05	2.29326e-05	2.0237e-05	1.69413e-05	1.3875e-05	1.61822e-05
f__Flavobacteriaceae;g__Bizionia	3.99577e-06	3.25359e-07	4.8981e-06	3.35951e-05	7.70197e-06	1.99796e-05	2.71491e-06	1.4459e-06	3.89709e-06	0.000112418	8.45891e-05	0.000105965	0.000203402	0.000192185	0.000186184	1.02687e-05	1.211e-05	9.75429e-06	4.83045e-06	2.16297e-06	1.27713e-05	2.22173e-06	1.2386e-06	2.46005e-06	9.69675e-06	5.08566e-06	3.49369e-06	4.21342e-06	4.92034e-06	5.30539e-06	2.45861e-06	1.67695e-06	2.38984e-06	2.48318e-07	1.0391e-06	5.52877e-07	4.57904e-06	3.2082e-06	4.77112e-06	8.36803e-07	1.31084e-07	1.04804e-06
f__Cytophagaceae;g__Cytophaga	4.3827e-06	7.52633e-06	4.90293e-06	4.04528e-05	2.43904e-05	2.85336e-05	5.22326e-06	2.32204e-06	3.87088e-06	5.36845e-05	4.09749e-05	5.15119e-05	0.000192969	0.000170468	0.000203284	1.15623e-05	1.60838e-05	1.48586e-05	5.35659e-06	3.647e-06	9.70649e-06	8.51732e-06	4.86108e-06	5.94296e-06	7.68966e-06	4.34171e-06	3.19429e-06	2.04635e-06	2.43412e-06	1.71886e-06	8.32818e-07	4.3959e-07	8.49676e-08	1.10174e-06	1.28504e-06	1.64285e-06	2.04819e-05	1.39047e-05	1.81126e-05	2.21033e-06	1.93667e-06	2.10653e-06
f__Rhodobacteraceae;g__Jannaschia	8.21837e-05	3.65712e-05	5.9497e-05	0.000118669	0.000197724	0.000155495	3.91913e-05	5.06427e-05	5.44517e-05	0.000110053	9.49607e-05	9.91932e-05	3.51055e-05	3.95908e-05	3.64129e-05	7.77652e-05	6.62219e-05	8.21475e-05	6.48718e-05	6.32251e-06	1.14406e-05	1.08801e-05	3.59178e-05	4.70084e-06	0.000140505	0.000156589	8.31272e-05	5.91335e-05	5.44152e-05	6.95324e-05	9.59466e-06	8.78179e-06	1.00334e-05	4.11019e-06	1.11527e-05	5.46619e-06	0.000185719	0.000202505	0.000171575	4.14995e-05	2.71499e-05	3.53852e-05
f__Rhodospirillaceae;g__Rhodospira	5.17033e-05	2.81962e-05	4.95207e-05	4.69558e-05	0.00020233	5.12705e-05	3.42483e-05	3.45062e-05	4.19653e-05	9.27562e-06	1.15471e-05	1.31873e-05	1.02186e-05	9.24941e-06	1.10705e-05	0.000106678	9.83973e-05	0.0001243	1.86032e-07	1.30457e-06	8.48399e-08	1.18749e-05	3.82305e-05	3.0605e-06	1.17328e-05	7.9629e-06	1.03663e-05	1.1782e-05	7.02372e-06	8.19384e-06	6.3253e-06	3.71997e-06	5.67144e-06	3.14127e-06	6.08574e-06	6.18807e-06	1.32632e-05	1.38353e-05	1.59363e-05	2.09421e-05	1.54183e-05	1.40194e-05
f__Ruminococcaceae;g__Ruminiclostridium	2.0168e-05	2.57176e-05	2.36191e-05	0.000202185	3.28648e-05	0.000103119	1.58186e-05	1.79963e-05	1.54915e-05	1.46343e-05	2.38848e-05	1.31809e-05	2.81055e-05	3.11167e-05	3.12711e-05	2.28399e-05	2.36749e-05	3.21135e-05	4.01355e-06	6.40949e-06	4.29464e-06	7.67158e-06	9.06808e-06	2.61862e-06	8.38376e-06	4.92287e-06	6.1469e-06	1.01353e-05	1.03083e-05	5.97279e-06	7.35177e-06	5.3753e-06	6.63611e-06	1.26602e-05	1.69028e-05	1.39212e-05	1.70572e-05	2.01415e-05	1.94199e-05	1.53456e-05	1.9239e-05	7.99872e-06
f__Peptoniphilaceae;g__Peptoniphilus	6.90967e-07	3.40354e-06	1.86262e-06	1.51207e-05	2.27152e-06	5.53144e-06	1.08329e-06	2.74371e-06	1.0389e-06	1.89221e-06	4.79738e-06	2.40549e-06	2.03929e-06	3.33614e-06	2.70135e-06	3.59753e-06	2.81835e-06	4.45732e-06	4.25925e-07	4.82965e-07	1.22565e-06	3.41734e-06	1.84119e-06	0.000202161	4.80962e-05	1.3607e-05	1.1176e-05	1.65232e-06	8.52499e-07	1.60202e-06	1.91699e-06	1.03441e-06	1.02649e-06	5.5731e-07	3.84099e-06	1.13343e-06	4.01651e-06	1.58454e-05	3.59604e-06	1.21236e-06	2.97569e-05	8.52222e-07
f__Bradyrhizobiaceae;g__Rhodopseudomonas	0.000200992	0.00016924	0.000122421	2.64286e-05	0.000135433	3.36556e-05	3.77597e-05	4.97675e-05	6.1088e-05	2.76165e-05	2.68039e-05	3.05565e-05	3.29113e-05	3.3195e-05	3.35328e-05	0.000149764	0.00012891	0.000155646	2.33193e-06	2.89568e-06	2.09472e-06	8.58758e-06	1.13286e-05	4.52451e-06	1.86042e-05	3.08755e-05	3.36779e-05	2.39779e-05	1.97698e-05	1.93373e-05	8.77655e-06	7.49083e-06	8.8398e-06	7.00305e-06	4.59452e-06	7.24194e-06	5.89557e-05	5.04298e-05	6.86158e-05	1.40777e-05	1.15381e-05	1.37936e-05
f__Ceratobasidiaceae;g__Rhizoctonia	8.75841e-07	6.24375e-05	0.000200334	5.07632e-05	6.38701e-06	7.491e-06	6.89157e-07	8.52737e-07	9.90852e-07	2.31584e-06	1.45782e-06	1.22986e-06	2.17333e-06	1.64628e-06	9.56631e-07	3.48497e-06	5.84703e-06	3.47783e-06	5.03476e-07	1.32048e-05	1.49968e-05	2.54119e-06	1.48336e-06	8.13895e-06	2.78712e-05	5.93351e-06	7.96113e-06	5.70838e-07	5.29264e-07	4.12734e-07	2.40149e-06	1.23959e-06	1.1127e-06	1.19985e-05	4.49638e-06	5.39195e-06	8.78393e-07	2.17901e-05	1.53349e-06	6.22425e-07	3.10074e-05	8.61967e-07
f__Rhodobiaceae;g__Tepidicaulis	0.000112488	6.36803e-05	7.4063e-05	2.53418e-05	0.00019887	2.78072e-05	3.96009e-05	5.39191e-05	5.64974e-05	2.60493e-05	2.6293e-05	3.2232e-05	2.97376e-05	3.2154e-05	2.90007e-05	0.000165432	0.000141411	0.000155395	1.38026e-05	1.21348e-05	1.57633e-05	1.16796e-05	1.53396e-05	4.97391e-06	2.26478e-05	2.6551e-05	3.50746e-05	3.91777e-05	2.9936e-05	2.53477e-05	5.57956e-06	5.6248e-06	4.67712e-06	1.02651e-05	1.03789e-05	1.40973e-05	2.27013e-05	1.74902e-05	2.27819e-05	2.46205e-05	1.42049e-05	1.96948e-05
f__Chthoniobacteraceae;g__Chthoniobacter	4.91243e-05	4.41487e-05	3.40171e-05	3.89308e-05	0.00019885	3.21051e-05	5.35955e-05	5.96175e-05	6.12606e-05	3.84829e-05	3.4851e-05	4.24045e-05	0.000171739	0.000172032	0.000169527	7.42536e-05	6.14863e-05	7.72022e-05	4.10246e-06	6.17256e-06	4.50953e-06	2.66369e-05	4.21626e-05	5.37547e-06	4.35107e-05	2.93356e-05	3.73231e-05	3.11498e-05	3.08234e-05	2.40163e-05	1.50175e-05	1.2713e-05	1.74357e-05	5.63865e-06	1.08843e-05	1.03467e-05	0.000117841	9.89072e-05	0.000142972	7.61698e-05	6.3127e-05	5.83143e-05
f__Candidatus Brocadiaceae;g__Candidatus Brocadia	0.000127222	5.61125e-05	0.000101525	0.000130055	0.000144106	8.41051e-05	7.70502e-05	8.31996e-05	8.30575e-05	1.95818e-05	2.11312e-05	2.29063e-05	5.98207e-05	5.65824e-05	6.05364e-05	6.76193e-05	6.55849e-05	7.91662e-05	2.1512e-06	1.9466e-06	1.17508e-06	2.68585e-05	5.62079e-05	9.95264e-06	3.18352e-05	2.01583e-05	3.0035e-05	2.81924e-05	1.59564e-05	1.56256e-05	5.57553e-05	3.2925e-05	3.91236e-05	0.000151247	5.75614e-05	0.000198552	4.65871e-05	3.41622e-05	4.972e-05	4.07166e-05	2.28265e-05	2.45574e-05
[truncated: 2,270 more rows]
