# Supplementary material for: Metagenomic Insights into Microbial Community Structure, Function, and Salt Adaptation in Saline Soils of Arid Land, China
Source: Microorganisms. 2022 Nov 3;10(11):2183. doi: 10.3390/microorganisms10112183 (PMC9696928; doi:10.3390/microorganisms10112183)
Supplement: Supplementary file 1 [file microorganisms-10-02183-s001.zip › Table S6. The relative abundance of each COG category (level 1) in each sample.xlsx]

## Sheet: Table S6
Table S6. The relative abundance of each COG category (level 1) in each sample
Functional_Category	KPB1	KPB2	KPB3	CWP1	CWP2	CWP3	YSJ1	YSJ2	YSJ3	ABH1	ABH2	ABH3	FKC1	FKC2	FKC3	ALK1	ALK2	ALK3	HJC1	HJC2	HJC3	TMG1	TMG2	TMG3	BJT1	BJT2	BJT3	ZNQ1	ZNQ2	ZNQ3	BCB1	BCB2	BCB3	KMS1	KMS2	KMS3	KCB1	KCB2	KCB3	HSB1	HSB2	HSB3
S: Function unknown	0.18874	0.188179	0.181698	0.202786	0.213609	0.211387	0.242426	0.241773	0.237654	0.189766	0.1871	0.19839	0.245697	0.24441	0.243572	0.188113	0.174393	0.203857	0.209427	0.232092	0.220372	0.217973	0.239374	0.233457	0.226696	0.225205	0.221223	0.24539	0.251691	0.241361	0.216545	0.273343	0.2392	0.281717	0.271304	0.274376	0.206379	0.226982	0.206102	0.236054	0.22496	0.268337
E: Amino acid transport and metabolism	0.0619225	0.0558588	0.062465	0.0727819	0.0720505	0.0731746	0.0713352	0.069565	0.0711034	0.0660066	0.0428519	0.0554811	0.0643747	0.0652885	0.064789	0.0599795	0.0638245	0.0672936	0.0561712	0.0681322	0.065227	0.065759	0.0709083	0.0696709	0.0663249	0.0684942	0.0680608	0.0717668	0.0720726	0.0759249	0.0631171	0.0529218	0.0689319	0.0747531	0.0682643	0.0673466	0.0586501	0.0638306	0.0622528	0.0666853	0.069567	0.046622
C: Energy production and conversion	0.0477785	0.042584	0.0481865	0.0582001	0.0570155	0.0590045	0.0511172	0.0505853	0.0513742	0.0500666	0.0307103	0.0435731	0.042802	0.0432176	0.0434799	0.0549229	0.0524392	0.0578221	0.0442565	0.0527802	0.0509279	0.0502143	0.0551851	0.0537502	0.0533222	0.0555343	0.0549707	0.0558743	0.0562528	0.0541499	0.0496594	0.0409125	0.0540901	0.0596689	0.0560539	0.0555685	0.0457329	0.0501435	0.0486185	0.0522201	0.0532849	0.0362756
L: Replication, recombination and repair	0.0434268	0.0420175	0.0433873	0.0505585	0.0505174	0.0513095	0.0448866	0.0484162	0.0448877	0.0482545	0.0432685	0.0596129	0.0439982	0.0435049	0.0443201	0.0447614	0.0420809	0.0475073	0.0464204	0.0446947	0.0441236	0.0500962	0.0509037	0.0507568	0.0434247	0.0425447	0.0426795	0.0426102	0.0425832	0.0477426	0.0461293	0.0445918	0.0472566	0.0432264	0.046429	0.0448735	0.0507298	0.0484242	0.0505693	0.0462624	0.0462605	0.0383598
P: Inorganic ion transport and metabolism	0.0340619	0.0341432	0.0337034	0.0412596	0.0430983	0.0430582	0.0427797	0.0422123	0.0420895	0.0353765	0.0243808	0.0346206	0.0426575	0.042409	0.0427941	0.0419556	0.0374807	0.0456577	0.0345574	0.0407973	0.0390277	0.0346772	0.0391648	0.0379197	0.0422979	0.0426418	0.0428645	0.0433792	0.0437458	0.0502739	0.0360355	0.0305551	0.0403619	0.0502321	0.0459474	0.0461507	0.0344613	0.0371203	0.0352088	0.0420782	0.0402321	0.033029
J: Translation, ribosomal structure and biogenesis	0.0340817	0.0297571	0.0339798	0.0386391	0.038537	0.0379195	0.0391259	0.0394068	0.0387751	0.0384365	0.0246932	0.0346213	0.0362662	0.0361337	0.0357869	0.0420388	0.0349014	0.0438518	0.0389844	0.0394727	0.0388129	0.043995	0.0453171	0.0445533	0.0404892	0.040333	0.0403126	0.0417352	0.0424879	0.0456969	0.0407664	0.0344009	0.0422917	0.0434869	0.0399505	0.0391563	0.0370934	0.0411305	0.0398579	0.0436844	0.044631	0.0350017
G: Carbohydrate transport and metabolism	0.0310507	0.0320559	0.030949	0.0405819	0.0420066	0.0437666	0.0453228	0.0455671	0.0444355	0.0308656	0.0252759	0.0337946	0.0450667	0.0451581	0.0455012	0.0337317	0.0328665	0.0336634	0.0291262	0.0352501	0.0319596	0.0232491	0.027002	0.0256607	0.0297686	0.0310064	0.0306032	0.0315505	0.0319282	0.0410364	0.0273613	0.0254005	0.0302088	0.0345393	0.0305291	0.0311933	0.0275437	0.0250118	0.0254008	0.0281901	0.0272506	0.0317353
M: Cell wall/membrane/envelope biogenesis	0.0298882	0.0292959	0.0308646	0.0311258	0.0315799	0.0311434	0.0408352	0.039732	0.0395822	0.0302165	0.0214383	0.0310845	0.0452344	0.0449987	0.0449803	0.0329725	0.0317234	0.0324949	0.0261776	0.0284422	0.0272719	0.021926	0.0224595	0.022497	0.0276509	0.0277036	0.0283529	0.0259912	0.0257458	0.034174	0.0225321	0.0199103	0.0240407	0.0246962	0.023642	0.0243603	0.0259881	0.0237623	0.0259936	0.0236404	0.0249322	0.0210977
K: Transcription	0.0291039	0.0296974	0.0289857	0.0394265	0.0389204	0.0413267	0.0327003	0.034474	0.0336416	0.0308671	0.0247326	0.0309644	0.0280967	0.0282101	0.0282807	0.0267613	0.0278453	0.0293031	0.0291886	0.0315412	0.0313684	0.0298189	0.0313775	0.0310999	0.0330726	0.0336511	0.0341239	0.0323262	0.0321097	0.0386393	0.0287238	0.0253643	0.0304693	0.0314631	0.0312818	0.0304947	0.0310251	0.0314427	0.0306072	0.0302754	0.0304704	0.0284512
T: Signal transduction mechanisms	0.0260709	0.0241988	0.0269574	0.0313848	0.031242	0.031085	0.0290283	0.0293265	0.0289997	0.0246689	0.0178742	0.0230948	0.0297978	0.0295343	0.0300086	0.0308773	0.0306992	0.0316478	0.0229715	0.026793	0.0253464	0.0191227	0.0222801	0.0208232	0.0257068	0.0262797	0.0269307	0.0265055	0.0269535	0.0264629	0.020849	0.0173312	0.0236873	0.0276693	0.0257907	0.0248052	0.0201132	0.0219246	0.0207844	0.0242212	0.0228978	0.0193972
O: Posttranslational modification, protein turnover, chaperones	0.0262984	0.023279	0.0264649	0.0272251	0.0272047	0.0269886	0.0279166	0.027094	0.0276027	0.027715	0.0176777	0.024543	0.026951	0.0269842	0.0269003	0.0280829	0.0280914	0.0298439	0.026245	0.0280661	0.027674	0.0276217	0.0289595	0.0284686	0.0277212	0.0280984	0.0284161	0.0278051	0.0280039	0.0285092	0.0261008	0.02193	0.0277529	0.0289476	0.0271013	0.0267205	0.0260741	0.0275125	0.0276593	0.0267027	0.0274593	0.0204367
H: Coenzyme transport and metabolism	0.0226575	0.0190983	0.0227555	0.023142	0.023453	0.0227524	0.0233688	0.0232849	0.0234347	0.0237481	0.0139308	0.0197007	0.021025	0.0212139	0.0211312	0.0207036	0.0205797	0.0230162	0.0214366	0.0265716	0.0254513	0.027931	0.0288559	0.0282403	0.024514	0.0251746	0.0249237	0.02543	0.0261394	0.0270447	0.024115	0.0201814	0.0254417	0.0283562	0.0252667	0.0248698	0.0245566	0.025913	0.0261181	0.0251638	0.0265195	0.0195903
I: Lipid transport and metabolism	0.0247121	0.020626	0.0254029	0.0270847	0.0265682	0.0272725	0.027952	0.0277287	0.0283199	0.0235861	0.0154467	0.0190908	0.0220697	0.0224638	0.0221891	0.0213066	0.0240299	0.0235639	0.0205034	0.0254019	0.0242275	0.0231444	0.0240072	0.0237006	0.023493	0.0245476	0.0245874	0.0253422	0.0257262	0.0252346	0.0233415	0.0192127	0.0245071	0.0242043	0.0244815	0.0236232	0.0188702	0.0223962	0.0207686	0.0213802	0.0229196	0.0151987
F: Nucleotide transport and metabolism	0.0161758	0.0146474	0.0162459	0.0183623	0.0182282	0.0180492	0.0176402	0.0180162	0.017678	0.0178881	0.0119745	0.0155401	0.0155525	0.015691	0.0155755	0.0171848	0.0151735	0.0185905	0.0160674	0.0182765	0.0178412	0.0191965	0.0199479	0.0195602	0.0179118	0.0183012	0.0181264	0.019011	0.019347	0.0219449	0.0182107	0.0154466	0.0192726	0.0200416	0.0185192	0.0182799	0.0180344	0.0182308	0.0181853	0.0194537	0.0196709	0.0163263
V: Defense mechanisms	0.00861509	0.00806733	0.00872521	0.0144801	0.0139028	0.0145314	0.0141525	0.0144688	0.013926	0.0104818	0.00830682	0.0107732	0.016719	0.0167612	0.0168272	0.0114213	0.013225	0.0119095	0.00900504	0.0100404	0.0096487	0.00826688	0.00901312	0.0087189	0.0102821	0.0103457	0.010513	0.010587	0.0105208	0.0143747	0.0083131	0.00754898	0.00921807	0.0108761	0.0095717	0.00954772	0.00806122	0.00848225	0.00824961	0.010482	0.0105467	0.00915307
Q: Secondary metabolites biosynthesis, transport and catabolism	0.0124209	0.010777	0.0125708	0.0154149	0.0151812	0.0161571	0.0146772	0.014106	0.014904	0.0131384	0.00864103	0.0105172	0.0128359	0.0129906	0.0129309	0.0110058	0.0152076	0.012422	0.0111692	0.0137583	0.0130709	0.0114633	0.0123167	0.0121204	0.0140431	0.0145278	0.0148395	0.0140727	0.0139	0.0135693	0.0120715	0.00987996	0.0126336	0.0129192	0.0127039	0.0124061	0.0102228	0.0115371	0.0107837	0.0117129	0.0127984	0.00747899
U: Intracellular trafficking, secretion, and vesicular transport	0.00749069	0.00830056	0.00771494	0.00858732	0.00864026	0.00829357	0.00731857	0.00771332	0.00735279	0.0092627	0.00728177	0.00978738	0.00692629	0.00694007	0.0069999	0.00961924	0.00983864	0.0103168	0.00788514	0.00756235	0.00760403	0.00792349	0.00848883	0.0083365	0.00859538	0.00866709	0.00913421	0.00807295	0.00810911	0.0081601	0.00759284	0.00661754	0.00800863	0.00795081	0.00777168	0.00736717	0.00829424	0.00807236	0.00797622	0.00833752	0.00853269	0.00740484
D: Cell cycle control, cell division, chromosome partitioning	0.00471743	0.00451172	0.00483629	0.00567232	0.00556065	0.00554996	0.00538076	0.00557331	0.00541372	0.00539484	0.00359872	0.00533472	0.00537729	0.00532591	0.00530626	0.00611702	0.00523649	0.00636796	0.00489214	0.00494856	0.00493604	0.00472051	0.00508323	0.00493098	0.00531309	0.00535299	0.0054645	0.00488393	0.00484501	0.00626423	0.00464798	0.00402033	0.0048016	0.00473867	0.00428723	0.0041037	0.00507934	0.0048646	0.00518277	0.00505549	0.00509794	0.00435732
N: Cell motility	0.00270741	0.00314638	0.00290731	0.00277871	0.00314526	0.00262277	0.00219851	0.00218235	0.00218836	0.00197641	0.00182922	0.00219654	0.00212896	0.00210081	0.00216307	0.00418381	0.00282648	0.00430066	0.00177084	0.00225407	0.00197341	0.00136306	0.0019206	0.0016328	0.00241597	0.00237395	0.00271259	0.00197606	0.00204466	0.00162945	0.00185173	0.00166174	0.00206363	0.00241254	0.00182995	0.00174861	0.00170569	0.00152483	0.00132909	0.00230009	0.0019584	0.00168392
B: Chromatin structure and dynamics	0.000502327	0.000409441	0.000477832	0.000501366	0.000490183	0.000442238	0.000461687	0.000427938	0.000454138	0.000594111	0.000278731	0.000481426	0.000343867	0.000344912	0.000350365	0.000704467	0.000491954	0.000799138	0.000580357	0.000703526	0.000674907	0.000948816	0.000991257	0.000987069	0.000734967	0.0007386	0.0006962	0.00087293	0.000907547	0.000711208	0.000887656	0.000741565	0.00093252	0.00104124	0.000928965	0.000945326	0.000650487	0.000806449	0.000725253	0.000928346	0.000919944	0.000472886
Z: Cytoskeleton	4.26e-05	8.94e-05	4.37e-05	5.27e-05	6.07e-05	5.2e-05	1.97e-05	1.74e-05	2.09e-05	7.91e-05	9.64e-05	0.000275939	3.55e-05	4.18e-05	3.8e-05	3.75e-05	8.04e-05	3.58e-05	3.41e-05	2.08e-05	2.07e-05	1.55e-05	9.48e-06	1.01e-05	3.42e-05	3.88e-05	3.28e-05	1.14e-05	1.44e-05	6.82e-06	1.87e-05	5.37e-05	1.47e-05	1.42e-06	1.82e-05	2.21e-05	4.05e-05	1.41e-05	1.85e-05	1.66e-05	2.91e-05	0.000354867
A: RNA processing and modification	0.000139037	0.000146232	0.000145182	9.56e-05	9.93e-05	9.59e-05	6.85e-05	7.44e-05	7.07e-05	0.000120083	9.64e-05	0.000296448	5.22e-05	5.32e-05	5.42e-05	8.29e-05	9.06e-05	0.000120532	0.000140911	0.000163022	0.000181038	0.000252597	0.000190025	0.000208851	0.000144891	0.000137748	0.000137903	0.000152674	0.000151502	0.00011081	0.000162383	0.000154929	0.000156501	0.000177818	0.000139269	0.000140707	0.000200229	0.000195021	0.000205629	0.000166447	0.000204814	0.000195222
W: Extracellular structures	3.37e-06	1.98e-05	3.39e-06	5.1e-06	5.02e-06	4.53e-06	7.5e-07	2.23e-06	6.59e-07	1.27e-05	1.78e-05	2.13e-05	2.67e-07	3.15e-07	1.47e-07	9.6e-07	1.82e-06	1.37e-06	9.37e-07	5.03e-07	2.18e-06	0	6.19e-08	0	1.16e-06	2.62e-06	2.08e-06	1.15e-07	1.46e-07	9.04e-08	1.26e-07	5.95e-06	1.92e-06	0	4.74e-06	1.7e-06	2.97e-05	1.09e-06	9.33e-07	1.32e-07	8.87e-07	6.33e-06
Others	0.347393	0.379093	0.350529	0.249854	0.238883	0.234013	0.219287	0.218252	0.22609	0.321478	0.468497	0.336204	0.245992	0.246223	0.24602	0.313436	0.336872	0.265613	0.342987	0.262237	0.292258	0.310321	0.256244	0.272896	0.276042	0.268299	0.270292	0.244653	0.23472	0.196978	0.320967	0.327813	0.264656	0.18688	0.228182	0.231898	0.340464	0.300678	0.327401	0.274988	0.278855	0.339035
