# Supplementary material for: Metagenomic Insights into Microbial Community Structure, Function, and Salt Adaptation in Saline Soils of Arid Land, China
Source: Microorganisms. 2022 Nov 3;10(11):2183. doi: 10.3390/microorganisms10112183 (PMC9696928; doi:10.3390/microorganisms10112183)
Supplement: Supplementary file 1 [file microorganisms-10-02183-s001.zip › Table S7. Differential analysis of relative abundance of KEGG pathway (level 3) in microbial communities between hypersaline and saline soils.xlsx]

## Sheet: Table S7
Table S7. Differential analysis of relative abundance of KEGG pathway (level 3) in microbial communities between hypersaline and saline soils
ko	pathway description			log_ratio	FDR
ko04215	Cellular Processes	Cell growth and death	Apoptosis - multiple species	-1.9591	0.00187769
ko04112	Cellular Processes	Cell growth and death	Cell cycle - Caulobacter	-0.667767	4.24759e-06
ko04113	Cellular Processes	Cell growth and death	Meiosis - yeast	-1.32686	0.00267866
ko04217	Cellular Processes	Cell growth and death	Necroptosis	-0.170864	0.0035359
ko04115	Cellular Processes	Cell growth and death	p53 signaling pathway	-1.95668	0.00161223
ko02030	Cellular Processes	Cell motility	Bacterial chemotaxis	-0.32953	0.0229957
ko02040	Cellular Processes	Cell motility	Flagellar assembly	-1.14668	0.000244422
ko02026	Cellular Processes	Cellular community - prokaryotes	Biofilm formation - Escherichia coli	-1.21376	1.37865e-06
ko02025	Cellular Processes	Cellular community - prokaryotes	Biofilm formation - Pseudomonas aeruginosa	-0.292024	0.0229054
ko05111	Cellular Processes	Cellular community - prokaryotes	Biofilm formation - Vibrio cholerae	-0.477939	0.0031014
ko04142	Cellular Processes	Transport and catabolism	Lysosome	-0.617477	0.0470218
ko03070	Environmental Information Processing	Membrane transport	Bacterial secretion system	-0.246207	0.00096311
ko04072	Environmental Information Processing	Signal transduction	Phospholipase D signaling pathway	-1.55956	0.00302064
ko02020	Environmental Information Processing	Signal transduction	Two-component system	-0.444254	0.000183128
ko04080	Environmental Information Processing	Signaling molecules and interaction	Neuroactive ligand-receptor interaction	-0.542863	0.0389072
ko03018	Genetic Information Processing	Folding, sorting and degradation	RNA degradation	-0.49876	0.000115577
ko03440	Genetic Information Processing	Replication and repair	Homologous recombination	-0.725538	1.92225e-05
ko03450	Genetic Information Processing	Replication and repair	Non-homologous end-joining	-0.49457	0.00955054
ko00965	Metabolism	Biosynthesis of other secondary metabolites	Betalain biosynthesis	-0.994481	0.00243944
ko00232	Metabolism	Biosynthesis of other secondary metabolites	Caffeine metabolism	-2.08755	0.00695205
ko00332	Metabolism	Biosynthesis of other secondary metabolites	Carbapenem biosynthesis	-0.809906	6.45328e-05
ko00901	Metabolism	Biosynthesis of other secondary metabolites	Indole alkaloid biosynthesis	-0.964824	0.0057346
ko00943	Metabolism	Biosynthesis of other secondary metabolites	Isoflavonoid biosynthesis	-1.66686	0.00350993
ko00311	Metabolism	Biosynthesis of other secondary metabolites	Penicillin and cephalosporin biosynthesis	-0.363243	0.0191554
ko00520	Metabolism	Carbohydrate metabolism	Amino sugar and nucleotide sugar metabolism	-0.182097	0.00732282
ko00051	Metabolism	Carbohydrate metabolism	Fructose and mannose metabolism	-0.290661	0.00102815
ko00562	Metabolism	Carbohydrate metabolism	Inositol phosphate metabolism	-0.177005	0.0169312
ko00500	Metabolism	Carbohydrate metabolism	Starch and sucrose metabolism	-0.565167	0.00045153
ko00195	Metabolism	Energy metabolism	Photosynthesis	-0.864367	4.74613e-06
ko00920	Metabolism	Energy metabolism	Sulfur metabolism	-0.255202	0.000763496
ko00531	Metabolism	Glycan biosynthesis and metabolism	Glycosaminoglycan degradation	-0.74884	0.00351923
ko00604	Metabolism	Glycan biosynthesis and metabolism	Glycosphingolipid biosynthesis - ganglio series	-1.38191	0.0238001
ko00540	Metabolism	Glycan biosynthesis and metabolism	Lipopolysaccharide biosynthesis	-1.19353	0.000316342
ko00511	Metabolism	Glycan biosynthesis and metabolism	Other glycan degradation	-0.843513	0.0158576
ko00550	Metabolism	Glycan biosynthesis and metabolism	Peptidoglycan biosynthesis	-0.924982	3.50663e-05
ko00590	Metabolism	Lipid metabolism	Arachidonic acid metabolism	-0.959113	0.00205476
ko01040	Metabolism	Lipid metabolism	Biosynthesis of unsaturated fatty acids	-0.174583	0.028512
ko00061	Metabolism	Lipid metabolism	Fatty acid biosynthesis	-0.253128	0.00102651
ko00591	Metabolism	Lipid metabolism	Linoleic acid metabolism	-1.58269	0.00304468
ko00120	Metabolism	Lipid metabolism	Primary bile acid biosynthesis	-0.748067	0.0216816
ko00121	Metabolism	Lipid metabolism	Secondary bile acid biosynthesis	-0.799691	0.0449527
ko00600	Metabolism	Lipid metabolism	Sphingolipid metabolism	-0.449235	0.00930137
ko00140	Metabolism	Lipid metabolism	Steroid hormone biosynthesis	-0.287914	0.0159406
ko00780	Metabolism	Metabolism of cofactors and vitamins	Biotin metabolism	-0.146075	0.0158017
ko00730	Metabolism	Metabolism of cofactors and vitamins	Thiamine metabolism	-0.0795753	0.0291423
ko00473	Metabolism	Metabolism of other amino acids	D-Alanine metabolism	-0.9196	3.62446e-05
ko00472	Metabolism	Metabolism of other amino acids	D-Arginine and D-ornithine metabolism	-0.659006	0.00212968
ko00471	Metabolism	Metabolism of other amino acids	D-Glutamine and D-glutamate metabolism	-0.422807	0.00137447
ko00480	Metabolism	Metabolism of other amino acids	Glutathione metabolism	-0.513578	2.22014e-05
ko00450	Metabolism	Metabolism of other amino acids	Selenocompound metabolism	-0.201239	0.00254191
ko00430	Metabolism	Metabolism of other amino acids	Taurine and hypotaurine metabolism	-0.159394	0.0458844
ko01051	Metabolism	Metabolism of terpenoids and polyketides	Biosynthesis of ansamycins	-0.824378	0.000355344
ko01059	Metabolism	Metabolism of terpenoids and polyketides	Biosynthesis of enediyne antibiotics	-0.76623	0.0213927
ko01057	Metabolism	Metabolism of terpenoids and polyketides	Biosynthesis of type II polyketide products	-1.17628	0.00249516
ko01055	Metabolism	Metabolism of terpenoids and polyketides	Biosynthesis of vancomycin group antibiotics	-0.506219	0.00937274
ko00281	Metabolism	Metabolism of terpenoids and polyketides	Geraniol degradation	-0.301331	0.00394075
ko01054	Metabolism	Metabolism of terpenoids and polyketides	Nonribosomal peptide structures	-1.14228	0.00398783
ko00908	Metabolism	Metabolism of terpenoids and polyketides	Zeatin biosynthesis	-0.880569	0.000329149
ko00363	Metabolism	Xenobiotics biodegradation and metabolism	Bisphenol degradation	-1.86891	0.00210118
ko00930	Metabolism	Xenobiotics biodegradation and metabolism	Caprolactam degradation	-1.15236	6.87648e-06
ko00624	Metabolism	Xenobiotics biodegradation and metabolism	Polycyclic aromatic hydrocarbon degradation	-0.996602	0.00195078
ko00984	Metabolism	Xenobiotics biodegradation and metabolism	Steroid degradation	-1.25864	0.00329889
ko00643	Metabolism	Xenobiotics biodegradation and metabolism	Styrene degradation	-0.212525	0.0446677
ko00623	Metabolism	Xenobiotics biodegradation and metabolism	Toluene degradation	-0.908219	0.00027583
ko	pathway description			log_ratio	FDR
ko04110	Cellular Processes	Cell growth and death	Cell cycle	1.49188	0.00012031
ko04530	Cellular Processes	Cellular community - eukaryotes	Tight junction	1.63739	6.77891e-05
ko04140	Cellular Processes	Transport and catabolism	Autophagy - animal	1.6135	1.01758e-05
ko04138	Cellular Processes	Transport and catabolism	Autophagy - yeast	0.253355	0.048608
ko04145	Cellular Processes	Transport and catabolism	Phagosome	1.28736	4.59428e-05
ko04152	Environmental Information Processing	Signal transduction	AMPK signaling pathway	0.491083	1.92244e-05
ko04371	Environmental Information Processing	Signal transduction	Apelin signaling pathway	1.52413	1.67116e-05
ko04066	Environmental Information Processing	Signal transduction	HIF-1 signaling pathway	0.293737	0.000338308
ko04013	Environmental Information Processing	Signal transduction	MAPK signaling pathway - fly	0.426662	0.000536143
ko04150	Environmental Information Processing	Signal transduction	mTOR signaling pathway	1.54257	1.54005e-05
ko03050	Genetic Information Processing	Folding, sorting and degradation	Proteasome	1.01314	5.8023e-06
ko04141	Genetic Information Processing	Folding, sorting and degradation	Protein processing in endoplasmic reticulum	1.11726	6.21952e-06
ko03030	Genetic Information Processing	Replication and repair	DNA replication	0.379473	1.7744e-05
ko03460	Genetic Information Processing	Replication and repair	Fanconi anemia pathway	1.75734	1.04466e-05
ko03420	Genetic Information Processing	Replication and repair	Nucleotide excision repair	0.21593	0.000233447
ko03022	Genetic Information Processing	Transcription	Basal transcription factors	1.67137	1.29521e-05
ko03020	Genetic Information Processing	Transcription	RNA polymerase	0.326319	0.000198696
ko00970	Genetic Information Processing	Translation	Aminoacyl-tRNA biosynthesis	0.178187	0.000230302
ko03015	Genetic Information Processing	Translation	mRNA surveillance pathway	1.67752	9.07212e-06
ko03010	Genetic Information Processing	Translation	Ribosome	0.113889	0.00829499
ko03008	Genetic Information Processing	Translation	Ribosome biogenesis in eukaryotes	1.2484	2.16837e-06
ko03013	Genetic Information Processing	Translation	RNA transport	1.34758	6.26188e-06
ko00250	Metabolism	Amino acid metabolism	Alanine, aspartate and glutamate metabolism	0.109875	0.0126165
ko00220	Metabolism	Amino acid metabolism	Arginine biosynthesis	0.143809	0.00445906
ko00260	Metabolism	Amino acid metabolism	Glycine, serine and threonine metabolism	0.0801335	0.0396148
ko00340	Metabolism	Amino acid metabolism	Histidine metabolism	0.107994	0.0189895
ko00300	Metabolism	Amino acid metabolism	Lysine biosynthesis	0.132563	0.00119403
ko00400	Metabolism	Amino acid metabolism	Phenylalanine, tyrosine and tryptophan biosynthesis	0.239479	1.84445e-05
ko00290	Metabolism	Amino acid metabolism	Valine, leucine and isoleucine biosynthesis	0.138149	0.00604814
ko00525	Metabolism	Biosynthesis of other secondary metabolites	Acarbose and validamycin biosynthesis	0.325203	6.9818e-05
ko00966	Metabolism	Biosynthesis of other secondary metabolites	Glucosinolate biosynthesis	0.192411	0.0019096
ko00950	Metabolism	Biosynthesis of other secondary metabolites	Isoquinoline alkaloid biosynthesis	0.291157	0.00111465
ko00401	Metabolism	Biosynthesis of other secondary metabolites	Novobiocin biosynthesis	0.310156	6.17386e-05
ko00405	Metabolism	Biosynthesis of other secondary metabolites	Phenazine biosynthesis	0.448628	2.16546e-06
ko00521	Metabolism	Biosynthesis of other secondary metabolites	Streptomycin biosynthesis	0.0724628	0.0372051
ko00960	Metabolism	Biosynthesis of other secondary metabolites	Tropane, piperidine and pyridine alkaloid biosynthesis	0.266656	0.000340681
ko00053	Metabolism	Carbohydrate metabolism	Ascorbate and aldarate metabolism	0.238277	0.00340687
ko00660	Metabolism	Carbohydrate metabolism	C5-Branched dibasic acid metabolism	0.260178	0.00049918
ko00010	Metabolism	Carbohydrate metabolism	Glycolysis / Gluconeogenesis	0.179825	0.00360331
ko00630	Metabolism	Carbohydrate metabolism	Glyoxylate and dicarboxylate metabolism	0.118686	0.0229156
ko00640	Metabolism	Carbohydrate metabolism	Propanoate metabolism	0.179692	0.00734761
ko00620	Metabolism	Carbohydrate metabolism	Pyruvate metabolism	0.166661	0.00992686
ko00720	Metabolism	Energy metabolism	Carbon fixation pathways in prokaryotes	0.129044	0.0251099
ko00680	Metabolism	Energy metabolism	Methane metabolism	0.25628	0.000407471
ko00510	Metabolism	Glycan biosynthesis and metabolism	N-Glycan biosynthesis	0.998968	2.51905e-06
ko00513	Metabolism	Glycan biosynthesis and metabolism	Various types of N-glycan biosynthesis	0.869076	4.82647e-05
ko00592	Metabolism	Lipid metabolism	alpha-Linolenic acid metabolism	0.258768	0.00233119
ko00071	Metabolism	Lipid metabolism	Fatty acid degradation	0.158183	0.0440758
ko00100	Metabolism	Lipid metabolism	Steroid biosynthesis	0.8495	0.00578045
ko00072	Metabolism	Lipid metabolism	Synthesis and degradation of ketone bodies	0.318744	0.00427454
ko00790	Metabolism	Metabolism of cofactors and vitamins	Folate biosynthesis	0.193368	0.000187342
ko00785	Metabolism	Metabolism of cofactors and vitamins	Lipoic acid metabolism	0.100013	0.0423425
ko00770	Metabolism	Metabolism of cofactors and vitamins	Pantothenate and CoA biosynthesis	0.136681	0.00386613
ko00860	Metabolism	Metabolism of cofactors and vitamins	Porphyrin and chlorophyll metabolism	0.300983	5.64241e-05
ko00830	Metabolism	Metabolism of cofactors and vitamins	Retinol metabolism	0.244041	0.0431269
ko00740	Metabolism	Metabolism of cofactors and vitamins	Riboflavin metabolism	0.203034	0.000308927
ko00750	Metabolism	Metabolism of cofactors and vitamins	Vitamin B6 metabolism	0.182949	0.000123011
ko01053	Metabolism	Metabolism of terpenoids and polyketides	Biosynthesis of siderophore group nonribosomal peptides	0.316963	0.00789591
ko00981	Metabolism	Metabolism of terpenoids and polyketides	Insect hormone biosynthesis	0.450699	0.000165866
ko00900	Metabolism	Metabolism of terpenoids and polyketides	Terpenoid backbone biosynthesis	0.167195	0.00113023
ko00240	Metabolism	Nucleotide metabolism	Pyrimidine metabolism	0.103576	0.0061068
ko00625	Metabolism	Xenobiotics biodegradation and metabolism	Chloroalkane and chloroalkene degradation	0.266074	0.00347651
ko00983	Metabolism	Xenobiotics biodegradation and metabolism	Drug metabolism - other enzymes	0.284954	7.47364e-05
ko00642	Metabolism	Xenobiotics biodegradation and metabolism	Ethylbenzene degradation	0.40761	1.79476e-05
ko00633	Metabolism	Xenobiotics biodegradation and metabolism	Nitrotoluene degradation	0.681365	0.00685188
