# Supplementary material for: Metagenomic Insights into Microbial Community Structure, Function, and Salt Adaptation in Saline Soils of Arid Land, China
Source: Microorganisms. 2022 Nov 3;10(11):2183. doi: 10.3390/microorganisms10112183 (PMC9696928; doi:10.3390/microorganisms10112183)
Supplement: Supplementary file 1 [file microorganisms-10-02183-s001.zip › Table S8. Correlation of the KEGG pathways of the level 3 with EC.xlsx]

## Sheet: Table S8
Table S8. Correlation of the KEGG pathways of the level 3 with EC
KO	X-intercept when Y=0.0	1/slope	r2	F	p value
Cellular Processes; Cell growth and death; Cell cycle	-32.78	0.1768	0.4181	28.75	< 0.0001
Cellular Processes; Cellular community - eukaryotes; Tight junction	-32	0.1752	0.4261	29.7	< 0.0001
Cellular Processes; Transport and catabolism; Autophagy - yeast	-262.2	0.4538	0.1092	4.904	0.0326
Cellular Processes; Transport and catabolism; Phagosome	-24.33	0.8442	0.4639	34.61	< 0.0001
Environmental Information Processing; Signal transduction; AMPK signaling pathway	-201.2	0.09204	0.1562	7.404	0.0096
Environmental Information Processing; Signal transduction; Apelin signaling pathway	-24.24	0.2935	0.4191	28.86	< 0.0001
Environmental Information Processing; Signal transduction; mTOR signaling pathway	-24.61	0.2947	0.4159	28.48	< 0.0001
Genetic Information Processing; Folding, sorting and degradation; Proteasome	-73.78	0.0403	0.2981	16.99	0.0002
Genetic Information Processing; Folding, sorting and degradation; Protein processing in endoplasmic reticulum	-47.42	0.01482	0.3666	23.15	< 0.0001
Genetic Information Processing; Replication and repair; DNA replication	-151.5	0.008454	0.1765	8.572	0.0056
Genetic Information Processing; Transcription; Basal transcription factors	-34.03	0.01303	0.395	26.11	< 0.0001
Genetic Information Processing; Translation; mRNA surveillance pathway	-26.27	0.06478	0.4395	31.37	< 0.0001
Genetic Information Processing; Translation; Ribosome biogenesis in eukaryotes	-37.72	0.01939	0.3721	23.7	< 0.0001
Genetic Information Processing; Translation; RNA transport	-36.41	0.01301	0.3979	26.43	< 0.0001
Metabolism; Amino acid metabolism; Phenylalanine, tyrosine and tryptophan biosynthesis	-249.9	0.01648	0.09324	4.113	0.0492
Metabolism; Biosynthesis of other secondary metabolites; Isoquinoline alkaloid biosynthesis	-192.8	0.1057	0.1308	6.018	0.0186
Metabolism; Biosynthesis of other secondary metabolites; Phenazine biosynthesis	-118.2	0.05738	0.1931	9.571	0.0036
Metabolism; Biosynthesis of other secondary metabolites; Tropane, piperidine and pyridine alkaloid biosynthesis	-200	0.08048	0.1268	5.806	0.0207
Metabolism; Glycan biosynthesis and metabolism; N-Glycan biosynthesis	-39.76	0.03994	0.3555	22.06	< 0.0001
Metabolism; Glycan biosynthesis and metabolism; Various types of N-glycan biosynthesis	-40.94	0.05018	0.3429	20.87	< 0.0001
Metabolism; Lipid metabolism; Steroid biosynthesis	-45.16	0.3105	0.3165	18.52	0.0001
Metabolism; Metabolism of terpenoids and polyketides; Sesquiterpenoid and triterpenoid biosynthesis	-92.76	0.381	0.2098	10.62	0.0023
Metabolism; Xenobiotics biodegradation and metabolism; Ethylbenzene degradation	-214.3	0.194	0.1091	4.896	0.0327
Metabolism; Xenobiotics biodegradation and metabolism; Nitrotoluene degradation	-139.5	0.08185	0.1892	9.333	0.004
KO	X-intercept when Y=0.0	1/slope	r2	F	p value
Cellular Processes; Cell growth and death; Apoptosis - multiple species	105.8	-0.2157	0.4313	30.33	< 0.0001
Cellular Processes; Cell growth and death; Meiosis - yeast	119.3	-0.1283	0.395	26.11	< 0.0001
Cellular Processes; Cell growth and death; p53 signaling pathway	105.9	-0.2155	0.4327	30.51	< 0.0001
Cellular Processes; Cell motility; Flagellar assembly	113.4	-0.0246	0.5518	49.25	< 0.0001
Cellular Processes; Cellular community - prokaryotes; Biofilm formation - Escherichia coli	118.5	-0.02577	0.5463	48.16	< 0.0001
Cellular Processes; Cellular community - prokaryotes; Biofilm formation - Vibrio cholerae	293.8	-0.05512	0.1619	7.725	0.0083
Environmental Information Processing; Membrane transport; Phosphotransferase system (PTS)	223.2	-0.1588	0.3001	17.15	0.0002
Environmental Information Processing; Signal transduction; cAMP signaling pathway	124.5	-0.3268	0.4219	29.19	< 0.0001
Environmental Information Processing; Signal transduction; FoxO signaling pathway	323.5	-0.1935	0.1058	4.731	0.0356
Environmental Information Processing; Signal transduction; MAPK signaling pathway - yeast	216.2	-0.2833	0.1291	5.929	0.0194
Environmental Information Processing; Signal transduction; NF-kappa B signaling pathway	120.4	-14.51	0.1903	9.401	0.0039
Environmental Information Processing; Signal transduction; Phospholipase D signaling pathway	143.6	-2.374	0.2833	15.81	0.0003
Environmental Information Processing; Signal transduction; PI3K-Akt signaling pathway	333.9	-0.4197	0.1485	6.978	0.0117
Environmental Information Processing; Signal transduction; Sphingolipid signaling pathway	225.5	-0.8311	0.1805	8.811	0.005
Environmental Information Processing; Signal transduction; TNF signaling pathway	115.1	-12.8	0.2199	11.27	0.0017
Environmental Information Processing; Signal transduction; Two-component system	267.8	-0.00889	0.2088	10.55	0.0024
Environmental Information Processing; Signal transduction; VEGF signaling pathway	122.8	-13.85	0.2433	12.86	0.0009
Genetic Information Processing; Folding, sorting and degradation; RNA degradation	188.5	-0.01222	0.3955	26.17	< 0.0001
Genetic Information Processing; Replication and repair; Homologous recombination	149.9	-0.008741	0.4617	34.31	< 0.0001
Genetic Information Processing; Replication and repair; Non-homologous end-joining	179.3	-0.08227	0.3081	17.81	0.0001
Metabolism; Biosynthesis of other secondary metabolites; Betalain biosynthesis	116.8	-0.2222	0.4837	37.47	< 0.0001
Metabolism; Biosynthesis of other secondary metabolites; Caffeine metabolism	99.36	-0.9828	0.3641	22.9	< 0.0001
Metabolism; Biosynthesis of other secondary metabolites; Carbapenem biosynthesis	150.1	-0.1361	0.4377	31.14	< 0.0001
Metabolism; Biosynthesis of other secondary metabolites; Flavonoid biosynthesis	145.1	-2.383	0.3354	20.18	< 0.0001
Metabolism; Biosynthesis of other secondary metabolites; Indole alkaloid biosynthesis	116.2	-0.3332	0.5065	41.05	< 0.0001
Metabolism; Biosynthesis of other secondary metabolites; Isoflavonoid biosynthesis	108.9	-1.681	0.5017	40.28	< 0.0001
Metabolism; Biosynthesis of other secondary metabolites; Stilbenoid, diarylheptanoid and gingerol biosynthesis	144.8	-2.385	0.3369	20.33	< 0.0001
Metabolism; Carbohydrate metabolism; Fructose and mannose metabolism	325.3	-0.02857	0.1287	5.91	0.0196
Metabolism; Carbohydrate metabolism; Inositol phosphate metabolism	335.5	-0.08975	0.1187	5.389	0.0254
Metabolism; Carbohydrate metabolism; Starch and sucrose metabolism	209.5	-0.008969	0.2338	12.21	0.0012
Metabolism; Energy metabolism; Photosynthesis	131.9	-0.02735	0.5374	46.47	< 0.0001
Metabolism; Energy metabolism; Sulfur metabolism	363.5	-0.03758	0.1128	5.084	0.0297
Metabolism; Glycan biosynthesis and metabolism; Glycosaminoglycan degradation	181.5	-0.1476	0.2539	13.61	0.0007
Metabolism; Glycan biosynthesis and metabolism; Glycosphingolipid biosynthesis - ganglio series	178.5	-0.48	0.1575	7.479	0.0093
Metabolism; Glycan biosynthesis and metabolism; Lipopolysaccharide biosynthesis	137.9	-0.03938	0.4282	29.95	< 0.0001
Metabolism; Glycan biosynthesis and metabolism; Peptidoglycan biosynthesis	124.2	-0.009336	0.5237	43.98	< 0.0001
Metabolism; Lipid metabolism; Arachidonic acid metabolism	120.7	-0.6077	0.4296	30.13	< 0.0001
Metabolism; Lipid metabolism; Biosynthesis of unsaturated fatty acids	336.7	-0.07222	0.1226	5.588	0.023
Metabolism; Lipid metabolism; Ether lipid metabolism	238.1	-0.3757	0.2104	10.66	0.0022
Metabolism; Lipid metabolism; Fatty acid biosynthesis	365	-0.02635	0.1054	4.714	0.0359
Metabolism; Lipid metabolism; Fatty acid elongation	135	-2.851	0.3902	25.59	< 0.0001
Metabolism; Lipid metabolism; Linoleic acid metabolism	120.3	-0.3524	0.406	27.34	< 0.0001
Metabolism; Lipid metabolism; Primary bile acid biosynthesis	107.9	-0.3489	0.5474	48.37	< 0.0001
Metabolism; Lipid metabolism; Secondary bile acid biosynthesis	110.7	-1.116	0.5366	46.33	< 0.0001
Metabolism; Lipid metabolism; Steroid hormone biosynthesis	309.5	-0.6014	0.1227	5.597	0.0229
Metabolism; Metabolism of other amino acids; D-Alanine metabolism	121.9	-0.06171	0.5292	44.96	< 0.0001
Metabolism; Metabolism of other amino acids; D-Arginine and D-ornithine metabolism	153	-0.4083	0.4791	36.8	< 0.0001
Metabolism; Metabolism of other amino acids; D-Glutamine and D-glutamate metabolism	294.7	-0.08719	0.1402	6.52	0.0146
Metabolism; Metabolism of other amino acids; Glutathione metabolism	192.9	-0.01919	0.3497	21.51	< 0.0001
Metabolism; Metabolism of terpenoids and polyketides; Biosynthesis of ansamycins	124.9	-0.07611	0.5422	47.37	< 0.0001
Metabolism; Metabolism of terpenoids and polyketides; Biosynthesis of enediyne antibiotics	168.4	-1.045	0.2749	15.17	0.0004
Metabolism; Metabolism of terpenoids and polyketides; Biosynthesis of type II polyketide backbone	107.2	-26.17	0.1279	5.867	0.0201
Metabolism; Metabolism of terpenoids and polyketides; Biosynthesis of type II polyketide products	121.7	-1.213	0.53	45.1	< 0.0001
Metabolism; Metabolism of terpenoids and polyketides; Biosynthesis of vancomycin group antibiotics	161.4	-0.1193	0.4074	27.49	< 0.0001
Metabolism; Metabolism of terpenoids and polyketides; Carotenoid biosynthesis	226.7	-0.2149	0.1574	7.473	0.0093
Metabolism; Metabolism of terpenoids and polyketides; Geraniol degradation	281.8	-0.08289	0.1753	8.501	0.0058
Metabolism; Metabolism of terpenoids and polyketides; Nonribosomal peptide structures	140	-0.8377	0.3284	19.56	< 0.0001
Metabolism; Metabolism of terpenoids and polyketides; Tetracycline biosynthesis	196	-4.873	0.1558	7.382	0.0097
Metabolism; Metabolism of terpenoids and polyketides; Type I polyketide structures	109	-5.13	0.2691	14.73	0.0004
Metabolism; Metabolism of terpenoids and polyketides; Zeatin biosynthesis	120.5	-0.2028	0.4977	39.63	< 0.0001
Metabolism; Xenobiotics biodegradation and metabolism; Aminobenzoate degradation	286.9	-0.06543	0.1527	7.21	0.0105
Metabolism; Xenobiotics biodegradation and metabolism; Bisphenol degradation	95.35	-1.204	0.5114	41.87	< 0.0001
Metabolism; Xenobiotics biodegradation and metabolism; Caprolactam degradation	127	-0.05511	0.5221	43.7	< 0.0001
Metabolism; Xenobiotics biodegradation and metabolism; Dioxin degradation	294.5	-0.8363	0.1282	5.885	0.0199
Metabolism; Xenobiotics biodegradation and metabolism; Fluorobenzoate degradation	184.6	-0.2025	0.3362	20.26	< 0.0001
Metabolism; Xenobiotics biodegradation and metabolism; Polycyclic aromatic hydrocarbon degradation	126.6	-0.2561	0.4666	34.99	< 0.0001
Metabolism; Xenobiotics biodegradation and metabolism; Steroid degradation	103.5	-0.1504	0.4948	39.18	< 0.0001
Metabolism; Xenobiotics biodegradation and metabolism; Styrene degradation	291.9	-0.0863	0.1365	6.322	0.016
Metabolism; Xenobiotics biodegradation and metabolism; Toluene degradation	128.6	-0.1535	0.4305	30.24	< 0.0001
