# Supplementary material for: Metagenomic Insights into Microbial Community Structure, Function, and Salt Adaptation in Saline Soils of Arid Land, China
Source: Microorganisms. 2022 Nov 3;10(11):2183. doi: 10.3390/microorganisms10112183 (PMC9696928; doi:10.3390/microorganisms10112183)
Supplement: Supplementary file 1 [file microorganisms-10-02183-s001.zip › genes involved in osmotic substance metabolism and ion transport between hypersaline and saline soil micobial communities.xlsx]

## Sheet: Table S9
Table S9. The significantly differentiated genes involved in osmotic substance metabolism and ion transport between hypersaline and saline soil micobial communities
ko	gene	description	metabolism pathway	log_ratio	FDR
K00479	gbcA	glycine betaine catabolism A	betaine	-2.23446	0.000981017
K21832	gbcB	glycine betaine catabolism B	betaine	-1.58801	0.00184058
K02001	proW	glycine betaine/proline transport system permease protein	betaine	-0.866114	0.00841847
K00130	betB, gbsA	betaine-aldehyde dehydrogenase	betaine	-1.12808	0.012948
K00108	betA, CHDH	choline dehydrogenase	choline	-0.919732	0.0131904
K11440	gbsB	choline dehydrogenase	choline	-2.53357	0.00789036
K01004	pcs	phosphatidylcholine synthase	choline	-1.05725	0.0002081
K15783	doeA	ectoine hydrolase	ectoine	-1.7496	0.00209386
K06720	ectC	L-ectoine synthase	ectoine	-1.40342	0.00197797
K18457	laaA	L-proline amide hydrolase	proline	-3.38019	0.000145189
K10794	prdB	D-proline reductase (dithiol) PrdB	proline	-1.61197	0.00388397
K12658	lhpA	4-hydroxyproline epimerase	proline	-1.53833	0.000719139
K17312	K17312, treT	trehalose transport system permease protein	trehalose	-3.13866	0.00503107
K10238	thuG, sugB	trehalose/maltose transport system permease protein	trehalose	-2.01839	0.000676505
K10237	thuF, sugA	trehalose/maltose transport system permease protein	trehalose	-1.7672	0.00190248
K10236	thuE	trehalose/maltose transport system substrate-binding protein	trehalose	-1.74684	0.00743129
K01236	treZ, glgZ	maltooligosyltrehalose trehalohydrolase	trehalose	-1.20782	0.00129594
K01087	otsB	trehalose 6-phosphate phosphatase	trehalose	0.4572	0.00673253
K00346	nqrA	Na+-transporting NADH:ubiquinone oxidoreductase subunit A	Na+	-2.54528	0.00936975
K00348	nqrC	Na+-transporting NADH:ubiquinone oxidoreductase subunit C	Na+	-2.51277	0.00600439
K00347	nqrB	Na+-transporting NADH:ubiquinone oxidoreductase subunit B	Na+	-2.44968	0.00424729
K00349	nqrD	Na+-transporting NADH:ubiquinone oxidoreductase subunit D	Na+	-2.38563	0.00250844
K00350	nqrE	Na+-transporting NADH:ubiquinone oxidoreductase subunit E	Na+	-2.36514	0.0013594
K00351	nqrF	Na+-transporting NADH:ubiquinone oxidoreductase subunit F	Na+	-2.27145	0.00374506
K07684	narL	two-component system, NarL family, nitrate/nitrite response regulator NarL	Na+	-1.74086	0.000138293
K07678	barA, gacS, varS	two-component system, NarL family, sensor histidine kinase BarA	Na+	-1.44228	0.00350226
K07675	uhpB	two-component system, NarL family, sensor histidine kinase UhpB	Na+	-1.1105	7.73246e-05
K03313	nhaA	Na+:H+ antiporter, NhaA family	Na+	-1.4759	3.53878e-05
K05567	mnhC, mrpC	multicomponent Na+:H+ antiporter subunit C	Na+	0.353496	0.00998683
K05569	mnhE, mrpE	multicomponent Na+:H+ antiporter subunit E	Na+	0.509456	0.00627093
K05568	mnhD, mrpD	multicomponent Na+:H+ antiporter subunit D	Na+	0.515111	0.00781074
K05566	mnhB, mrpB	multicomponent Na+:H+ antiporter subunit B	Na+	0.838893	0.000174862
K02124	ATPVK, ntpK, atpK	V/A-type H+/Na+-transporting ATPase subunit K	Na+	1.09013	8.45627e-05
K02120	ATPVD, ntpD, atpD	V/A-type H+/Na+-transporting ATPase subunit D	Na+	1.26036	0.00010617
K02118	ATPVB, ntpB, atpB	V/A-type H+/Na+-transporting ATPase subunit B	Na+	1.40078	0.000114995
K02117	ATPVA, ntpA, atpA	V/A-type H+/Na+-transporting ATPase subunit A [EC:3.6.3.14 3.6.3.15]	Na+	1.40202	5.07968e-05
K02121	ATPVE, ntpE, atpE	V/A-type H+/Na+-transporting ATPase subunit E	Na+	1.49474	1.38442e-05
K02123	ATPVI, ntpI, atpI	V/A-type H+/Na+-transporting ATPase subunit I	Na+	1.51273	1.94112e-05
K02122	ATPVF, ntpF, atpF	V/A-type H+/Na+-transporting ATPase subunit F	Na+	1.51591	8.57109e-06
K02119	ATPVC, ntpC, atpC	V/A-type H+/Na+-transporting ATPase subunit C	Na+	1.61852	4.91422e-06
K07301	yrbG	cation:H+ antiporter	cation	0.405741	0.000589073
